# Supplementary material for: Local spectroscopy of a gate-switchable moiré quantum anomalous Hall insulator
Source: Nat Commun. 2023 Jun 16;14:3595. doi: 10.1038/s41467-023-39110-3 (PMC10275868; doi:10.1038/s41467-023-39110-3)
Supplement: Supplementary file 3 — Source Data [file 41467_2023_39110_MOESM3_ESM.xlsx]

## Sheet: Figure 1c
Gate voltage (V) →	-70	-68	-66	-64	-62	-60	-58	-56	-54	-52	-50	-48	-46	-44	-42	-40	-38	-36	-34	-32	-30	-28	-26	-24	-22	-20	-18	-16	-14	-12	-10	-8	-6	-4	-2	0	2	4	6	8	10	12	14	16	18	20	22	24	26
Bias voltage (mV)	dI/dV (arb. unit)
-60	1.9442	1.99882	1.96302	1.9242	0.53854	0.81369	1.0925	1.31208	1.45161	1.60472	1.74721	1.86637	1.94329	2.0059	2.07576	2.13284	2.17425	2.23736	2.27319	2.2864	2.28772	2.31402	2.3577	2.33087	2.34682	2.35775	2.36384	2.42614	2.45202	2.46026	2.52556	2.54966	2.57829	2.56168	2.61503	2.63486	2.65682	2.70425	2.72566	2.7475	2.75333	2.80712	2.78744	2.7833	2.77335	2.76589	2.79705	2.74253	2.79572
-59.5	1.92683	1.96617	1.9354	1.88391	0.53711	0.79677	1.04744	1.25542	1.41143	1.54649	1.6774	1.78604	1.87807	1.93008	1.99124	2.04755	2.10282	2.17099	2.1815	2.2092	2.20769	2.23145	2.26633	2.2428	2.25379	2.2598	2.27964	2.34041	2.34633	2.38304	2.42245	2.4482	2.48638	2.45543	2.51875	2.5379	2.57086	2.6046	2.63255	2.64962	2.64526	2.68763	2.70684	2.6972	2.68747	2.65238	2.69777	2.64363	2.69481
-59	1.92705	1.90932	1.90374	1.87413	0.53667	0.76835	1.00878	1.20105	1.38166	1.49219	1.62023	1.71244	1.80637	1.85378	1.92526	1.98221	2.03375	2.09143	2.0842	2.12288	2.14001	2.14357	2.16946	2.16583	2.18227	2.18346	2.20268	2.23686	2.25123	2.30823	2.32463	2.35392	2.38343	2.35591	2.41006	2.43045	2.48229	2.48993	2.53236	2.55807	2.55489	2.58389	2.60952	2.59572	2.59954	2.55671	2.59456	2.55093	2.60297
-58.5	1.93056	1.83748	1.85506	1.86772	0.51176	0.7522	0.98515	1.15713	1.32154	1.43166	1.56543	1.65579	1.73361	1.76805	1.85959	1.91432	1.96239	1.99488	2.00456	2.04094	2.06441	2.05884	2.08139	2.09002	2.1075	2.11074	2.1312	2.14496	2.17977	2.218	2.23383	2.26248	2.28637	2.27104	2.31734	2.3368	2.38976	2.3857	2.43496	2.45946	2.46962	2.49069	2.50253	2.49855	2.5018	2.48273	2.49879	2.4801	2.50967
-58	1.90579	1.76974	1.79747	1.85974	0.50735	0.73075	0.95122	1.10804	1.26018	1.37691	1.49693	1.59233	1.67501	1.69783	1.78449	1.83819	1.87613	1.90931	1.926	1.96999	1.99431	1.9976	2.00087	2.01245	2.03056	2.03821	2.05412	2.06125	2.11932	2.1232	2.15428	2.17891	2.20783	2.19222	2.23218	2.25398	2.29033	2.30073	2.35784	2.35457	2.38535	2.39585	2.40056	2.40828	2.40201	2.41597	2.41957	2.41203	2.4083
-57.5	1.85764	1.74968	1.74461	1.82631	0.50548	0.69912	0.91404	1.0712	1.22402	1.33609	1.43792	1.53901	1.616	1.64272	1.72055	1.77566	1.80194	1.82397	1.84985	1.89925	1.92692	1.93524	1.92578	1.94949	1.95652	1.98231	1.97405	1.98598	2.04859	2.04839	2.07914	2.10396	2.12826	2.11194	2.13304	2.16012	2.19374	2.21762	2.27528	2.26132	2.31098	2.30494	2.29351	2.30023	2.31332	2.33076	2.33025	2.32858	2.32406
-57	1.8119	1.75676	1.71821	1.77366	0.49038	0.68673	0.88379	1.05018	1.18537	1.28519	1.39182	1.49897	1.55429	1.57714	1.6508	1.70963	1.74235	1.75063	1.79223	1.83254	1.85589	1.85519	1.86106	1.87772	1.88103	1.92318	1.90155	1.91782	1.97294	1.97617	2.01547	2.02571	2.05006	2.02981	2.04746	2.07583	2.11408	2.1251	2.20292	2.18312	2.22689	2.2167	2.21513	2.19749	2.22682	2.23488	2.23749	2.25484	2.24819
-56.5	1.78848	1.74798	1.70062	1.71247	0.48464	0.67413	0.85543	1.00965	1.14644	1.23392	1.34378	1.44548	1.48947	1.52468	1.58364	1.63311	1.67305	1.69086	1.73855	1.76475	1.79407	1.78933	1.78817	1.80755	1.81103	1.84435	1.837	1.86271	1.89575	1.90461	1.94348	1.94451	1.96206	1.95717	1.97947	2.01073	2.03419	2.04431	2.13527	2.10663	2.13166	2.12707	2.14713	2.10132	2.13848	2.13787	2.15347	2.19274	2.16817
-56	1.77077	1.72958	1.66344	1.66084	0.49346	0.65677	0.82612	0.9742	1.11685	1.19375	1.30417	1.39266	1.42392	1.49005	1.54044	1.57594	1.60521	1.63666	1.67327	1.68934	1.73324	1.73116	1.71376	1.75106	1.75154	1.77018	1.7687	1.79537	1.81666	1.84709	1.87321	1.86545	1.87593	1.89495	1.90711	1.93819	1.95825	1.97314	2.0523	2.03215	2.04377	2.05382	2.06659	2.02	2.06014	2.06003	2.08213	2.1169	2.09752
-55.5	1.77345	1.70524	1.61531	1.59106	0.47803	0.65267	0.81089	0.95917	1.07162	1.15331	1.26167	1.34794	1.3699	1.44174	1.50423	1.52498	1.54561	1.57971	1.61558	1.6222	1.65671	1.67195	1.64623	1.69033	1.68227	1.70521	1.703	1.73144	1.74088	1.78331	1.80134	1.79652	1.80169	1.83846	1.83854	1.85847	1.88549	1.91526	1.96123	1.9612	1.96828	1.98451	1.98449	1.95978	1.99455	1.99552	2.02046	2.04294	2.0281
-55	1.76307	1.66624	1.58912	1.54344	0.46877	0.64106	0.7882	0.93218	1.02372	1.11607	1.21065	1.28678	1.3352	1.39384	1.45435	1.46874	1.48526	1.53396	1.55686	1.57523	1.59232	1.62595	1.59415	1.62077	1.61313	1.63932	1.64233	1.67783	1.6765	1.71277	1.72827	1.73049	1.73741	1.77793	1.77147	1.7893	1.81634	1.85923	1.89602	1.89105	1.90076	1.91044	1.91545	1.91819	1.93341	1.94028	1.96366	1.97614	1.94639
-54.5	1.71616	1.61787	1.57419	1.51004	0.46712	0.61607	0.76478	0.9035	0.99929	1.08599	1.17473	1.23269	1.30082	1.35489	1.40188	1.42477	1.44232	1.47872	1.49253	1.53035	1.53999	1.57379	1.55046	1.56246	1.56245	1.59045	1.57714	1.62133	1.61297	1.64718	1.65461	1.66983	1.66442	1.71162	1.69469	1.7217	1.74848	1.79456	1.83814	1.81347	1.84197	1.84475	1.84242	1.86002	1.88345	1.88861	1.89605	1.89829	1.8802
-54	1.65558	1.56991	1.55796	1.4857	0.45444	0.60457	0.7465	0.8793	0.96942	1.04884	1.14391	1.20262	1.26015	1.30298	1.33943	1.38243	1.40878	1.42007	1.44388	1.48941	1.4851	1.50807	1.51151	1.50321	1.5123	1.54144	1.51743	1.55645	1.55327	1.58412	1.58773	1.60629	1.60077	1.64498	1.62535	1.66563	1.68858	1.7322	1.78271	1.74216	1.77844	1.78408	1.78514	1.80159	1.8367	1.83674	1.82528	1.83156	1.83174
-53.5	1.6018	1.53871	1.53912	1.46944	0.44772	0.58942	0.72382	0.83449	0.92648	1.01069	1.09842	1.15969	1.21423	1.25412	1.27918	1.32192	1.35507	1.37854	1.39932	1.44403	1.43812	1.45179	1.46445	1.44497	1.46373	1.47903	1.4675	1.49945	1.50033	1.52401	1.52002	1.54401	1.54595	1.58596	1.57211	1.61995	1.62762	1.68934	1.72764	1.68438	1.71403	1.72056	1.73138	1.74501	1.784	1.78571	1.7616	1.7761	1.77522
-53	1.5541	1.5222	1.50327	1.46988	0.45246	0.56188	0.69178	0.78988	0.89871	0.97804	1.05539	1.11164	1.1648	1.21621	1.24556	1.28183	1.29471	1.33598	1.34053	1.38816	1.40914	1.40495	1.40756	1.40093	1.41927	1.4222	1.42279	1.44679	1.44474	1.48022	1.46183	1.48295	1.50144	1.5238	1.51476	1.56552	1.57239	1.6372	1.6585	1.63994	1.66059	1.67069	1.66809	1.67769	1.72368	1.7377	1.69972	1.71348	1.71617
-52.5	1.52226	1.48577	1.45864	1.45393	0.43515	0.55094	0.67434	0.77624	0.8676	0.93897	1.01912	1.08055	1.11316	1.16694	1.21634	1.2506	1.24948	1.29201	1.29618	1.32999	1.37423	1.34993	1.34806	1.35622	1.36422	1.37635	1.38037	1.39287	1.38756	1.42751	1.41489	1.42618	1.45541	1.4626	1.46832	1.50434	1.53014	1.5651	1.58083	1.59454	1.62036	1.62908	1.6046	1.62071	1.66302	1.68639	1.64979	1.66721	1.66203
-52	1.49775	1.42729	1.42204	1.44232	0.41939	0.54176	0.65649	0.75821	0.82877	0.90027	0.98145	1.04418	1.06921	1.11864	1.17542	1.20337	1.20563	1.25945	1.26139	1.28647	1.33489	1.3047	1.29894	1.30963	1.30435	1.31709	1.33662	1.34494	1.33585	1.36565	1.36681	1.36975	1.40631	1.40673	1.43031	1.45485	1.48471	1.49666	1.52749	1.54919	1.5742	1.57318	1.55718	1.57992	1.60408	1.63087	1.61362	1.63399	1.60612
-51.5	1.46855	1.37055	1.40083	1.40808	0.42799	0.52318	0.63212	0.73093	0.81159	0.87523	0.95659	1.00806	1.03139	1.088	1.13724	1.15972	1.17354	1.22401	1.21872	1.24223	1.28878	1.26163	1.25518	1.27212	1.26061	1.26809	1.28542	1.29083	1.27596	1.31373	1.31838	1.32472	1.34962	1.35674	1.38646	1.4008	1.43327	1.43634	1.48302	1.49227	1.52307	1.52013	1.50741	1.53037	1.56049	1.56867	1.57136	1.58257	1.56504
-51	1.45488	1.3335	1.38554	1.37037	0.4249	0.52108	0.61426	0.71539	0.80252	0.84762	0.92946	0.98259	0.99849	1.04522	1.09985	1.126	1.14787	1.1793	1.17773	1.20683	1.23588	1.20452	1.21087	1.22916	1.21536	1.22795	1.2334	1.23168	1.22161	1.26428	1.27346	1.27796	1.30126	1.31035	1.33614	1.34772	1.3865	1.38141	1.43409	1.44089	1.46221	1.47547	1.46619	1.4722	1.51443	1.51013	1.52523	1.51412	1.53309
-50.5	1.45405	1.30361	1.37308	1.34508	0.41399	0.51179	0.59914	0.69338	0.76607	0.81956	0.89091	0.94383	0.97296	0.99979	1.05634	1.07877	1.10516	1.14059	1.14046	1.17157	1.18526	1.156	1.17205	1.17503	1.16639	1.17526	1.18685	1.18413	1.1872	1.2111	1.2261	1.22621	1.25675	1.27417	1.30509	1.30449	1.34041	1.34522	1.39403	1.39548	1.39874	1.41944	1.43419	1.42869	1.46125	1.45868	1.48512	1.45225	1.47603
-50	1.43256	1.28891	1.33601	1.32791	0.41311	0.48602	0.57582	0.66839	0.73468	0.79296	0.86061	0.89962	0.94619	0.9746	1.025	1.04708	1.0678	1.09388	1.09093	1.12424	1.15278	1.13125	1.13028	1.12978	1.12762	1.12586	1.14131	1.14797	1.15722	1.17333	1.18135	1.18287	1.21451	1.23608	1.27307	1.2643	1.28897	1.30868	1.35308	1.36184	1.34188	1.37351	1.39075	1.3816	1.39922	1.41986	1.44214	1.3903	1.4262
-49.5	1.40877	1.27614	1.28293	1.29783	0.39614	0.47441	0.56342	0.66052	0.70805	0.76288	0.83909	0.88224	0.91313	0.951	0.99499	1.02129	1.04358	1.04694	1.05235	1.07261	1.11587	1.10202	1.08769	1.08581	1.0827	1.08828	1.09482	1.10375	1.11524	1.13617	1.14809	1.15011	1.17442	1.19131	1.23203	1.21607	1.24114	1.26205	1.30248	1.32874	1.30195	1.33819	1.33118	1.3351	1.34672	1.38421	1.39623	1.35969	1.39264
-49	1.37436	1.25898	1.24131	1.27292	0.37519	0.46578	0.55323	0.63583	0.67246	0.73252	0.81389	0.86299	0.88596	0.92077	0.95713	0.97242	1.01118	1.02128	1.02609	1.03361	1.07425	1.06777	1.0499	1.04003	1.03341	1.03928	1.05647	1.06382	1.07493	1.09539	1.11632	1.11492	1.13829	1.14862	1.19304	1.18175	1.20089	1.2222	1.26236	1.28864	1.26576	1.28966	1.28363	1.30373	1.29456	1.3562	1.35397	1.35089	1.36131
-48.5	1.33202	1.23754	1.21591	1.2549	0.38071	0.44765	0.538	0.5954	0.66082	0.71308	0.78693	0.83369	0.86312	0.90054	0.9272	0.92745	0.9752	0.99703	0.98867	0.99778	1.03356	1.02526	1.00566	1.00488	1.00092	0.9927	1.01482	1.02571	1.03325	1.06214	1.08848	1.07904	1.10244	1.10755	1.15972	1.15141	1.16643	1.18792	1.22934	1.23744	1.23282	1.25065	1.23549	1.27196	1.25344	1.32005	1.31902	1.32618	1.3299
-48	1.29361	1.22237	1.1922	1.24132	0.37806	0.44356	0.52834	0.5707	0.66025	0.68868	0.76164	0.81478	0.83603	0.86703	0.90419	0.90329	0.9467	0.96804	0.95388	0.96704	0.99209	0.968	0.96011	0.97276	0.97068	0.96117	0.978	0.97941	0.99718	1.02703	1.05801	1.04477	1.06829	1.07468	1.12095	1.12123	1.14283	1.15034	1.18828	1.19295	1.20423	1.2253	1.19669	1.23946	1.22705	1.27695	1.28829	1.2764	1.29503
-47.5	1.28077	1.21029	1.16756	1.23267	0.35899	0.43891	0.51353	0.55307	0.63257	0.66346	0.723	0.78769	0.80747	0.82568	0.87552	0.87136	0.90972	0.94261	0.93054	0.93868	0.94461	0.92004	0.9215	0.92819	0.93317	0.92464	0.94919	0.93583	0.9701	0.98257	1.01607	1.00791	1.04213	1.04646	1.09298	1.09534	1.11638	1.1189	1.15692	1.15699	1.17115	1.19202	1.17174	1.21532	1.20169	1.22971	1.25892	1.23617	1.23683
-47	1.25645	1.20325	1.1455	1.22204	0.35216	0.41724	0.48517	0.53037	0.60328	0.64521	0.69859	0.74518	0.78251	0.79929	0.85816	0.85318	0.87496	0.9059	0.90319	0.90054	0.91013	0.89865	0.88873	0.88819	0.90439	0.89396	0.92139	0.90792	0.93988	0.95083	0.9687	0.97498	1.01886	1.01752	1.05659	1.06587	1.08203	1.08607	1.13135	1.12456	1.13621	1.16457	1.14685	1.17738	1.174	1.18549	1.21981	1.20191	1.18207
-46.5	1.24376	1.19814	1.12999	1.20992	0.33915	0.40264	0.46584	0.52748	0.59001	0.63127	0.68664	0.7215	0.75468	0.77458	0.83758	0.84316	0.84081	0.86482	0.87321	0.85753	0.87872	0.8674	0.8574	0.8451	0.87005	0.87281	0.88495	0.87372	0.89925	0.92379	0.92711	0.94708	0.99202	0.98083	1.00545	1.02312	1.05309	1.04889	1.09553	1.08812	1.10775	1.14196	1.1236	1.13327	1.14782	1.14576	1.17827	1.1819	1.15949
-46	1.22752	1.18715	1.1278	1.18308	0.31711	0.38605	0.45618	0.51862	0.55948	0.61476	0.67066	0.69757	0.7352	0.73963	0.79862	0.80875	0.79237	0.83657	0.84747	0.82787	0.83989	0.82175	0.83287	0.79662	0.82182	0.83103	0.8454	0.84468	0.8665	0.89072	0.8863	0.91247	0.95764	0.9502	0.97121	0.99087	1.02035	1.025	1.06197	1.05344	1.08202	1.10429	1.11681	1.10787	1.1093	1.11375	1.14052	1.17422	1.1502
-45.5	1.19908	1.18907	1.13203	1.15945	0.31986	0.36195	0.44032	0.48795	0.53724	0.59642	0.65055	0.66349	0.71531	0.71451	0.75942	0.77076	0.75233	0.80461	0.80699	0.79648	0.80562	0.77875	0.80134	0.76234	0.78642	0.78773	0.80609	0.82805	0.8412	0.86416	0.85857	0.88012	0.92321	0.92254	0.95134	0.96668	0.98322	1.00765	1.03348	1.02674	1.05543	1.06585	1.09022	1.07576	1.07147	1.09017	1.10743	1.14809	1.14022
-45	1.15323	1.18461	1.12307	1.13943	0.31843	0.35188	0.4211	0.46823	0.52818	0.56982	0.62912	0.64484	0.68839	0.6902	0.73334	0.74614	0.73629	0.7685	0.76366	0.76532	0.77192	0.73359	0.76341	0.74315	0.75479	0.76514	0.78173	0.80664	0.81584	0.84091	0.84209	0.85297	0.88504	0.89376	0.92197	0.93329	0.95176	0.97877	0.99552	1.00638	1.03425	1.03447	1.04711	1.03617	1.04426	1.07325	1.07878	1.10637	1.13861
-44.5	1.1305	1.16527	1.10975	1.13926	0.2987	0.3448	0.40019	0.45807	0.49984	0.53469	0.59584	0.62414	0.65606	0.65813	0.70915	0.70893	0.71459	0.7381	0.7315	0.73472	0.73609	0.69968	0.73277	0.71514	0.72105	0.74096	0.76978	0.77697	0.79928	0.80423	0.82603	0.82409	0.85616	0.86246	0.90156	0.90425	0.93161	0.9453	0.96482	0.98475	1.00541	0.99565	1.0168	1.01123	1.01753	1.05563	1.05278	1.07816	1.11726
-44	1.11056	1.12997	1.09406	1.14554	0.29528	0.32512	0.37162	0.44353	0.47464	0.50342	0.57257	0.58811	0.62766	0.64085	0.69265	0.67451	0.68395	0.70718	0.69481	0.69731	0.70882	0.69073	0.70701	0.69063	0.70345	0.71593	0.75426	0.75719	0.78439	0.77489	0.79836	0.79712	0.82961	0.83166	0.87645	0.88135	0.91101	0.91816	0.94479	0.955	0.96929	0.96866	0.98637	0.98795	0.99799	1.03563	1.0295	1.05666	1.08216
-43.5	1.11728	1.08897	1.06559	1.1433	0.28569	0.31362	0.35524	0.43796	0.46949	0.4749	0.56467	0.56962	0.59574	0.6291	0.67466	0.65618	0.64988	0.6721	0.656	0.66033	0.68669	0.67591	0.68035	0.6703	0.69028	0.70706	0.72647	0.73439	0.75958	0.7499	0.77266	0.77831	0.80475	0.80849	0.83562	0.85639	0.89242	0.8844	0.91028	0.92051	0.93746	0.96287	0.95057	0.96095	0.98929	1.01359	1.00106	1.03434	1.05851
-43	1.13004	1.06553	1.04116	1.12263	0.25627	0.31097	0.34988	0.42949	0.45136	0.44986	0.54675	0.55846	0.56775	0.60183	0.63492	0.62456	0.60946	0.64333	0.63048	0.63699	0.65021	0.64312	0.65535	0.64357	0.66488	0.68854	0.69105	0.71121	0.73274	0.7258	0.75052	0.75366	0.78079	0.79323	0.80884	0.83926	0.86942	0.86051	0.87488	0.8929	0.90681	0.94903	0.9236	0.94444	0.96756	0.99099	0.98086	1.02658	1.03832
-42.5	1.12445	1.05849	1.03822	1.09401	0.24282	0.30035	0.33854	0.39992	0.42636	0.44041	0.52225	0.52984	0.54475	0.57967	0.59352	0.59163	0.57768	0.61249	0.60312	0.61286	0.62022	0.61669	0.62841	0.62613	0.64853	0.66344	0.66262	0.69559	0.70997	0.70599	0.73148	0.73196	0.75452	0.77848	0.7928	0.82626	0.84092	0.84658	0.85568	0.87358	0.87717	0.92196	0.89956	0.92261	0.94124	0.96319	0.96475	1.01516	1.01927
-42	1.09012	1.05341	1.0383	1.05627	0.23158	0.28852	0.32226	0.3802	0.41997	0.43858	0.4952	0.51127	0.51897	0.56136	0.5632	0.5712	0.56706	0.58431	0.57067	0.58147	0.59495	0.58537	0.59729	0.61212	0.6316	0.64636	0.64169	0.67272	0.68067	0.6881	0.70857	0.71216	0.72552	0.7511	0.77239	0.80125	0.81598	0.82652	0.83649	0.85304	0.85836	0.89655	0.86971	0.89137	0.91026	0.93308	0.95028	0.98531	1.01643
-41.5	1.06089	1.03752	1.03851	1.02691	0.2006	0.27823	0.30608	0.37343	0.40231	0.42831	0.45806	0.49338	0.49188	0.52577	0.53532	0.53904	0.5465	0.56644	0.54981	0.55483	0.56704	0.55951	0.5751	0.58674	0.60407	0.62606	0.63133	0.63751	0.65734	0.65726	0.68454	0.68629	0.70508	0.72294	0.74982	0.7752	0.79238	0.79844	0.81777	0.83396	0.84378	0.86587	0.85181	0.86995	0.88209	0.90437	0.94305	0.95881	1.00791
-41	1.0306	1.01144	1.03289	1.01055	0.18429	0.25158	0.28476	0.35531	0.38084	0.40593	0.43039	0.46101	0.46986	0.49058	0.51073	0.50237	0.52106	0.54508	0.53121	0.52941	0.54755	0.55231	0.55648	0.56829	0.58475	0.60064	0.61664	0.61653	0.64269	0.6419	0.66365	0.66187	0.69126	0.70387	0.73362	0.74953	0.76699	0.77983	0.81104	0.81354	0.82372	0.83989	0.82758	0.84999	0.86105	0.88443	0.93817	0.93425	0.98241
-40.5	1.00382	0.99373	1.00903	1.0114	0.17657	0.23101	0.26711	0.34117	0.37407	0.38162	0.42047	0.43912	0.4413	0.46531	0.48897	0.48357	0.5002	0.51127	0.50641	0.50736	0.53541	0.54406	0.53938	0.56526	0.57384	0.585	0.59336	0.60287	0.62496	0.64262	0.65199	0.65463	0.67473	0.69568	0.70975	0.71821	0.74166	0.76098	0.79453	0.79648	0.80815	0.82813	0.79779	0.82816	0.85132	0.86562	0.92492	0.90738	0.9702
-40	0.99181	0.98815	0.98693	1.0154	0.14858	0.22018	0.25808	0.32802	0.35546	0.35383	0.39816	0.42489	0.41233	0.42756	0.45394	0.45856	0.47255	0.48547	0.49525	0.49472	0.51378	0.51686	0.5299	0.55011	0.55597	0.56056	0.56792	0.58139	0.60754	0.63208	0.64229	0.64995	0.66029	0.68676	0.70133	0.69738	0.72173	0.74822	0.76955	0.78081	0.78797	0.80711	0.78956	0.82339	0.83645	0.84716	0.89978	0.89828	0.96068
-39.5	0.97399	0.97654	0.97433	1.01954	0.1305	0.19574	0.24463	0.29337	0.31538	0.33659	0.37164	0.39218	0.39162	0.39748	0.42315	0.42834	0.44932	0.46411	0.48008	0.48129	0.49151	0.50008	0.52337	0.52944	0.54638	0.5287	0.55221	0.56312	0.59425	0.61004	0.62183	0.63513	0.64545	0.67722	0.69815	0.6939	0.70269	0.74143	0.75143	0.76637	0.7653	0.78322	0.78643	0.821	0.82096	0.83698	0.88051	0.90201	0.94632
-39	0.96032	0.96086	0.96677	1.01724	0.11717	0.16897	0.23203	0.2624	0.28837	0.31862	0.35074	0.36637	0.36519	0.38461	0.41231	0.41871	0.43786	0.44691	0.45105	0.46097	0.47609	0.48505	0.51162	0.5048	0.53169	0.51504	0.53854	0.54914	0.57344	0.58444	0.59927	0.61302	0.63107	0.66034	0.68022	0.68313	0.68738	0.72542	0.72658	0.74967	0.74649	0.77306	0.77167	0.79958	0.8067	0.83656	0.86125	0.88917	0.9444
-38.5	0.97376	0.94689	0.96204	1.01058	0.08917	0.1536	0.22552	0.25463	0.26022	0.29624	0.32607	0.35232	0.34333	0.36533	0.39927	0.409	0.418	0.43608	0.42939	0.44517	0.45567	0.46687	0.49465	0.47497	0.50125	0.50499	0.52786	0.53137	0.54827	0.55016	0.58196	0.58808	0.6215	0.64525	0.6516	0.66073	0.67157	0.69335	0.69892	0.73516	0.73136	0.76397	0.76363	0.78227	0.79128	0.83305	0.85072	0.87536	0.94263
-38	0.98841	0.9346	0.96885	1.00206	0.07319	0.13458	0.21354	0.24358	0.23379	0.27349	0.30534	0.32438	0.33343	0.34886	0.37892	0.39463	0.39676	0.41992	0.41735	0.43311	0.43904	0.45702	0.4805	0.45827	0.47816	0.4887	0.51564	0.52432	0.533	0.52722	0.56536	0.57094	0.61481	0.63223	0.6381	0.63811	0.65431	0.6716	0.68664	0.71706	0.71255	0.74485	0.75932	0.77099	0.77867	0.82477	0.83496	0.86253	0.92535
-37.5	0.98486	0.94414	0.96677	0.9964	0.08322	0.12828	0.19548	0.23103	0.23455	0.26267	0.29805	0.30547	0.32426	0.33878	0.3618	0.3933	0.39064	0.39589	0.40437	0.41652	0.43033	0.44842	0.46532	0.46285	0.46751	0.48147	0.50242	0.51985	0.51306	0.52384	0.54614	0.56782	0.60479	0.61585	0.62125	0.61766	0.64011	0.65959	0.67681	0.6978	0.70046	0.73361	0.74136	0.75414	0.77915	0.81087	0.8182	0.84521	0.91537
-37	0.97554	0.95945	0.94607	0.98475	0.07528	0.1348	0.17447	0.22217	0.24477	0.25671	0.27469	0.2995	0.31526	0.32063	0.34476	0.38049	0.38117	0.38173	0.40554	0.40675	0.4102	0.4287	0.45192	0.4613	0.45434	0.47681	0.49046	0.49616	0.49594	0.51945	0.52734	0.56273	0.58729	0.59414	0.60451	0.60298	0.63087	0.64723	0.65893	0.67592	0.68832	0.71868	0.73169	0.74811	0.77558	0.79957	0.80352	0.84013	0.91783
-36.5	0.95318	0.96144	0.92558	0.98163	0.06415	0.12264	0.15556	0.19448	0.23131	0.2501	0.24958	0.27778	0.3074	0.30399	0.33706	0.3519	0.36513	0.36734	0.40933	0.39835	0.39264	0.42444	0.44148	0.45308	0.45381	0.45657	0.48098	0.47229	0.49237	0.51053	0.51169	0.54571	0.57042	0.57709	0.60176	0.60145	0.62118	0.63795	0.65535	0.65611	0.67231	0.70089	0.72614	0.74983	0.75852	0.78785	0.79263	0.8529	0.90746
-36	0.91152	0.94838	0.9215	0.97875	0.06492	0.10373	0.13329	0.17447	0.22177	0.23837	0.23948	0.25794	0.28915	0.30783	0.34342	0.34102	0.35504	0.35311	0.39284	0.38327	0.39064	0.42549	0.42987	0.44824	0.45778	0.4458	0.46865	0.46007	0.49176	0.50571	0.50753	0.5258	0.5515	0.56256	0.59074	0.59286	0.60788	0.62606	0.65017	0.63484	0.6616	0.69663	0.71164	0.73902	0.74413	0.77444	0.78045	0.8479	0.90769
-35.5	0.88572	0.92465	0.92519	0.97345	0.04927	0.09024	0.12752	0.17646	0.21156	0.21773	0.2249	0.25189	0.26665	0.30039	0.33831	0.33015	0.33594	0.34829	0.37607	0.37436	0.38778	0.41507	0.41874	0.43437	0.4466	0.43562	0.45497	0.44691	0.47902	0.49361	0.51425	0.50913	0.53474	0.55111	0.57281	0.58073	0.59636	0.60472	0.63616	0.61832	0.65898	0.69492	0.70517	0.73663	0.73028	0.75696	0.77787	0.8411	0.90915
-35	0.87526	0.89273	0.92343	0.95862	0.04045	0.06414	0.11796	0.17028	0.18627	0.20076	0.21954	0.23962	0.25601	0.28784	0.32182	0.30987	0.31753	0.34132	0.36148	0.36998	0.37872	0.40514	0.41077	0.4176	0.43185	0.4186	0.44276	0.44086	0.46935	0.47993	0.50872	0.49478	0.52223	0.54163	0.56709	0.57464	0.5894	0.58987	0.6265	0.61186	0.65119	0.67637	0.69642	0.73484	0.72048	0.74987	0.7889	0.84976	0.89909
-34.5	0.87851	0.87531	0.90867	0.94121	0.04839	0.05043	0.10178	0.1435	0.17463	0.1859	0.22508	0.22914	0.2484	0.28544	0.30988	0.30467	0.3131	0.3296	0.34135	0.35691	0.37429	0.39409	0.39758	0.40986	0.42464	0.40967	0.42934	0.44829	0.45612	0.47608	0.4939	0.49339	0.5083	0.53266	0.55473	0.56959	0.57904	0.58158	0.61995	0.61278	0.64708	0.66481	0.67271	0.70897	0.72212	0.74994	0.80373	0.85454	0.9037
-34	0.88961	0.86109	0.87905	0.92132	0.0388	0.05485	0.08844	0.12607	0.17253	0.17866	0.21691	0.2317	0.24635	0.27816	0.29668	0.30009	0.30882	0.32448	0.33369	0.35045	0.36151	0.36641	0.37916	0.39801	0.41127	0.41039	0.41815	0.44332	0.44153	0.46433	0.47754	0.49073	0.49589	0.52396	0.53701	0.55523	0.57019	0.56458	0.59944	0.61491	0.6459	0.65579	0.66624	0.68185	0.72589	0.75275	0.80488	0.85178	0.9143
-33.5	0.88995	0.84977	0.86469	0.91646	0.01631	0.04976	0.07668	0.10466	0.14848	0.17297	0.20382	0.21892	0.24545	0.2612	0.28419	0.28354	0.3024	0.31989	0.33515	0.3483	0.35052	0.34509	0.36742	0.38299	0.40472	0.39626	0.41185	0.43034	0.43938	0.45054	0.4635	0.48025	0.48485	0.51785	0.53016	0.54457	0.56162	0.55542	0.58514	0.60936	0.63699	0.64645	0.67506	0.67289	0.72302	0.75261	0.80309	0.84917	0.89963
-33	0.87617	0.84741	0.86526	0.91524	0	0.04136	0.06701	0.0942	0.12758	0.17389	0.20312	0.20614	0.23694	0.26056	0.28679	0.28276	0.30653	0.31129	0.32275	0.34162	0.34823	0.34194	0.35684	0.37895	0.40234	0.38871	0.40728	0.42272	0.43648	0.44994	0.4513	0.47157	0.47375	0.51151	0.52238	0.53244	0.55098	0.55687	0.57763	0.59711	0.62597	0.65096	0.67075	0.66739	0.72487	0.75071	0.80244	0.82759	0.87982
-32.5	0.87466	0.85565	0.86924	0.91317	0.01025	0.05021	0.07279	0.10884	0.12892	0.16976	0.19548	0.21236	0.22081	0.25545	0.28286	0.28338	0.30324	0.31054	0.31021	0.33386	0.34523	0.339	0.34598	0.36919	0.38858	0.38851	0.39952	0.40823	0.42146	0.44301	0.44725	0.47018	0.46424	0.49973	0.50499	0.51825	0.53757	0.54869	0.56964	0.57932	0.61538	0.65547	0.66481	0.6719	0.71835	0.74685	0.80337	0.80893	0.8782
-32	0.87353	0.85383	0.87071	0.90445	0.01852	0.04423	0.08161	0.11741	0.12214	0.16921	0.19039	0.21219	0.21828	0.23913	0.2695	0.26598	0.28781	0.30476	0.31276	0.3269	0.33638	0.33851	0.34584	0.3535	0.37687	0.37715	0.39678	0.39374	0.40897	0.42416	0.4394	0.46312	0.46599	0.48722	0.50278	0.51624	0.52571	0.54034	0.56636	0.57091	0.60448	0.63635	0.66526	0.68702	0.70526	0.75429	0.80208	0.81147	0.87743
-31.5	0.85819	0.84146	0.87934	0.8945	0.03263	0.04014	0.08077	0.10725	0.12014	0.1616	0.19566	0.20231	0.21844	0.23049	0.26322	0.26264	0.28062	0.29253	0.30897	0.31059	0.32839	0.33397	0.34784	0.3506	0.37296	0.36992	0.39341	0.39286	0.40238	0.41428	0.42905	0.45514	0.46922	0.47964	0.50148	0.51673	0.51697	0.53657	0.56666	0.56853	0.60274	0.61742	0.65592	0.68675	0.70746	0.7644	0.80602	0.81297	0.88811
-31	0.85075	0.82514	0.87211	0.88836	0.0259	0.05164	0.08193	0.10615	0.13083	0.15215	0.18881	0.20793	0.21795	0.22186	0.25568	0.26427	0.27138	0.28748	0.30685	0.30234	0.31382	0.31551	0.34378	0.34279	0.36	0.37222	0.38845	0.38959	0.39001	0.40573	0.41667	0.44362	0.46367	0.47678	0.48755	0.50928	0.51764	0.52392	0.55295	0.57078	0.60772	0.60344	0.64959	0.67787	0.71554	0.76763	0.81404	0.80401	0.90093
-30.5	0.85056	0.812	0.85756	0.88687	0	0.05308	0.08708	0.09888	0.11814	0.1406	0.18029	0.20495	0.21492	0.2101	0.24421	0.25301	0.26313	0.28704	0.31013	0.30305	0.30133	0.30384	0.33739	0.33222	0.3463	0.3579	0.38056	0.37963	0.38681	0.39778	0.40126	0.42793	0.44963	0.4779	0.47924	0.50281	0.5158	0.50739	0.54115	0.56816	0.60242	0.59499	0.64632	0.67767	0.70931	0.76314	0.82515	0.81125	0.89617
-30	0.84105	0.81734	0.84786	0.88843	0	0.03793	0.08456	0.08634	0.10268	0.13638	0.18196	0.19192	0.20641	0.21642	0.24578	0.252	0.26618	0.28177	0.30371	0.29336	0.30247	0.31418	0.33293	0.32926	0.34597	0.34811	0.36651	0.37856	0.38613	0.40398	0.38793	0.41503	0.43508	0.47762	0.47351	0.49731	0.51034	0.50096	0.53471	0.56256	0.59383	0.60242	0.63345	0.67309	0.70012	0.75149	0.82636	0.81953	0.89318
-29.5	0.83013	0.82807	0.84557	0.883	0.01764	0.04269	0.08697	0.0946	0.10669	0.13665	0.17774	0.18527	0.19413	0.22433	0.25026	0.25293	0.26527	0.27881	0.2935	0.28733	0.30818	0.31551	0.32455	0.32125	0.3332	0.35153	0.34813	0.37157	0.37179	0.40145	0.38728	0.40802	0.42805	0.46483	0.45575	0.48111	0.49832	0.49498	0.52541	0.55469	0.59003	0.61672	0.63469	0.66885	0.6858	0.73913	0.81541	0.82073	0.90431
-29	0.82224	0.82274	0.84754	0.8756	0	0.04213	0.08834	0.10386	0.10382	0.13913	0.17142	0.17394	0.19675	0.21826	0.2446	0.23382	0.25075	0.27021	0.29248	0.28453	0.30262	0.30468	0.32812	0.30347	0.31871	0.34213	0.3398	0.3533	0.35825	0.38567	0.38425	0.40177	0.42811	0.44548	0.44662	0.47018	0.48518	0.49191	0.52136	0.54988	0.58667	0.60973	0.64874	0.67807	0.6773	0.73766	0.79864	0.82804	0.90024
-28.5	0.80993	0.80453	0.84757	0.8644	0.0216	0.03483	0.08109	0.0961	0.09752	0.12987	0.17572	0.15597	0.20379	0.21586	0.2384	0.22396	0.24708	0.25471	0.28351	0.28	0.29633	0.29818	0.32915	0.30165	0.31395	0.33372	0.34037	0.34467	0.35437	0.37754	0.37294	0.39824	0.42301	0.42994	0.44451	0.46719	0.46837	0.49753	0.53072	0.55226	0.58368	0.60153	0.65168	0.68085	0.68923	0.74398	0.78675	0.83991	0.89149
-28	0.80381	0.79245	0.82819	0.85618	0.03626	0.04291	0.07573	0.09719	0.10707	0.11886	0.16958	0.15972	0.20461	0.2137	0.2219	0.22567	0.24395	0.25108	0.27155	0.27928	0.29005	0.28979	0.31658	0.30078	0.30898	0.3378	0.33986	0.3443	0.34852	0.37266	0.36211	0.39772	0.40637	0.42197	0.43231	0.45957	0.46241	0.49858	0.52875	0.55226	0.58256	0.60268	0.6475	0.67661	0.70629	0.74742	0.78246	0.84103	0.89302
-27.5	0.79384	0.78374	0.80409	0.84834	0.02844	0.03185	0.07216	0.09809	0.1002	0.11932	0.15596	0.16125	0.19765	0.20186	0.20376	0.21394	0.23593	0.25456	0.27257	0.28783	0.28127	0.2879	0.3005	0.29566	0.30442	0.32781	0.33636	0.33794	0.34889	0.36182	0.3545	0.38898	0.3887	0.4167	0.42751	0.45604	0.46419	0.4944	0.51761	0.55085	0.57508	0.60198	0.65109	0.69007	0.71404	0.75949	0.78854	0.84834	0.88988
-27	0.7788	0.78149	0.7951	0.84756	0.0216	0.01869	0.0605	0.08843	0.08722	0.12455	0.15473	0.15282	0.18529	0.20146	0.20234	0.213	0.23562	0.25011	0.26856	0.28237	0.27984	0.30202	0.29013	0.29593	0.31057	0.31356	0.32861	0.33548	0.35548	0.36103	0.34819	0.38001	0.38275	0.41283	0.43118	0.45647	0.4751	0.49759	0.51528	0.54957	0.57141	0.60255	0.64462	0.69564	0.72034	0.76847	0.79814	0.85312	0.88496
-26.5	0.7765	0.78392	0.78933	0.84569	0.01995	0.01725	0.05336	0.08873	0.09705	0.12482	0.14736	0.15878	0.17073	0.21306	0.20666	0.21914	0.22974	0.24366	0.25652	0.2739	0.28077	0.30314	0.28291	0.29465	0.30448	0.31159	0.31996	0.33384	0.34914	0.35646	0.34896	0.37839	0.38411	0.40335	0.42697	0.4518	0.48028	0.4955	0.51194	0.54988	0.57919	0.61017	0.63959	0.68762	0.72055	0.7637	0.8028	0.84028	0.89049
-26	0.77673	0.78345	0.78683	0.85387	0	0.01327	0.05283	0.09052	0.10153	0.12253	0.13849	0.16696	0.16753	0.2089	0.20541	0.20679	0.21706	0.23276	0.25237	0.26894	0.2747	0.28566	0.28566	0.2859	0.29549	0.29602	0.31557	0.31961	0.33947	0.3411	0.34962	0.37556	0.38915	0.39628	0.42859	0.44723	0.48518	0.48814	0.50425	0.55396	0.59171	0.6042	0.65161	0.69153	0.71088	0.75282	0.79972	0.83648	0.89057
-25.5	0.76366	0.78258	0.79438	0.86698	0.00498	0.00574	0.04328	0.07469	0.09209	0.11694	0.14279	0.15776	0.17375	0.20146	0.20934	0.19817	0.22042	0.22045	0.24872	0.25946	0.26921	0.2742	0.28724	0.29014	0.2935	0.28439	0.31213	0.3111	0.3375	0.33562	0.34539	0.36352	0.3883	0.39561	0.43506	0.4487	0.48702	0.49318	0.50521	0.55536	0.59863	0.6009	0.65952	0.70168	0.70992	0.74559	0.79492	0.84536	0.88051
-25	0.75395	0.7816	0.79675	0.87336	0.01113	0.01559	0.04643	0.0711	0.09857	0.11776	0.14235	0.15503	0.17326	0.19946	0.21405	0.20524	0.22363	0.22779	0.23909	0.25393	0.26735	0.2628	0.27288	0.29573	0.28172	0.29004	0.30482	0.31192	0.33092	0.33212	0.34361	0.35316	0.38196	0.39381	0.42508	0.44146	0.48718	0.50304	0.50664	0.55335	0.59981	0.61488	0.66441	0.703	0.71952	0.74103	0.79356	0.84267	0.87621
-24.5	0.75139	0.7615	0.79073	0.86623	0	0.0178	0.05357	0.07698	0.10048	0.12501	0.13603	0.15648	0.17081	0.1921	0.21444	0.19809	0.21874	0.24477	0.24252	0.25084	0.26078	0.24924	0.25516	0.29054	0.263	0.28353	0.29681	0.30493	0.3191	0.31929	0.34158	0.34164	0.37958	0.38691	0.41422	0.43391	0.48629	0.50647	0.5092	0.54957	0.59221	0.62307	0.67232	0.71581	0.73453	0.74826	0.79456	0.84454	0.85954
-24	0.73779	0.73614	0.78643	0.85852	0	0.01349	0.05704	0.07309	0.09037	0.1273	0.14121	0.146	0.16819	0.18907	0.2179	0.19809	0.22187	0.24655	0.24697	0.23935	0.25893	0.2505	0.24932	0.28522	0.25969	0.26652	0.28822	0.29945	0.31116	0.31712	0.33653	0.33342	0.38111	0.38113	0.41649	0.43265	0.48663	0.51493	0.52458	0.55256	0.58374	0.63088	0.66918	0.72357	0.75125	0.76258	0.79778	0.84715	0.8385
-23.5	0.72601	0.72039	0.7763	0.85177	0	0.01714	0.05987	0.08076	0.08941	0.11914	0.13761	0.14975	0.16238	0.19298	0.21719	0.21106	0.22126	0.23966	0.2442	0.23153	0.25928	0.24889	0.24911	0.27916	0.25559	0.26264	0.27595	0.30115	0.29682	0.31694	0.33665	0.33857	0.38275	0.37805	0.4139	0.42863	0.48613	0.51725	0.53215	0.55817	0.58386	0.64143	0.6586	0.72032	0.7638	0.77114	0.79678	0.83483	0.8365
-23	0.71807	0.71651	0.75943	0.84529	0	0.02643	0.06302	0.09809	0.09084	0.11868	0.12786	0.16279	0.16221	0.18115	0.20745	0.2043	0.20766	0.22423	0.24442	0.23598	0.2505	0.23651	0.25028	0.26482	0.24725	0.25568	0.27067	0.2929	0.285	0.30622	0.33909	0.34234	0.37443	0.37911	0.4126	0.42836	0.4815	0.50995	0.52678	0.56707	0.58953	0.64245	0.66017	0.72569	0.75756	0.77388	0.80058	0.82506	0.83727
-22.5	0.70603	0.70849	0.74954	0.83456	0	0.02466	0.06134	0.09908	0.07519	0.11822	0.13015	0.15725	0.16983	0.17211	0.19928	0.19164	0.20682	0.20792	0.24675	0.24043	0.24058	0.23567	0.24691	0.26206	0.2499	0.25358	0.27245	0.28206	0.28931	0.30116	0.33266	0.33973	0.36282	0.38428	0.42286	0.43956	0.47532	0.50989	0.53912	0.57249	0.5952	0.63952	0.66134	0.72954	0.75345	0.77276	0.80201	0.83304	0.82483
-22	0.69832	0.70831	0.74324	0.82302	0	0.04114	0.05388	0.09918	0.08083	0.11354	0.1319	0.15435	0.17154	0.17875	0.19575	0.19203	0.20919	0.20881	0.23377	0.23842	0.23601	0.23924	0.2421	0.2665	0.24474	0.26974	0.27627	0.28345	0.29288	0.30448	0.32588	0.33846	0.35059	0.39028	0.42583	0.44723	0.47065	0.51412	0.55462	0.57962	0.60678	0.65439	0.66428	0.71415	0.75386	0.7597	0.79864	0.82789	0.81961
-21.5	0.69273	0.70044	0.73289	0.81942	0	0.04888	0.05304	0.10725	0.09752	0.10749	0.12549	0.15427	0.16827	0.17891	0.19331	0.18659	0.20208	0.21778	0.2264	0.2354	0.22987	0.23358	0.24465	0.25634	0.23534	0.27388	0.2776	0.28162	0.28623	0.29905	0.32373	0.34176	0.34628	0.39858	0.42259	0.44821	0.47505	0.5129	0.56159	0.5862	0.61719	0.66404	0.68336	0.7099	0.7518	0.75114	0.79048	0.81102	0.81892
-21	0.68182	0.69623	0.7316	0.8238	0	0.03771	0.04769	0.0956	0.1021	0.10731	0.13208	0.14089	0.17392	0.17363	0.193	0.18939	0.19826	0.21274	0.22574	0.22707	0.22473	0.23623	0.25578	0.24698	0.24169	0.26402	0.27951	0.2752	0.28771	0.30327	0.32379	0.34349	0.35019	0.4116	0.43145	0.45381	0.48201	0.51981	0.57137	0.59577	0.61918	0.67275	0.69858	0.71202	0.75208	0.75387	0.78375	0.79438	0.80679
-20.5	0.67698	0.69572	0.73443	0.82821	0.0033	0.03273	0.03508	0.08435	0.11594	0.1074	0.1348	0.13604	0.17334	0.17779	0.19103	0.20757	0.19574	0.20881	0.21582	0.21824	0.22716	0.23728	0.25646	0.24152	0.24639	0.26356	0.27538	0.28099	0.29054	0.3114	0.32695	0.35125	0.35766	0.42029	0.43879	0.45898	0.49102	0.53338	0.58037	0.60808	0.62559	0.68329	0.70223	0.70745	0.75537	0.75429	0.77615	0.7743	0.80517
-20	0.67562	0.69612	0.73117	0.82394	0	0.02842	0.02994	0.08644	0.12901	0.11263	0.13243	0.14532	0.17097	0.17283	0.18514	0.20485	0.18864	0.20199	0.21312	0.21896	0.22509	0.22735	0.24698	0.2323	0.2409	0.25653	0.27054	0.28288	0.28647	0.30833	0.33081	0.35287	0.3635	0.42186	0.44435	0.46082	0.5026	0.54185	0.58114	0.62265	0.63519	0.68139	0.70811	0.71202	0.74255	0.74538	0.76913	0.76057	0.80003
-19.5	0.66029	0.69104	0.72902	0.81481	0	0.02057	0.03172	0.07469	0.11775	0.12198	0.1384	0.13655	0.16852	0.16427	0.18506	0.19001	0.19826	0.1939	0.22261	0.2204	0.21916	0.22421	0.24066	0.22779	0.24613	0.24096	0.26584	0.27728	0.28912	0.30707	0.32832	0.34598	0.37007	0.42287	0.4571	0.47409	0.5222	0.55252	0.5942	0.63448	0.64166	0.66824	0.70681	0.72496	0.72596	0.73752	0.76233	0.76923	0.78436
-19	0.65406	0.69634	0.73267	0.80663	0	0.02853	0.03288	0.06632	0.11155	0.11574	0.14174	0.12803	0.16148	0.16723	0.19103	0.18815	0.20842	0.19835	0.21794	0.21558	0.21488	0.22449	0.23798	0.23102	0.24626	0.24294	0.26049	0.28043	0.28851	0.31351	0.33272	0.34135	0.37675	0.42674	0.4653	0.49155	0.53862	0.56922	0.60916	0.64423	0.65157	0.67199	0.69655	0.717	0.7189	0.72341	0.75159	0.76647	0.78275
-18.5	0.66365	0.69677	0.72805	0.80293	0	0.03793	0.04002	0.07399	0.12338	0.10795	0.13471	0.13161	0.15739	0.16555	0.19268	0.18178	0.20254	0.20651	0.20714	0.2097	0.21224	0.21302	0.23544	0.22119	0.23422	0.24773	0.25515	0.28276	0.27761	0.30954	0.34527	0.34598	0.38117	0.43258	0.46304	0.51085	0.55065	0.58372	0.61118	0.65197	0.66035	0.67866	0.69773	0.70964	0.7128	0.71028	0.74027	0.75243	0.78912
-18	0.66799	0.68701	0.72311	0.80822	0	0.03163	0.04947	0.07389	0.11785	0.10611	0.13796	0.12769	0.1623	0.15731	0.18836	0.1775	0.19987	0.20028	0.20299	0.19957	0.2081	0.21225	0.23414	0.21661	0.23369	0.24333	0.25426	0.27558	0.27539	0.30869	0.3545	0.35003	0.39238	0.44138	0.47362	0.53429	0.56022	0.60002	0.61357	0.66129	0.66515	0.67523	0.7038	0.70513	0.7065	0.70607	0.73311	0.74975	0.78498
-17.5	0.66762	0.67696	0.71799	0.81437	0	0.04269	0.05504	0.0718	0.11566	0.11299	0.13743	0.13203	0.16336	0.16483	0.1919	0.19343	0.20002	0.1965	0.19044	0.18693	0.21102	0.21938	0.23036	0.22139	0.23488	0.25082	0.2535	0.27954	0.2826	0.31586	0.35854	0.36028	0.40835	0.45148	0.48615	0.55387	0.57186	0.6129	0.61989	0.66708	0.67673	0.67338	0.69916	0.69312	0.70417	0.69919	0.72573	0.7431	0.78674
-17	0.67037	0.66945	0.70531	0.81172	0	0.04423	0.06418	0.07797	0.12129	0.12281	0.12953	0.15018	0.15845	0.17171	0.18734	0.19801	0.18917	0.18968	0.18993	0.19311	0.21374	0.21638	0.21881	0.22092	0.23184	0.25732	0.25477	0.28301	0.2858	0.31255	0.36354	0.37475	0.4263	0.46107	0.49074	0.56181	0.584	0.61655	0.62144	0.67196	0.68639	0.66462	0.69439	0.6835	0.6945	0.68965	0.72036	0.73064	0.79112
-16.5	0.66799	0.66488	0.6985	0.80422	0	0.03771	0.07122	0.07498	0.10859	0.13849	0.1319	0.15197	0.16025	0.16907	0.18137	0.18853	0.192	0.17655	0.20795	0.20309	0.20974	0.21246	0.20817	0.2224	0.23984	0.2499	0.261	0.27866	0.29626	0.31652	0.36259	0.38291	0.44465	0.4733	0.50893	0.5735	0.59997	0.61702	0.63002	0.67086	0.68215	0.64893	0.68068	0.68304	0.68498	0.68951	0.71377	0.73848	0.77545
-16	0.66664	0.66964	0.70685	0.80008	0.00895	0.03793	0.06512	0.06961	0.0939	0.13876	0.13533	0.14549	0.15968	0.17443	0.18011	0.19428	0.19895	0.1767	0.21072	0.20575	0.20688	0.21855	0.20549	0.23183	0.24487	0.25364	0.26501	0.28376	0.31257	0.33441	0.36461	0.39263	0.45841	0.49305	0.53383	0.58242	0.61345	0.63157	0.64868	0.66946	0.67505	0.65204	0.65488	0.66792	0.68265	0.68866	0.70667	0.7393	0.76516
-15.5	0.67249	0.67149	0.71218	0.79264	0.01995	0.03937	0.06628	0.08395	0.10001	0.13454	0.12979	0.15495	0.1618	0.17643	0.17501	0.19871	0.19337	0.1879	0.20532	0.21128	0.2046	0.21959	0.20769	0.22772	0.24004	0.26028	0.26596	0.29309	0.31547	0.34646	0.37157	0.41237	0.4652	0.51656	0.54911	0.58846	0.62692	0.64515	0.65571	0.67232	0.66558	0.65814	0.64612	0.65392	0.66914	0.67961	0.69844	0.72497	0.76747
-15	0.6655	0.66579	0.71	0.78185	0.01102	0.03041	0.06575	0.08554	0.10039	0.13399	0.13629	0.15657	0.17244	0.16643	0.17234	0.197	0.19001	0.19947	0.20853	0.21307	0.20153	0.22463	0.2195	0.22294	0.24441	0.2522	0.26425	0.29063	0.32482	0.35411	0.38115	0.42776	0.47234	0.53883	0.57114	0.60238	0.63867	0.65507	0.66048	0.67342	0.65443	0.64962	0.64952	0.65107	0.6542	0.67582	0.69701	0.72228	0.76363
-14.5	0.65602	0.66503	0.70402	0.76664	0.01973	0.02654	0.05809	0.07648	0.09686	0.1317	0.14657	0.15444	0.17965	0.16835	0.18404	0.20912	0.19085	0.21274	0.20496	0.20725	0.20688	0.23043	0.2296	0.22772	0.2501	0.2522	0.26717	0.29693	0.3404	0.36682	0.39656	0.44344	0.47857	0.55431	0.5989	0.62185	0.65002	0.66516	0.66429	0.66513	0.64852	0.64346	0.64619	0.63999	0.65468	0.67182	0.69486	0.72325	0.76946
-14	0.65342	0.66721	0.69162	0.74865	0.01918	0.02842	0.05346	0.07797	0.1084	0.1284	0.14314	0.15921	0.17711	0.17427	0.18844	0.2092	0.18466	0.21882	0.19934	0.20847	0.21488	0.22155	0.22644	0.23102	0.24414	0.25877	0.27506	0.30883	0.34846	0.37019	0.42215	0.46318	0.49034	0.5643	0.61321	0.63414	0.65698	0.6687	0.65392	0.65063	0.64659	0.63743	0.64586	0.62752	0.6516	0.66368	0.69464	0.72355	0.7839
-13.5	0.64975	0.66586	0.68002	0.73569	0.00971	0.01615	0.06817	0.07737	0.10583	0.13427	0.14832	0.15239	0.17555	0.17139	0.19237	0.19281	0.18673	0.20658	0.20656	0.20855	0.21395	0.21162	0.21991	0.2329	0.24626	0.25588	0.28816	0.31507	0.35622	0.37886	0.44559	0.47823	0.50999	0.57344	0.63162	0.64452	0.66149	0.66087	0.63962	0.63161	0.63612	0.62428	0.64384	0.62852	0.64529	0.66108	0.694	0.73318	0.78544
-13	0.64654	0.66289	0.67662	0.72459	0.00678	0.0219	0.08634	0.06991	0.09581	0.13418	0.15394	0.14132	0.17122	0.18011	0.20384	0.18962	0.1907	0.20147	0.20897	0.20158	0.21117	0.2175	0.22548	0.2461	0.25089	0.26396	0.29986	0.32823	0.37493	0.40591	0.46112	0.4971	0.5374	0.58943	0.65387	0.65219	0.66528	0.6542	0.63711	0.61662	0.6284	0.62231	0.62712	0.62527	0.64735	0.66178	0.68905	0.73467	0.78398
-12.5	0.65444	0.65832	0.66813	0.71105	0.01279	0.03627	0.09705	0.07966	0.10974	0.13354	0.15377	0.14967	0.16475	0.19186	0.20596	0.18768	0.18497	0.20458	0.20401	0.20086	0.2111	0.21931	0.23036	0.2492	0.24533	0.28169	0.30876	0.35211	0.3857	0.42843	0.47819	0.52632	0.56651	0.60659	0.65921	0.65747	0.66734	0.64375	0.62936	0.61339	0.6198	0.6239	0.61791	0.62082	0.64022	0.65378	0.68605	0.71967	0.79074
-12	0.65236	0.65092	0.65534	0.69635	0	0.03085	0.09884	0.08375	0.11785	0.14509	0.16457	0.15665	0.16893	0.18875	0.20164	0.17649	0.18856	0.20836	0.20992	0.20208	0.20881	0.2219	0.23833	0.24994	0.24758	0.2861	0.31849	0.36666	0.39832	0.44464	0.49438	0.55242	0.59647	0.62006	0.6631	0.66176	0.66522	0.62954	0.61875	0.61704	0.61021	0.60935	0.61569	0.62786	0.6322	0.64732	0.68891	0.72153	0.7859
-11.5	0.64836	0.65197	0.65205	0.68491	0.01444	0.02942	0.07573	0.07379	0.11088	0.1583	0.17432	0.15802	0.17555	0.19154	0.20156	0.18519	0.20193	0.21422	0.21057	0.19634	0.20681	0.2384	0.24547	0.26078	0.25797	0.30265	0.33675	0.38379	0.42448	0.47228	0.51496	0.57615	0.62303	0.63296	0.67233	0.66617	0.66194	0.62606	0.61321	0.61912	0.60417	0.60153	0.60563	0.6252	0.63296	0.64528	0.69421	0.73512	0.78068
-11	0.65421	0.65763	0.64725	0.67293	0.027	0.03351	0.05472	0.08215	0.11623	0.1572	0.16606	0.17199	0.17695	0.19746	0.19308	0.1984	0.20185	0.21897	0.20466	0.20158	0.20774	0.24714	0.2454	0.26765	0.26809	0.3355	0.36155	0.41233	0.44935	0.49716	0.54626	0.60532	0.64296	0.64536	0.66774	0.65975	0.65364	0.62258	0.60195	0.61826	0.60105	0.60001	0.607	0.61293	0.63158	0.64283	0.7008	0.73863	0.78882
-10.5	0.65323	0.65687	0.63428	0.66312	0.0216	0.02599	0.05136	0.0948	0.12052	0.15793	0.16694	0.18221	0.18169	0.19258	0.18263	0.19514	0.20048	0.21192	0.20875	0.2135	0.20738	0.24973	0.24705	0.27344	0.28774	0.35632	0.38921	0.43557	0.47655	0.52246	0.57797	0.62622	0.65791	0.65293	0.65754	0.64969	0.64412	0.61156	0.58895	0.60961	0.59495	0.59074	0.61497	0.61333	0.62967	0.65013	0.70309	0.74422	0.78805
-10	0.64314	0.65447	0.62164	0.65525	0.01697	0.03008	0.04506	0.09938	0.11088	0.15738	0.17625	0.18255	0.18464	0.18875	0.18828	0.20213	0.20506	0.21133	0.21626	0.22298	0.21517	0.2593	0.26059	0.29276	0.31421	0.3759	0.4184	0.4585	0.51466	0.55968	0.60011	0.63883	0.66731	0.65248	0.65619	0.64333	0.63527	0.60147	0.58573	0.59626	0.59084	0.58819	0.60935	0.6124	0.63823	0.66726	0.70517	0.75296	0.78398
-9.5	0.64012	0.65008	0.60695	0.64316	0.01301	0.04799	0.0501	0.11372	0.12348	0.14986	0.17704	0.19413	0.18333	0.1925	0.18985	0.20547	0.20331	0.21519	0.21619	0.23548	0.23201	0.26427	0.27611	0.31216	0.33545	0.40507	0.44664	0.49106	0.55067	0.59106	0.62159	0.65012	0.67224	0.64654	0.64884	0.63435	0.62642	0.59422	0.58281	0.58584	0.59034	0.59613	0.60491	0.60922	0.64056	0.67666	0.71405	0.749	0.79219
-9	0.63521	0.64181	0.58962	0.62853	0	0.046	0.05956	0.12388	0.1315	0.15115	0.18591	0.20248	0.18619	0.18635	0.19245	0.19623	0.20659	0.21311	0.23165	0.24575	0.24865	0.26525	0.29088	0.32704	0.36952	0.42281	0.47768	0.52092	0.58021	0.61196	0.63848	0.65353	0.66782	0.63941	0.6402	0.62206	0.61656	0.58372	0.57626	0.5837	0.58785	0.59309	0.60706	0.62036	0.64221	0.68565	0.72995	0.75258	0.79427
-8.5	0.62962	0.63724	0.58192	0.61832	0	0.04611	0.05693	0.11761	0.12319	0.15454	0.19004	0.19643	0.19315	0.18467	0.19975	0.20221	0.21859	0.21215	0.25412	0.24747	0.26607	0.28154	0.30971	0.35451	0.41081	0.44849	0.51412	0.55122	0.61314	0.64057	0.64789	0.65104	0.66131	0.63588	0.6401	0.61472	0.60905	0.58187	0.57948	0.58175	0.58604	0.58953	0.60269	0.62951	0.65434	0.70179	0.73962	0.76445	0.79181
-8	0.63533	0.63814	0.57504	0.60834	0.00841	0.05717	0.05336	0.1196	0.13016	0.15124	0.18064	0.19686	0.19225	0.19538	0.20423	0.21774	0.22095	0.21808	0.26229	0.25839	0.28598	0.30118	0.32894	0.38413	0.44157	0.49402	0.55298	0.59487	0.6361	0.65768	0.65871	0.65527	0.64975	0.63318	0.62633	0.60385	0.59847	0.58158	0.57936	0.57974	0.58885	0.59531	0.60589	0.62746	0.66441	0.71028	0.7422	0.76117	0.79434
-7.5	0.63608	0.63089	0.5586	0.59415	0	0.05109	0.0562	0.12717	0.13884	0.16316	0.18345	0.19541	0.19716	0.19778	0.20407	0.21627	0.22676	0.22052	0.2722	0.28251	0.3029	0.32027	0.35395	0.41457	0.47492	0.5312	0.58789	0.63197	0.64503	0.65762	0.66336	0.65353	0.63775	0.62555	0.60478	0.59324	0.58789	0.57624	0.56845	0.57895	0.59258	0.59525	0.61843	0.63973	0.66846	0.71751	0.73819	0.75363	0.78521
-7	0.63348	0.61696	0.54234	0.57993	0	0.05596	0.05493	0.12278	0.12949	0.17444	0.18925	0.18187	0.20584	0.2017	0.21978	0.22745	0.24579	0.23061	0.28767	0.30155	0.32246	0.35907	0.39167	0.45962	0.51495	0.5651	0.61963	0.65294	0.65863	0.6634	0.65913	0.64613	0.62812	0.61467	0.59868	0.59025	0.58004	0.57543	0.56654	0.5809	0.59912	0.60401	0.62379	0.65638	0.68217	0.73085	0.7364	0.754	0.76033
-6.5	0.64073	0.599	0.52583	0.56445	0.02414	0.06834	0.06355	0.12318	0.13073	0.16949	0.18591	0.18357	0.20985	0.21698	0.22929	0.24501	0.25304	0.25004	0.29503	0.32129	0.35216	0.39948	0.4333	0.5021	0.55134	0.61102	0.64748	0.67505	0.67107	0.6631	0.65384	0.64069	0.61827	0.60183	0.59593	0.58753	0.57826	0.58181	0.57405	0.58791	0.61058	0.62517	0.63737	0.66964	0.6906	0.73022	0.73597	0.74475	0.74574
-6	0.64511	0.5781	0.50505	0.55193	0.0216	0.06281	0.08014	0.12627	0.1418	0.17371	0.18907	0.19268	0.21255	0.22378	0.23479	0.25146	0.26252	0.26969	0.31269	0.34736	0.38843	0.4322	0.4737	0.53483	0.59044	0.64078	0.67069	0.69162	0.67064	0.65154	0.64467	0.63038	0.60813	0.59117	0.5902	0.58568	0.58015	0.58239	0.5812	0.60162	0.62341	0.63698	0.66187	0.69465	0.69025	0.72271	0.73418	0.73019	0.72853
-5.5	0.63963	0.55978	0.49094	0.54392	0.02326	0.06281	0.09149	0.11601	0.13884	0.1815	0.19627	0.19388	0.22261	0.23161	0.24845	0.27197	0.28238	0.2995	0.34463	0.37436	0.4274	0.47736	0.52255	0.57933	0.63054	0.66443	0.68958	0.69628	0.67064	0.64834	0.62843	0.61319	0.60213	0.58292	0.59614	0.59096	0.58444	0.58842	0.59652	0.61333	0.63425	0.6448	0.67976	0.71408	0.69368	0.72151	0.72415	0.71982	0.70112
-5	0.6416	0.54664	0.48192	0.52929	0.02976	0.07221	0.0938	0.1179	0.14724	0.17848	0.19671	0.20674	0.2317	0.25705	0.26636	0.30195	0.30454	0.33954	0.37155	0.41357	0.46695	0.52756	0.57586	0.62458	0.65919	0.69379	0.69919	0.70403	0.66768	0.64605	0.61326	0.60503	0.60049	0.58354	0.5989	0.59389	0.59201	0.60182	0.61673	0.62332	0.64939	0.66424	0.69237	0.71481	0.69457	0.7192	0.70832	0.69399	0.68184
-4.5	0.63793	0.52985	0.4672	0.50872	0.02403	0.0669	0.1	0.13653	0.16509	0.1848	0.21102	0.23102	0.2493	0.28032	0.28977	0.32106	0.33541	0.37698	0.4113	0.46169	0.50879	0.56915	0.62443	0.65939	0.68545	0.70062	0.69912	0.70277	0.65174	0.63437	0.60243	0.60376	0.601	0.58702	0.59377	0.5989	0.60086	0.61406	0.62644	0.63752	0.66309	0.67847	0.70589	0.72257	0.69197	0.71695	0.69342	0.66608	0.65735
-4	0.62551	0.5125	0.4552	0.491	0.02524	0.06657	0.10336	0.14997	0.1732	0.20379	0.23438	0.24686	0.28105	0.30191	0.33219	0.3554	0.38713	0.42029	0.47227	0.50672	0.5544	0.6183	0.66531	0.69313	0.71476	0.69327	0.69473	0.68167	0.6422	0.63696	0.59541	0.60735	0.60745	0.59319	0.605	0.61554	0.61612	0.63152	0.64498	0.65794	0.67436	0.69644	0.70935	0.73259	0.69862	0.72236	0.68332	0.65697	0.62125
-3.5	0.61701	0.50089	0.4509	0.4762	0.04629	0.08283	0.10493	0.16013	0.19209	0.21837	0.25546	0.27804	0.31019	0.3403	0.3783	0.41218	0.43427	0.47331	0.52523	0.55354	0.61059	0.66437	0.69402	0.71595	0.72542	0.69642	0.68767	0.66516	0.64404	0.64124	0.60183	0.62014	0.61878	0.60373	0.62676	0.63887	0.63911	0.65826	0.67133	0.68342	0.69367	0.72465	0.71784	0.72834	0.70129	0.71471	0.6738	0.6448	0.59345
-3	0.605	0.49139	0.44345	0.46073	0.04596	0.08416	0.11239	0.17964	0.22511	0.24671	0.2927	0.32455	0.34677	0.38077	0.42103	0.46089	0.4834	0.52365	0.57096	0.61063	0.66263	0.69157	0.70852	0.72134	0.72376	0.6953	0.68221	0.66075	0.63838	0.63835	0.62069	0.63293	0.63424	0.62505	0.64733	0.66334	0.67012	0.68679	0.69302	0.71383	0.71871	0.74364	0.73463	0.72688	0.68923	0.69344	0.66406	0.61681	0.57188
-2.5	0.58207	0.48337	0.43836	0.4446	0.04144	0.09002	0.13004	0.19219	0.24591	0.29165	0.33871	0.36535	0.40022	0.42372	0.47051	0.51643	0.54161	0.57667	0.62078	0.65781	0.70046	0.72044	0.72192	0.73043	0.7229	0.6884	0.68087	0.65534	0.64103	0.64979	0.6414	0.64624	0.66187	0.65456	0.68076	0.69667	0.70826	0.71707	0.71806	0.74193	0.7445	0.75082	0.74142	0.72774	0.67922	0.67666	0.6488	0.5942	0.54147
-2	0.56463	0.48166	0.44162	0.42115	0.04607	0.11025	0.15136	0.21878	0.27979	0.32889	0.38411	0.41459	0.45906	0.48482	0.5255	0.57749	0.58684	0.62925	0.65513	0.69595	0.72459	0.74345	0.73463	0.73669	0.71609	0.69616	0.68322	0.66674	0.65771	0.67394	0.66568	0.67246	0.69619	0.69321	0.72401	0.73654	0.75146	0.75808	0.75465	0.766	0.77109	0.76518	0.73868	0.71634	0.67387	0.65953	0.63089	0.56307	0.52296
-1.5	0.54733	0.47702	0.44026	0.39104	0.03792	0.1201	0.18634	0.26837	0.33847	0.3775	0.43926	0.4743	0.52421	0.54504	0.57671	0.62115	0.62925	0.67018	0.69007	0.72912	0.74373	0.74652	0.74129	0.72962	0.71146	0.69517	0.69111	0.69212	0.67408	0.69508	0.69786	0.71477	0.73305	0.73669	0.76267	0.77901	0.79332	0.79659	0.78392	0.79428	0.79769	0.77649	0.74149	0.71587	0.66942	0.64346	0.61191	0.52859	0.50929
-1	0.5252	0.46897	0.43424	0.36365	0.03185	0.14365	0.22194	0.31338	0.38905	0.44692	0.50311	0.52499	0.59729	0.59815	0.63484	0.66255	0.68189	0.70532	0.7366	0.74851	0.75429	0.74883	0.74287	0.72625	0.72343	0.69359	0.70644	0.71373	0.70492	0.73303	0.73571	0.76222	0.77564	0.78459	0.813	0.83246	0.83647	0.83226	0.81652	0.82701	0.81856	0.78417	0.74645	0.72456	0.67093	0.63876	0.59709	0.52098	0.48164
-0.5	0.51621	0.46523	0.43342	0.33813	0.05621	0.18125	0.25199	0.3569	0.44029	0.5114	0.55808	0.58734	0.65328	0.66069	0.68715	0.71141	0.72009	0.74277	0.76483	0.76158	0.76214	0.75498	0.73957	0.72928	0.73316	0.71541	0.73251	0.74585	0.75263	0.777	0.78164	0.81339	0.8257	0.83789	0.87396	0.88761	0.88228	0.87234	0.85473	0.85724	0.84166	0.8052	0.7588	0.7229	0.67038	0.63616	0.58548	0.52255	0.46429
0	0.51167	0.46378	0.42773	0.30924	0.07804	0.21044	0.29673	0.41934	0.50174	0.57725	0.62227	0.65898	0.6969	0.72067	0.72627	0.73759	0.75103	0.77006	0.77584	0.77925	0.76593	0.75519	0.7349	0.73568	0.74672	0.74497	0.76685	0.79353	0.7975	0.812	0.834	0.86449	0.87751	0.89404	0.92143	0.93557	0.92565	0.9083	0.88042	0.88613	0.86334	0.82394	0.78355	0.72967	0.66428	0.62858	0.57925	0.51896	0.456
0.5	0.50012	0.46548	0.41691	0.28056	0.0981	0.24871	0.35324	0.48377	0.55738	0.65365	0.69156	0.70907	0.7424	0.75962	0.76405	0.75833	0.78419	0.79149	0.79247	0.78715	0.76678	0.76861	0.74191	0.75985	0.7763	0.77223	0.8101	0.83769	0.8452	0.85807	0.8832	0.91293	0.93001	0.94638	0.96425	0.97739	0.96418	0.93654	0.89925	0.91204	0.87548	0.83468	0.80099	0.75441	0.67353	0.64086	0.57617	0.5271	0.44494
1	0.4934	0.47191	0.40667	0.24957	0.13436	0.31473	0.41679	0.55576	0.61769	0.71134	0.74381	0.74995	0.77882	0.79929	0.80482	0.78777	0.80887	0.81292	0.80334	0.79081	0.77678	0.79826	0.76726	0.79689	0.8064	0.81723	0.85513	0.88405	0.90436	0.91927	0.93086	0.96137	0.98063	0.99435	1.0075	1.01317	0.99418	0.96265	0.93144	0.9302	0.89074	0.85272	0.8102	0.77212	0.69882	0.6629	0.57803	0.53397	0.44855
1.5	0.49041	0.47412	0.38693	0.21699	0.16809	0.37842	0.49	0.64021	0.6967	0.75683	0.79308	0.79612	0.80681	0.82832	0.83436	0.80875	0.83125	0.82434	0.81187	0.80367	0.80062	0.82294	0.80079	0.8288	0.84358	0.8711	0.90022	0.93992	0.95194	0.97179	0.98108	1.01069	1.01999	1.0293	1.03428	1.03514	1.01384	0.98103	0.9622	0.94641	0.91086	0.87108	0.82804	0.79102	0.72096	0.68108	0.59264	0.53389	0.46613
2	0.48244	0.46828	0.35799	0.19218	0.2016	0.44533	0.56794	0.71061	0.75968	0.80901	0.83725	0.82926	0.83808	0.83744	0.8602	0.83291	0.86189	0.83754	0.8366	0.81867	0.83196	0.85342	0.84201	0.86839	0.90148	0.92063	0.94391	0.98552	0.99386	1.02076	1.02529	1.04674	1.0538	1.05476	1.05507	1.05477	1.02536	0.98776	0.9858	0.96256	0.92973	0.8787	0.84855	0.81928	0.74824	0.70593	0.62058	0.55076	0.47688
2.5	0.48633	0.46541	0.33575	0.17334	0.25362	0.52495	0.64609	0.7613	0.80357	0.84221	0.85894	0.86154	0.85854	0.85519	0.88156	0.87299	0.87671	0.8626	0.85578	0.84008	0.86816	0.89208	0.88687	0.92219	0.95507	0.98252	0.99059	1.02552	1.04279	1.06118	1.06259	1.07105	1.07928	1.07126	1.07738	1.06913	1.03193	1.00197	1.00297	0.97006	0.94674	0.89719	0.86742	0.83765	0.77922	0.73478	0.65403	0.57666	0.49232
3	0.49676	0.46175	0.3105	0.15199	0.30113	0.59318	0.72529	0.80969	0.84537	0.86312	0.87352	0.8963	0.87311	0.87975	0.88329	0.89909	0.89108	0.88462	0.87227	0.87835	0.90878	0.92025	0.9283	0.96885	1.00601	1.03684	1.03326	1.06892	1.07696	1.07931	1.09098	1.09113	1.09236	1.08208	1.07743	1.07196	1.0321	1.01322	1.00291	0.97378	0.9554	0.91339	0.8897	0.85668	0.79827	0.75507	0.68397	0.58957	0.51659
3.5	0.49865	0.45268	0.27722	0.1338	0.3515	0.66705	0.79713	0.84813	0.87028	0.88623	0.88862	0.90771	0.89512	0.8999	0.88706	0.91766	0.9169	0.90724	0.91318	0.91957	0.94675	0.95234	0.97144	1.01949	1.06358	1.06989	1.07015	1.10073	1.09641	1.09431	1.10585	1.10126	1.09446	1.08534	1.06685	1.06918	1.02926	1.01235	0.98884	0.97524	0.94873	0.91472	0.90269	0.88361	0.81876	0.7802	0.70682	0.61301	0.52895
4	0.50276	0.43824	0.24563	0.11662	0.43571	0.75474	0.84902	0.8789	0.88001	0.89449	0.88687	0.90729	0.91051	0.92333	0.90372	0.94834	0.93784	0.9392	0.95826	0.95541	0.98052	0.99723	1.02242	1.06844	1.10824	1.1007	1.09864	1.11824	1.11506	1.11334	1.10662	1.09947	1.09055	1.08102	1.06625	1.06369	1.02347	1.00522	0.98306	0.96811	0.94039	0.92107	0.90537	0.89177	0.83885	0.80554	0.72594	0.64167	0.54615
4.5	0.50914	0.4119	0.21365	0.09938	0.53193	0.83414	0.89146	0.91216	0.89661	0.88926	0.88555	0.91061	0.91951	0.94493	0.92108	0.96893	0.95671	0.96648	0.99312	0.9995	1.01772	1.03826	1.06962	1.09901	1.13484	1.12632	1.12185	1.13456	1.12251	1.11466	1.10436	1.0931	1.08047	1.06901	1.06166	1.05102	1.01334	0.99501	0.97364	0.95634	0.93515	0.92368	0.90655	0.88706	0.84453	0.81185	0.74736	0.66294	0.57656
5	0.50257	0.37431	0.18073	0.08862	0.62793	0.90293	0.92643	0.92561	0.90511	0.89907	0.8924	0.90729	0.93719	0.94845	0.94621	0.98167	0.98238	0.99577	1.03207	1.03189	1.0492	1.07308	1.10768	1.12002	1.15449	1.13335	1.14214	1.13878	1.11764	1.10876	1.09556	1.07597	1.06603	1.05157	1.04757	1.03318	1.00148	0.97918	0.95528	0.94452	0.92432	0.9104	0.89695	0.88991	0.84885	0.82084	0.76964	0.68921	0.60321
5.5	0.49713	0.33741	0.16146	0.08373	0.74322	0.98233	0.955	0.91983	0.89509	0.90513	0.88581	0.90627	0.94996	0.95548	0.97417	1.00233	1.0001	1.03077	1.06621	1.05336	1.07725	1.1086	1.13736	1.13948	1.1572	1.14209	1.15569	1.12744	1.11826	1.10744	1.0827	1.05195	1.04961	1.03031	1.04033	1.01546	0.99045	0.97048	0.94247	0.92746	0.91298	0.90081	0.87474	0.88434	0.85598	0.83312	0.78346	0.72161	0.63177
6	0.49408	0.30324	0.14943	0.07701	0.86932	1.0531	0.98	0.92521	0.90129	0.89513	0.88976	0.92015	0.95544	0.96924	0.9847	1.01414	1.0137	1.04909	1.0805	1.08072	1.09967	1.12586	1.15041	1.14466	1.14899	1.15555	1.15702	1.12416	1.11069	1.0919	1.07063	1.03563	1.03058	1.01219	1.02095	0.9931	0.97837	0.96369	0.93424	0.91155	0.90027	0.89643	0.86723	0.87612	0.84659	0.83144	0.78769	0.73482	0.66687
6.5	0.48059	0.27058	0.13259	0.07128	0.98946	1.11116	1.00794	0.94423	0.9115	0.89807	0.90724	0.92364	0.96805	0.97508	0.98831	1.01686	1.03678	1.05858	1.0975	1.10593	1.11609	1.13404	1.15721	1.14789	1.1525	1.15358	1.14653	1.12303	1.08828	1.0719	1.05635	1.02052	1.01569	0.999	0.99611	0.97625	0.96874	0.9464	0.9194	0.90027	0.88377	0.88004	0.86762	0.8795	0.83521	0.82968	0.78668	0.7428	0.68791
7	0.46413	0.24257	0.11902	0.06581	1.12823	1.16955	1.03336	0.95966	0.91761	0.9054	0.91813	0.91972	0.97721	0.98236	1.00104	1.0324	1.05022	1.0654	1.10844	1.11692	1.12408	1.14845	1.1691	1.15456	1.15224	1.15128	1.12637	1.11081	1.07357	1.05907	1.03832	1.00993	1.00714	0.98902	0.98558	0.97103	0.96073	0.92941	0.90974	0.88778	0.87299	0.86752	0.86043	0.87187	0.83042	0.83403	0.7841	0.75475	0.70281
7.5	0.44724	0.21558	0.10774	0.05777	1.26755	1.20859	1.06183	0.98665	0.94309	0.90687	0.92647	0.9285	0.98049	0.99787	1.00905	1.03978	1.05542	1.0651	1.10457	1.12834	1.13565	1.15719	1.17239	1.14688	1.14337	1.14741	1.10487	1.09739	1.06132	1.03636	1.02338	1.01005	0.99864	0.98004	0.97948	0.96755	0.95254	0.91856	0.90039	0.87589	0.86732	0.85863	0.85325	0.84886	0.81746	0.82308	0.78625	0.75639	0.7273
8	0.41352	0.18764	0.09427	0.05359	1.38504	1.23734	1.09744	1.00936	0.974	0.92888	0.94588	0.94059	0.99121	1.00587	1.01738	1.03581	1.06428	1.0677	1.11194	1.12877	1.14372	1.15537	1.16463	1.13396	1.13973	1.12658	1.08477	1.07982	1.04249	1.01624	1.00512	1.01034	0.98709	0.97112	0.96895	0.96135	0.94258	0.90656	0.88411	0.87339	0.8634	0.83728	0.84508	0.83864	0.8117	0.80792	0.79241	0.76602	0.74566
8.5	0.37851	0.16809	0.08886	0.05471	1.49956	1.2829	1.13273	1.02599	0.98975	0.96006	0.95291	0.95312	1.00209	1.00875	1.03081	1.04739	1.06359	1.07979	1.12587	1.1185	1.14143	1.156	1.15027	1.12332	1.12736	1.10852	1.06843	1.05355	1.03485	1.01444	0.98542	1.00096	0.97372	0.96495	0.97202	0.95531	0.932	0.90076	0.87893	0.86809	0.85792	0.82547	0.83398	0.82677	0.81225	0.79824	0.79549	0.79005	0.76063
9	0.34761	0.15423	0.08854	0.05166	1.60946	1.33122	1.16687	1.06064	1.01599	0.98098	0.96564	0.97663	1.00602	1.01938	1.03364	1.06067	1.05832	1.08246	1.12339	1.11591	1.12808	1.14621	1.12856	1.10864	1.10136	1.1007	1.04916	1.03831	1.03331	1.00588	0.97305	0.99326	0.96195	0.96596	0.97273	0.9515	0.92331	0.90157	0.88399	0.86005	0.85294	0.82413	0.82986	0.809	0.80273	0.78385	0.79678	0.8011	0.78421
9.5	0.30418	0.14313	0.08156	0.04338	1.69719	1.36473	1.19848	1.10744	1.05015	1.01638	0.99146	0.99801	1.01764	1.02162	1.03607	1.06075	1.06229	1.07638	1.11661	1.1129	1.11116	1.12503	1.10946	1.09578	1.08343	1.07376	1.03218	1.0322	1.01996	0.99402	0.96424	0.98181	0.95538	0.96748	0.96209	0.94666	0.91708	0.89629	0.87905	0.85194	0.84222	0.81098	0.82745	0.80236	0.7884	0.77935	0.79556	0.80237	0.8008
10	0.2623	0.13213	0.07561	0.03645	1.78713	1.40355	1.22453	1.1405	1.06924	1.05288	1.01464	1.01206	1.03107	1.0233	1.04691	1.06883	1.06268	1.07037	1.1091	1.0999	1.09874	1.11377	1.10321	1.09194	1.06953	1.04473	1.01552	1.01551	1.01085	0.9945	0.95478	0.96664	0.95736	0.96349	0.95691	0.94558	0.91407	0.8902	0.87428	0.84578	0.83251	0.79904	0.81465	0.79221	0.78388	0.78953	0.79112	0.80991	0.80456
10.5	0.23102	0.12209	0.07554	0.02814	1.87884	1.42887	1.2488	1.16749	1.09853	1.06526	1.04046	1.04094	1.04072	1.0381	1.0488	1.07162	1.05221	1.06407	1.09035	1.09738	1.09239	1.10202	1.09511	1.07894	1.04982	1.03165	1.00782	0.99818	1.00352	0.98998	0.94949	0.95593	0.95804	0.95048	0.95491	0.93829	0.90962	0.88695	0.87094	0.8367	0.82422	0.79745	0.80589	0.77232	0.77401	0.78778	0.78675	0.80744	0.81408
11	0.19809	0.11352	0.07482	0.02277	1.94243	1.44424	1.27484	1.18581	1.13279	1.087	1.07462	1.07246	1.05472	1.04898	1.04338	1.05974	1.05588	1.06599	1.07977	1.09537	1.08753	1.08021	1.07958	1.05592	1.04062	1.01549	1.00293	0.99126	0.9813	0.97854	0.94508	0.94604	0.94785	0.93842	0.94287	0.92393	0.90144	0.87901	0.85586	0.8317	0.81544	0.78602	0.79636	0.76767	0.76633	0.77753	0.78554	0.8005	0.817
11.5	0.17366	0.11236	0.07543	0.02172	1.99655	1.47167	1.30142	1.1891	1.15016	1.12267	1.0906	1.09111	1.06912	1.04778	1.04785	1.06114	1.06038	1.07371	1.08152	1.08568	1.07297	1.06574	1.06639	1.04164	1.02699	1.00735	0.99943	0.97551	0.96425	0.97137	0.93854	0.93533	0.93341	0.93213	0.92888	0.91039	0.88936	0.86636	0.8378	0.82098	0.80535	0.77528	0.78225	0.76953	0.76907	0.77676	0.7816	0.80774	0.81423
12	0.16504	0.11367	0.07822	0.02118	2.04373	1.49677	1.32715	1.20384	1.17192	1.14404	1.10404	1.10764	1.07248	1.05234	1.04966	1.06347	1.05779	1.06889	1.06723	1.07785	1.05784	1.05721	1.05313	1.03134	1.00152	1.01201	0.99288	0.95705	0.96136	0.95252	0.93533	0.93354	0.91613	0.92428	0.91457	0.8968	0.87677	0.85946	0.82946	0.80556	0.79514	0.77229	0.77461	0.75985	0.76935	0.77332	0.78088	0.80908	0.82153
12.5	0.1533	0.11131	0.07217	0.02104	2.05883	1.51082	1.35184	1.23013	1.2014	1.16596	1.13311	1.11829	1.08075	1.05066	1.05217	1.0498	1.06	1.05294	1.04936	1.07017	1.05198	1.04456	1.04351	1.02818	0.98703	1.00242	0.98626	0.94817	0.95305	0.93252	0.93533	0.93087	0.90288	0.91031	0.89292	0.87798	0.86408	0.84653	0.81491	0.79355	0.77975	0.7608	0.77108	0.75772	0.77175	0.76868	0.77694	0.80311	0.83005
13	0.14352	0.10405	0.06368	0.02576	2.0682	1.53404	1.37211	1.25213	1.21991	1.18504	1.15155	1.1136	1.0954	1.0493	1.06718	1.04941	1.05809	1.04041	1.04083	1.05135	1.05027	1.04337	1.03719	1.031	0.98352	0.99283	0.97615	0.93904	0.94622	0.92885	0.93437	0.92277	0.89326	0.88944	0.87888	0.86139	0.84922	0.82692	0.80103	0.78618	0.75913	0.74631	0.76037	0.7491	0.7858	0.77563	0.76878	0.80341	0.82491
13.5	0.14197	0.096	0.06257	0.02685	2.08242	1.5556	1.37946	1.27832	1.24263	1.17779	1.15445	1.11675	1.10276	1.06137	1.07252	1.05826	1.04808	1.0284	1.03083	1.03921	1.04756	1.04533	1.03375	1.02528	0.97823	0.99539	0.96572	0.93066	0.94375	0.92541	0.93164	0.91403	0.88436	0.86644	0.86883	0.84693	0.83084	0.80859	0.79298	0.77472	0.74356	0.73494	0.74691	0.73245	0.78333	0.77233	0.76269	0.7952	0.82844
14	0.13536	0.09009	0.06375	0.02712	2.08451	1.56102	1.38829	1.31039	1.27431	1.18045	1.16191	1.12902	1.10996	1.07745	1.06576	1.0557	1.05221	1.02514	1.02551	1.03548	1.03999	1.03267	1.02846	1.01181	0.98054	0.98863	0.96203	0.93664	0.92929	0.90975	0.92283	0.90292	0.87264	0.84692	0.8448	0.82866	0.81091	0.78806	0.77569	0.76375	0.73229	0.71703	0.73959	0.73007	0.76688	0.76159	0.76319	0.77535	0.83013
14.5	0.12996	0.08976	0.06454	0.03014	2.07536	1.57551	1.40488	1.32433	1.28404	1.19935	1.16288	1.12723	1.12118	1.07945	1.06349	1.06417	1.05488	1.03574	1.03696	1.02765	1.0235	1.02149	1.02455	1.01491	0.98405	0.97509	0.96356	0.93595	0.9139	0.9009	0.90843	0.88579	0.86517	0.83217	0.81646	0.81517	0.7956	0.76538	0.75769	0.75119	0.72158	0.70299	0.73019	0.73604	0.75125	0.76033	0.76383	0.76542	0.82399
15	0.13324	0.09186	0.0664	0.03174	2.0704	1.58867	1.43135	1.34006	1.28146	1.21017	1.17122	1.13532	1.12437	1.08417	1.06223	1.07271	1.04961	1.03611	1.04134	1.02607	1.00922	1.01876	1.01926	1.0176	0.97333	0.97246	0.96203	0.92726	0.91876	0.89024	0.89308	0.86692	0.85056	0.81584	0.80155	0.80631	0.78091	0.75471	0.75209	0.73248	0.71653	0.70349	0.71908	0.7241	0.73179	0.75514	0.76348	0.76102	0.82529
15.5	0.12822	0.09233	0.06207	0.02895	2.04979	1.5921	1.45572	1.36735	1.2891	1.22457	1.19256	1.15006	1.12871	1.08417	1.06411	1.06595	1.05274	1.02388	1.04039	1.02916	1.00194	1.01198	1.00937	1.01235	0.96658	0.96156	0.95192	0.92398	0.91741	0.8697	0.8819	0.8528	0.82762	0.79985	0.78627	0.79461	0.76081	0.74642	0.74553	0.71956	0.71404	0.70134	0.70654	0.71096	0.71431	0.73471	0.75782	0.75325	0.8226
16	0.12278	0.0898	0.05398	0.02719	2.03458	1.60835	1.47032	1.38508	1.2912	1.25612	1.19221	1.15568	1.13959	1.08233	1.07778	1.06922	1.0584	1.02024	1.0498	1.02521	1.00365	1.01589	1.00016	1.00293	0.96321	0.95309	0.93653	0.9117	0.90405	0.86042	0.8628	0.83538	0.8048	0.78521	0.77547	0.78678	0.73297	0.73018	0.73302	0.71133	0.70937	0.69231	0.69132	0.70181	0.71328	0.7225	0.74707	0.75982	0.80679
16.5	0.12671	0.08824	0.05473	0.02457	2.03822	1.63113	1.47526	1.38627	1.28977	1.26272	1.17851	1.16156	1.13885	1.09448	1.08454	1.07924	1.05359	1.02514	1.04907	1.02342	1.00601	1.02624	0.9959	0.99054	0.95408	0.95433	0.92521	0.89136	0.89039	0.85091	0.84072	0.81148	0.78515	0.77147	0.7698	0.77618	0.71148	0.71742	0.73033	0.69603	0.70015	0.6946	0.68375	0.68549	0.70581	0.71379	0.73869	0.76348	0.79719
17	0.12626	0.08805	0.05906	0.02121	2.02378	1.63755	1.48366	1.38737	1.29998	1.26556	1.18501	1.17042	1.13435	1.10608	1.07943	1.07357	1.05374	1.03381	1.04002	1.02801	1.01008	1.02191	0.98979	0.97444	0.95454	0.94776	0.91815	0.8848	0.86921	0.83205	0.81871	0.78497	0.76697	0.75716	0.75452	0.75872	0.70007	0.70553	0.71299	0.67988	0.68589	0.69092	0.68564	0.67667	0.69505	0.70677	0.73096	0.75243	0.79143
17.5	0.12184	0.08845	0.06057	0.02145	1.9927	1.65115	1.49626	1.38269	1.3058	1.27189	1.1901	1.16343	1.1364	1.0988	1.07904	1.07318	1.04961	1.0416	1.04615	1.02708	1.00965	1.01128	0.98346	0.97289	0.96327	0.92451	0.90715	0.87989	0.84367	0.82115	0.79628	0.75835	0.75452	0.74308	0.73168	0.73795	0.69556	0.68987	0.68515	0.66922	0.66359	0.67351	0.68277	0.68025	0.69046	0.71239	0.72265	0.74706	0.77399
18	0.12558	0.09099	0.06075	0.01887	1.97837	1.66873	1.5075	1.38697	1.30618	1.2674	1.19238	1.16429	1.13067	1.09648	1.08359	1.07831	1.03899	1.035	1.04899	1.025	1.00986	1.00562	0.98395	0.96724	0.95328	0.91281	0.88654	0.86213	0.83677	0.81121	0.77504	0.73653	0.74042	0.72451	0.72315	0.71805	0.6925	0.68157	0.66852	0.65629	0.65138	0.66277	0.66533	0.67475	0.68073	0.71295	0.71663	0.74109	0.75925
18.5	0.12327	0.09161	0.05981	0.01178	1.96922	1.67282	1.51191	1.4025	1.31992	1.24951	1.20336	1.16778	1.12347	1.09968	1.08195	1.06564	1.04388	1.02113	1.03754	1.02859	1.00565	0.9887	0.97934	0.95243	0.93363	0.89751	0.85932	0.84537	0.82471	0.78411	0.76421	0.72866	0.72637	0.70555	0.71467	0.69499	0.68844	0.67589	0.66334	0.64666	0.64877	0.65007	0.6471	0.66679	0.66757	0.69238	0.71004	0.7175	0.74888
19	0.11765	0.09125	0.05627	0.01069	1.95698	1.6862	1.51507	1.40818	1.33003	1.25318	1.20108	1.16156	1.13157	1.09296	1.09011	1.0571	1.05504	1.02269	1.02755	1.01444	1.00072	0.97646	0.96416	0.94482	0.91325	0.87491	0.83611	0.82717	0.8023	0.76724	0.75683	0.72524	0.71686	0.69186	0.69852	0.67971	0.68276	0.65907	0.65201	0.63862	0.64945	0.63387	0.62999	0.66327	0.66236	0.67399	0.70388	0.70213	0.73391
19.5	0.12426	0.09277	0.05978	0.01436	1.9615	1.69516	1.51433	1.41286	1.32355	1.25364	1.193	1.15688	1.13288	1.08824	1.09184	1.06417	1.05244	1.02454	1.00837	0.99591	0.98338	0.97471	0.9485	0.93411	0.8858	0.85987	0.82066	0.80166	0.78691	0.75375	0.74802	0.71737	0.70774	0.68536	0.6867	0.67291	0.67346	0.64909	0.64677	0.62052	0.65045	0.62917	0.62104	0.64676	0.64906	0.66396	0.69514	0.70257	0.72853
20	0.12694	0.09629	0.06486	0.0188	1.96492	1.67702	1.51916	1.42152	1.32421	1.2608	1.20143	1.16275	1.12838	1.09608	1.08721	1.06479	1.04663	1.02284	0.98539	0.99433	0.96839	0.96199	0.93496	0.916	0.86873	0.84738	0.81169	0.77993	0.77128	0.73219	0.73874	0.7143	0.6946	0.68177	0.6699	0.66513	0.65843	0.64364	0.64015	0.60498	0.64478	0.62548	0.62039	0.63316	0.63296	0.6476	0.68583	0.70034	0.72938
20.5	0.1246	0.09919	0.0606	0.02627	1.96878	1.67691	1.51916	1.41545	1.32584	1.28051	1.19862	1.15713	1.12977	1.10016	1.08493	1.06277	1.03403	1.02195	0.98459	0.99225	0.96018	0.94318	0.92589	0.90112	0.86495	0.83241	0.80565	0.75908	0.74696	0.71936	0.71905	0.70227	0.68554	0.68238	0.65133	0.65507	0.64624	0.6336	0.63062	0.60089	0.62223	0.61564	0.61856	0.63794	0.62775	0.64128	0.67036	0.6981	0.71571
21	0.12682	0.10075	0.05405	0.03136	1.99303	1.69229	1.51664	1.39971	1.31706	1.28519	1.18913	1.15389	1.12944	1.10904	1.08634	1.05655	1.01584	1.01238	0.98999	0.98952	0.95389	0.93396	0.91861	0.88893	0.84755	0.82656	0.79344	0.73552	0.73613	0.71333	0.69358	0.68571	0.67648	0.6798	0.64598	0.64936	0.64279	0.62746	0.63312	0.60199	0.60735	0.61488	0.61543	0.63091	0.62082	0.64185	0.65532	0.69466	0.70427
21.5	0.12467	0.10032	0.0534	0.03045	2.00482	1.70036	1.51139	1.40718	1.32355	1.27052	1.19256	1.15713	1.13272	1.11432	1.07676	1.03302	1.01172	0.99429	0.98175	0.98456	0.94297	0.92116	0.90453	0.87331	0.82823	0.81145	0.77703	0.72601	0.72856	0.69894	0.67722	0.67854	0.66408	0.66954	0.64139	0.64583	0.64473	0.62647	0.63807	0.60229	0.60168	0.61144	0.61432	0.62109	0.60821	0.62654	0.64336	0.67548	0.70258
22	0.11783	0.09738	0.05322	0.03258	1.99655	1.70777	1.51023	1.41226	1.32832	1.27611	1.19388	1.15705	1.14876	1.10424	1.0704	1.0195	1.01745	0.99548	0.98393	0.96941	0.92827	0.91067	0.88405	0.86994	0.81613	0.77959	0.76145	0.73149	0.7104	0.68852	0.66966	0.67773	0.65281	0.65551	0.62935	0.64338	0.64128	0.61858	0.63228	0.60546	0.59856	0.59988	0.61	0.62421	0.60773	0.61461	0.63784	0.66242	0.69521
22.5	0.12392	0.0985	0.05774	0.03645	1.9938	1.7112	1.51465	1.40987	1.3141	1.27987	1.18966	1.15423	1.15129	1.09328	1.06223	1.03053	1.01813	1.00082	0.98277	0.94909	0.90671	0.90725	0.87196	0.86092	0.79906	0.75995	0.74517	0.73042	0.70067	0.68677	0.66895	0.67275	0.64285	0.64682	0.62984	0.64218	0.62781	0.61794	0.62835	0.5987	0.59495	0.59601	0.59844	0.61976	0.6102	0.61728	0.63168	0.65772	0.68806
23	0.1286	0.10014	0.06393	0.03479	1.98311	1.68786	1.52189	1.41156	1.2994	1.26621	1.19783	1.14912	1.13992	1.0916	1.04895	1.03636	1.02608	0.99503	0.97518	0.94916	0.89207	0.88984	0.86124	0.84483	0.7927	0.75817	0.72545	0.72286	0.70166	0.67587	0.66972	0.66957	0.63373	0.6517	0.63821	0.63234	0.60988	0.62456	0.62555	0.5951	0.58723	0.59486	0.59263	0.60869	0.60732	0.61096	0.62215	0.64249	0.68269
23.5	0.1266	0.10202	0.06189	0.03197	1.96547	1.67514	1.5221	1.41654	1.30265	1.26355	1.19247	1.13899	1.13574	1.08297	1.04566	1.04195	1.02639	0.98717	0.97474	0.94377	0.88929	0.86705	0.84895	0.83634	0.7976	0.75495	0.71235	0.71769	0.69883	0.67153	0.66318	0.66852	0.63033	0.66275	0.63885	0.62206	0.60109	0.62386	0.60689	0.60199	0.57732	0.58781	0.59021	0.60842	0.61219	0.60085	0.61277	0.62734	0.66672
24	0.13068	0.10126	0.05788	0.02617	1.97484	1.67448	1.51559	1.41525	1.29998	1.26089	1.18105	1.13004	1.13771	1.07761	1.04817	1.05096	1.00729	0.97182	0.98109	0.93437	0.88643	0.86209	0.83837	0.83614	0.78635	0.7631	0.70383	0.70919	0.70135	0.67527	0.65669	0.66482	0.63095	0.66191	0.63826	0.62408	0.60014	0.61881	0.59575	0.60565	0.57863	0.59251	0.59002	0.59569	0.61185	0.59559	0.60754	0.62876	0.65136
24.5	0.13105	0.0985	0.05938	0.01741	1.99887	1.67846	1.52525	1.41585	1.31047	1.23998	1.17851	1.13873	1.13566	1.08321	1.04306	1.04203	0.99476	0.95595	0.97153	0.93056	0.88379	0.86327	0.82662	0.8282	0.77325	0.77184	0.70904	0.70283	0.7088	0.67135	0.66282	0.66708	0.63339	0.64412	0.63345	0.63283	0.6071	0.60913	0.59515	0.59785	0.58424	0.60357	0.59518	0.57897	0.60342	0.58387	0.6074	0.62234	0.65297
25	0.12713	0.09419	0.05759	0.01524	2.00372	1.69793	1.54175	1.40888	1.32288	1.22915	1.17649	1.1458	1.14172	1.08776	1.03474	1.02369	0.99842	0.95521	0.96351	0.92532	0.88493	0.86034	0.8091	0.81863	0.77285	0.76842	0.72412	0.70944	0.7016	0.6731	0.67799	0.66621	0.63769	0.62555	0.61466	0.63463	0.61239	0.59846	0.58663	0.59248	0.58505	0.59525	0.59995	0.58003	0.60204	0.57909	0.60783	0.61316	0.64844
25.5	0.1357	0.09288	0.05659	0.0187	2.00228	1.70876	1.55351	1.39464	1.31801	1.22723	1.16279	1.14929	1.13754	1.09016	1.03097	1.0188	1.00056	0.95922	0.95308	0.91534	0.88607	0.85915	0.80992	0.8117	0.77206	0.76349	0.7327	0.71379	0.70172	0.68515	0.68721	0.65897	0.64352	0.61978	0.60662	0.63348	0.61328	0.5984	0.57542	0.58767	0.58449	0.5819	0.60151	0.58275	0.60095	0.59355	0.60711	0.61562	0.64506
26	0.14514	0.09513	0.05881	0.0202	1.99777	1.68112	1.54952	1.38776	1.30809	1.22273	1.16648	1.14427	1.11856	1.10352	1.03018	1.00668	0.9988	0.96203	0.93259	0.91081	0.88657	0.85027	0.82112	0.80274	0.77775	0.76514	0.73423	0.70718	0.71311	0.68388	0.68787	0.65741	0.64941	0.62494	0.6178	0.62435	0.61423	0.60994	0.57846	0.58346	0.58611	0.57219	0.59799	0.5795	0.59053	0.59355	0.60697	0.61562	0.64629
26.5	0.14427	0.09945	0.05756	0.02383	1.98851	1.6569	1.53282	1.3796	1.30389	1.23603	1.17104	1.13984	1.11062	1.10352	1.03505	0.9948	0.99957	0.97457	0.91895	0.90026	0.8895	0.84615	0.83644	0.80503	0.79826	0.75416	0.73092	0.70812	0.7112	0.67533	0.68067	0.66395	0.65796	0.63576	0.6259	0.62076	0.6213	0.6151	0.58031	0.59181	0.58467	0.56431	0.59054	0.58335	0.59053	0.58983	0.60883	0.61137	0.63846
27	0.14767	0.10155	0.05691	0.028	1.99512	1.66165	1.51233	1.36317	1.29339	1.24851	1.17385	1.12655	1.1116	1.08553	1.04243	0.99278	0.98238	0.97798	0.92172	0.87964	0.88922	0.85992	0.85094	0.81385	0.80938	0.75095	0.73296	0.71165	0.70468	0.68015	0.67341	0.66731	0.66368	0.64401	0.63173	0.62728	0.62775	0.61035	0.58764	0.59973	0.58312	0.5725	0.58035	0.57665	0.59642	0.59706	0.60833	0.61435	0.62463
27.5	0.15039	0.09767	0.06229	0.02834	2.00945	1.67415	1.49584	1.34753	1.29015	1.2353	1.17886	1.12451	1.10202	1.07065	1.03167	0.99247	0.97459	0.95996	0.9169	0.87641	0.89193	0.88033	0.85857	0.81486	0.81447	0.75581	0.73671	0.71902	0.70929	0.68093	0.67656	0.67379	0.66629	0.65344	0.6395	0.63631	0.63783	0.61203	0.60385	0.59559	0.58505	0.59277	0.57643	0.56411	0.59142	0.59769	0.6059	0.60957	0.62287
28	0.14767	0.09513	0.06572	0.02797	1.98873	1.68178	1.47736	1.33947	1.2994	1.22659	1.17535	1.11607	1.09556	1.05953	1.02146	0.99177	0.98131	0.95328	0.91581	0.88517	0.89764	0.88271	0.85939	0.81661	0.81427	0.75692	0.74688	0.74182	0.71385	0.68207	0.68614	0.6794	0.6698	0.66415	0.63718	0.6337	0.64551	0.61922	0.60522	0.5887	0.5904	0.59734	0.57656	0.57353	0.59341	0.58681	0.60582	0.59636	0.61887
28.5	0.15439	0.09643	0.06544	0.03062	1.96536	1.67824	1.46076	1.32443	1.28843	1.22494	1.15409	1.10278	1.08451	1.0521	1.02437	1.01173	0.98299	0.95581	0.92974	0.892	0.89678	0.8797	0.86228	0.82577	0.80117	0.76527	0.74657	0.75788	0.72376	0.69382	0.69108	0.68056	0.67914	0.67099	0.64512	0.63294	0.6493	0.62867	0.59998	0.58486	0.59638	0.59461	0.58185	0.58607	0.60129	0.59138	0.60267	0.59868	0.6135
29	0.16123	0.10177	0.06877	0.0297	1.95037	1.65137	1.4386	1.32543	1.26887	1.19458	1.13864	1.09929	1.07019	1.06305	1.02947	1.02074	0.98666	0.95269	0.94302	0.90449	0.88707	0.87138	0.85863	0.829	0.79079	0.7855	0.75064	0.75335	0.74475	0.70219	0.69721	0.68907	0.68934	0.66561	0.67152	0.63843	0.64863	0.63703	0.60505	0.58584	0.60168	0.59016	0.59028	0.58302	0.59896	0.59117	0.60045	0.59733	0.62578
29.5	0.15443	0.10997	0.07034	0.03065	1.93141	1.62195	1.41696	1.34833	1.26228	1.17037	1.12231	1.10406	1.07911	1.07289	1.03969	1.01756	0.99178	0.94995	0.95235	0.91297	0.8845	0.85852	0.84503	0.8354	0.7978	0.79358	0.75655	0.7565	0.7509	0.71225	0.70477	0.70921	0.69517	0.65613	0.68837	0.65007	0.65141	0.63987	0.61357	0.60242	0.60031	0.57587	0.60171	0.58766	0.60321	0.58576	0.59945	0.58435	0.63078
30	0.15281	0.11639	0.06884	0.03482	1.93329	1.60736	1.39805	1.36088	1.24806	1.17339	1.10615	1.10295	1.09801	1.06321	1.05304	1.01274	0.97986	0.95692	0.96563	0.91297	0.88972	0.85754	0.83741	0.84415	0.80706	0.80449	0.76984	0.76481	0.74684	0.73978	0.71024	0.71945	0.70378	0.65461	0.6894	0.66492	0.65587	0.6336	0.62239	0.62277	0.60012	0.56882	0.6053	0.59502	0.61027	0.59081	0.5988	0.58218	0.62294
30.5	0.15247	0.11809	0.07303	0.03581	1.94993	1.59353	1.40257	1.34843	1.2264	1.17312	1.11247	1.10082	1.10333	1.05401	1.05084	1.00288	0.97802	0.96359	0.96752	0.92359	0.90157	0.87145	0.83816	0.84382	0.81599	0.81657	0.78173	0.76695	0.75601	0.75496	0.71893	0.72605	0.71374	0.66241	0.69177	0.67525	0.667	0.63882	0.64433	0.63192	0.60703	0.58057	0.61007	0.59708	0.60383	0.59734	0.59759	0.58606	0.61327
31	0.14435	0.1198	0.08048	0.03737	1.94497	1.58867	1.40583	1.33688	1.22163	1.17101	1.12828	1.10014	1.10833	1.03378	1.04817	0.98827	0.99682	0.98028	0.96585	0.9427	0.91213	0.87607	0.84537	0.84483	0.83492	0.82334	0.79668	0.78295	0.76358	0.75646	0.72333	0.7308	0.72269	0.6816	0.69636	0.67693	0.6729	0.65176	0.65094	0.64087	0.61376	0.59404	0.61451	0.61094	0.60506	0.59341	0.59429	0.57882	0.59445
31.5	0.14556	0.12078	0.0837	0.04433	1.94177	1.58723	1.42022	1.32124	1.2285	1.17303	1.1281	1.09904	1.11062	1.01922	1.05272	1.00124	1.00614	0.99103	0.98043	0.94622	0.91584	0.8839	0.8574	0.8554	0.8496	0.83208	0.81233	0.79914	0.77011	0.76941	0.72422	0.73572	0.72943	0.70134	0.70857	0.67601	0.67624	0.66174	0.65446	0.65044	0.61968	0.60312	0.62281	0.62912	0.6163	0.60485	0.59007	0.58211	0.57948
32	0.15371	0.12328	0.08922	0.04816	1.96426	1.56224	1.42337	1.31656	1.24539	1.15991	1.12582	1.09691	1.09433	1.02762	1.05453	1.02004	1.01454	0.98013	0.98474	0.95469	0.92006	0.90054	0.87045	0.86153	0.86052	0.85047	0.82829	0.81155	0.78463	0.78025	0.73416	0.73861	0.73447	0.71099	0.72649	0.6815	0.67803	0.67206	0.67121	0.6499	0.62491	0.62148	0.62757	0.62679	0.61143	0.61089	0.58419	0.59054	0.58293
32.5	0.15326	0.13148	0.09477	0.04976	1.97418	1.53127	1.42137	1.31328	1.27268	1.16083	1.12266	1.08575	1.07984	1.05034	1.05532	1.02035	1.01493	0.96841	0.97285	0.96733	0.9344	0.90417	0.88357	0.86442	0.8715	0.85579	0.8459	0.82742	0.79818	0.78561	0.75201	0.74567	0.74064	0.71974	0.72536	0.6895	0.68348	0.68256	0.68635	0.65246	0.63382	0.63552	0.63724	0.62839	0.60801	0.60078	0.58326	0.59704	0.59084
33	0.1553	0.14008	0.09749	0.05678	1.98145	1.52641	1.40793	1.29864	1.28194	1.18678	1.1202	1.07723	1.07698	1.06089	1.05626	1.0195	1.00751	0.97471	0.97073	0.97631	0.95211	0.9076	0.89937	0.87829	0.877	0.85225	0.86657	0.84638	0.80218	0.80778	0.77426	0.75551	0.75854	0.73467	0.71262	0.7038	0.69361	0.6901	0.68813	0.65885	0.6388	0.64664	0.64292	0.63243	0.60924	0.5991	0.58226	0.61353	0.58677
33.5	0.16206	0.14498	0.10591	0.06395	1.97682	1.518	1.38566	1.28948	1.26763	1.19192	1.13794	1.08967	1.07919	1.07849	1.04322	1.02377	1.00018	0.97716	0.97773	0.98313	0.96389	0.91983	0.92108	0.88624	0.87468	0.85395	0.8868	0.85174	0.82895	0.82211	0.79312	0.77432	0.77649	0.75312	0.72066	0.72169	0.7102	0.70031	0.69594	0.66672	0.65213	0.66843	0.65207	0.62507	0.6039	0.61293	0.58713	0.63085	0.59138
34	0.159	0.1498	0.12013	0.07314	1.94651	1.49124	1.36822	1.30013	1.25952	1.18596	1.16288	1.1205	1.09147	1.09488	1.04204	1.02983	1.00515	0.98591	0.98634	0.99225	0.9651	0.9241	0.94348	0.89836	0.88269	0.86039	0.89685	0.86408	0.84748	0.82302	0.8055	0.79857	0.78957	0.76889	0.74377	0.72963	0.72824	0.71614	0.70625	0.67946	0.67131	0.68526	0.65991	0.62918	0.61534	0.61503	0.59723	0.62293	0.59653
34.5	0.16554	0.15427	0.1307	0.08709	1.91025	1.47687	1.35835	1.30232	1.24425	1.18834	1.16586	1.14546	1.11438	1.10848	1.05107	1.05337	1.00568	1.00675	1.00202	0.98736	0.96182	0.9357	0.95372	0.91539	0.90055	0.87681	0.89538	0.88027	0.84816	0.83127	0.81329	0.8131	0.80231	0.77988	0.76381	0.73855	0.74405	0.72501	0.7112	0.7053	0.69093	0.68888	0.67023	0.64702	0.64214	0.61847	0.61177	0.61726	0.60175
35	0.17872	0.1592	0.14262	0.09612	1.88523	1.4668	1.37411	1.29934	1.22554	1.18568	1.16455	1.1648	1.12289	1.12519	1.06411	1.07349	1.0202	1.02588	1.00866	0.99706	0.95932	0.95919	0.96052	0.93418	0.9245	0.90493	0.89112	0.89142	0.84994	0.84332	0.82174	0.819	0.81381	0.78415	0.79221	0.75687	0.75491	0.73754	0.72348	0.72821	0.70426	0.70051	0.68636	0.65638	0.65407	0.62268	0.61907	0.62271	0.61288
35.5	0.18476	0.16867	0.16211	0.10196	1.84941	1.46669	1.39049	1.30431	1.23461	1.18889	1.16472	1.18303	1.12707	1.14095	1.077	1.07178	1.04159	1.0476	1.01304	1.0148	0.96567	0.96828	0.96519	0.95148	0.95189	0.92457	0.89844	0.89961	0.86767	0.8547	0.83733	0.8322	0.82921	0.79682	0.81295	0.77852	0.76465	0.75268	0.732	0.74601	0.71529	0.71341	0.70837	0.67044	0.66928	0.62486	0.62395	0.62293	0.62602
36	0.19439	0.17857	0.18131	0.11445	1.8181	1.48715	1.41349	1.31009	1.25331	1.20714	1.15313	1.19223	1.1373	1.13855	1.09734	1.08584	1.061	1.07237	1.04856	1.02679	0.97581	0.97395	0.97659	0.97067	0.97194	0.93213	0.92209	0.9175	0.88971	0.87747	0.85827	0.85025	0.85271	0.82005	0.82045	0.79608	0.78146	0.75813	0.73326	0.76283	0.72407	0.71557	0.72829	0.69498	0.68751	0.6429	0.62645	0.62823	0.62901
36.5	0.21063	0.18917	0.21046	0.13271	1.80863	1.50186	1.41339	1.31736	1.25961	1.21806	1.15155	1.19078	1.13378	1.13791	1.11242	1.10534	1.07826	1.07749	1.08174	1.04087	0.99059	0.98758	0.99707	0.96657	0.97512	0.94737	0.942	0.93242	0.9307	0.89602	0.8888	0.8638	0.86471	0.84916	0.82607	0.80951	0.80485	0.76347	0.74404	0.77411	0.73565	0.72675	0.74168	0.70466	0.69128	0.67315	0.62932	0.64689	0.63646
37	0.21512	0.20869	0.25072	0.15858	1.78372	1.50307	1.399	1.32463	1.26686	1.22062	1.16209	1.18831	1.12838	1.15479	1.11902	1.10868	1.09813	1.09106	1.0902	1.06112	1.01186	1.00275	1.02393	0.96461	0.99331	0.95893	0.94219	0.94773	0.9608	0.90379	0.9173	0.87595	0.8676	0.86852	0.84021	0.81957	0.82867	0.78238	0.76651	0.78246	0.74792	0.73755	0.74782	0.71315	0.6993	0.68326	0.63834	0.65137	0.64844
37.5	0.22566	0.23677	0.29771	0.19649	1.73908	1.49854	1.37411	1.32413	1.27908	1.23209	1.16639	1.18814	1.14737	1.17118	1.12593	1.11264	1.10921	1.1159	1.09341	1.06873	1.04413	1.02323	1.03582	0.98663	1.0205	0.972	0.94022	0.966	0.96831	0.92367	0.93675	0.89435	0.87055	0.88204	0.85026	0.82681	0.84721	0.79607	0.78398	0.79526	0.75521	0.74161	0.74926	0.72476	0.72123	0.69126	0.65575	0.66167	0.65566
38	0.24753	0.27138	0.35616	0.23963	1.69995	1.4814	1.37642	1.32553	1.28442	1.24401	1.1836	1.19938	1.16652	1.18694	1.13512	1.12662	1.11929	1.14044	1.10589	1.07153	1.07168	1.057	1.04846	1.02582	1.03784	0.99835	0.9516	0.98055	0.97465	0.94866	0.93675	0.91143	0.88267	0.89898	0.87375	0.8398	0.86063	0.80848	0.79745	0.80958	0.76393	0.75641	0.75481	0.7225	0.73398	0.70895	0.66771	0.68324	0.66787
38.5	0.26203	0.31659	0.44248	0.28942	1.66545	1.44524	1.39438	1.3316	1.30895	1.26318	1.20775	1.20858	1.18567	1.20045	1.15453	1.13509	1.13365	1.16358	1.11048	1.08352	1.08503	1.08042	1.0624	1.0611	1.05001	1.02515	0.98226	0.99207	0.99047	0.95354	0.94419	0.93782	0.89858	0.91575	0.90026	0.85188	0.87477	0.82599	0.81462	0.81897	0.77782	0.77541	0.76833	0.72774	0.74844	0.71162	0.6763	0.69489	0.68253
39	0.2771	0.375	0.55416	0.36012	1.63789	1.44833	1.4031	1.33538	1.33232	1.30308	1.23094	1.22153	1.21873	1.19749	1.18076	1.15272	1.14084	1.17173	1.12835	1.0943	1.0906	1.0958	1.08246	1.09167	1.05815	1.04788	1.02499	1.02155	0.99546	0.96155	0.97055	0.95935	0.92536	0.93404	0.91273	0.86841	0.89058	0.8496	0.83256	0.83945	0.79495	0.78392	0.78466	0.75507	0.76709	0.71492	0.68905	0.70787	0.68438
39.5	0.30562	0.44676	0.69861	0.45353	1.6056	1.45464	1.40835	1.33987	1.34721	1.34701	1.26659	1.25398	1.2419	1.19677	1.19922	1.16881	1.14909	1.15364	1.14841	1.1167	1.09781	1.11587	1.11469	1.10446	1.06358	1.08073	1.06169	1.04568	1.01485	0.98438	1.01279	0.97949	0.95215	0.95985	0.93234	0.89005	0.90945	0.87762	0.86284	0.85736	0.81837	0.80539	0.80112	0.78207	0.77271	0.74215	0.70882	0.73616	0.69213
40	0.33715	0.54545	0.87658	0.56982	1.56096	1.45873	1.42295	1.36396	1.36257	1.3648	1.31261	1.30118	1.25867	1.21933	1.2066	1.17253	1.17537	1.15231	1.15184	1.1488	1.11195	1.13376	1.13956	1.11463	1.08634	1.11022	1.08687	1.0664	1.04489	1.01064	1.05397	1.00096	0.98182	0.987	0.96371	0.91632	0.9237	0.91566	0.89902	0.86888	0.8601	0.8355	0.81536	0.80701	0.78984	0.77121	0.73747	0.74982	0.71172
40.5	0.38651	0.66949	1.07988	0.71305	1.51378	1.47277	1.44574	1.38995	1.38643	1.37379	1.33588	1.33346	1.29493	1.2538	1.21964	1.19669	1.20853	1.18249	1.163	1.17602	1.13743	1.1418	1.15027	1.12763	1.12081	1.13768	1.11238	1.08681	1.0756	1.04799	1.07277	1.03389	1.01257	1.01314	0.98293	0.94117	0.93823	0.94316	0.91898	0.88699	0.89822	0.85837	0.83509	0.83957	0.82445	0.79269	0.76942	0.759	0.72454
41	0.45616	0.82492	1.30603	0.87434	1.49868	1.5013	1.47263	1.42849	1.40227	1.39332	1.35836	1.34462	1.3266	1.29458	1.23119	1.24594	1.24039	1.21296	1.18699	1.20281	1.16727	1.16529	1.15707	1.1421	1.13933	1.16317	1.12815	1.12038	1.1049	1.08244	1.07075	1.05282	1.04536	1.03401	1.00054	0.97864	0.957	0.96537	0.93299	0.90813	0.92699	0.88652	0.86226	0.8602	0.84906	0.81894	0.79077	0.77639	0.73852
41.5	0.52825	1.02334	1.55546	1.04985	1.49758	1.52674	1.49511	1.46972	1.42307	1.41726	1.38532	1.35493	1.35468	1.34801	1.24541	1.28463	1.27217	1.24603	1.21041	1.23203	1.19704	1.19347	1.16305	1.15382	1.15958	1.18209	1.14004	1.14331	1.13796	1.09732	1.07961	1.07678	1.07175	1.05033	1.03374	1.01181	0.98494	0.99072	0.95713	0.92581	0.94985	0.92254	0.88858	0.87625	0.86297	0.82821	0.80889	0.79035	0.75979
42	0.61327	1.26624	1.81807	1.24692	1.48259	1.56633	1.51423	1.50079	1.44874	1.45495	1.41158	1.37358	1.3965	1.37984	1.27321	1.3136	1.29303	1.27636	1.24046	1.25193	1.23559	1.21451	1.16607	1.17974	1.19054	1.19057	1.16548	1.17266	1.14959	1.1178	1.10591	1.10074	1.09859	1.06587	1.05615	1.04004	1.0179	1.01038	0.98562	0.95196	0.9739	0.94655	0.91445	0.9049	0.89114	0.83691	0.82522	0.80908	0.78183
42.5	0.73583	1.54393	2.07845	1.45879	1.47741	1.59143	1.5471	1.51742	1.48014	1.49375	1.43423	1.40076	1.42743	1.40095	1.31139	1.34538	1.31908	1.30068	1.27583	1.27369	1.26922	1.22843	1.19081	1.20755	1.22091	1.21271	1.20128	1.19798	1.15605	1.15388	1.13822	1.12499	1.12237	1.09129	1.07932	1.06543	1.04713	1.025	1.00213	0.9906	1.00255	0.96923	0.9362	0.92368	0.91677	0.86745	0.83503	0.84409	0.80195
43	0.89249	1.85207	2.33046	1.66973	1.48457	1.59541	1.595	1.5464	1.52766	1.52236	1.46655	1.4333	1.44241	1.43111	1.35011	1.36006	1.36133	1.32678	1.29574	1.31218	1.29013	1.25017	1.22969	1.23933	1.25975	1.24181	1.24288	1.2252	1.18677	1.18947	1.17677	1.15138	1.14219	1.11883	1.10983	1.09268	1.06622	1.04762	1.03134	1.01937	1.03082	0.99222	0.9652	0.93913	0.9496	0.8991	0.8495	0.86424	0.82836
43.5	1.09707	2.16597	2.55045	1.87963	1.49053	1.60249	1.63449	1.59629	1.59083	1.55988	1.49544	1.47095	1.47409	1.46494	1.39756	1.38398	1.40565	1.36401	1.32127	1.34643	1.31362	1.27114	1.27167	1.28296	1.30263	1.27426	1.2846	1.2628	1.2269	1.23585	1.20634	1.19589	1.15839	1.15159	1.13694	1.12362	1.08749	1.07198	1.06406	1.04911	1.04882	1.0022	0.99852	0.96274	0.98812	0.92283	0.87178	0.87066	0.8372
44	1.35306	2.46645	2.72975	2.07843	1.50508	1.63047	1.65823	1.65574	1.63654	1.60179	1.53601	1.51925	1.5051	1.48861	1.45246	1.43122	1.4388	1.39396	1.35621	1.36984	1.34403	1.31756	1.30671	1.33326	1.33147	1.31164	1.32244	1.31143	1.2711	1.29084	1.22866	1.23721	1.18495	1.19467	1.17063	1.16326	1.11126	1.09645	1.09184	1.07879	1.06938	1.03021	1.02863	0.98901	1.00773	0.95898	0.89978	0.88805	0.84772
44.5	1.63254	2.74381	2.86607	2.26918	1.52304	1.67282	1.68439	1.70473	1.66631	1.63609	1.58308	1.56456	1.52892	1.51916	1.49488	1.47619	1.47532	1.44557	1.39581	1.40029	1.38665	1.37699	1.34346	1.38262	1.36575	1.35526	1.35195	1.34078	1.32373	1.32253	1.26299	1.28502	1.21723	1.2432	1.21302	1.19535	1.14071	1.13439	1.1189	1.09903	1.09429	1.07583	1.04352	1.01163	1.02068	0.98663	0.93008	0.91104	0.86607
45	1.93389	2.9828	2.96492	2.45406	1.52855	1.73796	1.71117	1.74954	1.70801	1.6758	1.61417	1.60298	1.5637	1.54643	1.52614	1.51589	1.50405	1.5109	1.43717	1.43354	1.43734	1.4274	1.39052	1.43305	1.41166	1.38982	1.38521	1.37234	1.36559	1.34439	1.30434	1.32703	1.26032	1.2809	1.24088	1.22324	1.17044	1.17795	1.14447	1.12462	1.11709	1.12303	1.06475	1.05056	1.05694	1.00973	0.96203	0.93888	0.88542
45.5	2.26107	3.16823	3.02563	2.62194	1.53373	1.7875	1.75938	1.78997	1.76355	1.71827	1.63893	1.63774	1.59464	1.57538	1.55654	1.56141	1.54294	1.55287	1.49246	1.47828	1.49309	1.47752	1.45476	1.47493	1.4511	1.42056	1.42788	1.41504	1.39895	1.38348	1.34527	1.35464	1.29951	1.31013	1.25946	1.25196	1.20357	1.2182	1.17206	1.16235	1.14942	1.1673	1.0931	1.0889	1.08785	1.0524	1.00085	0.97911	0.90808
46	2.59626	3.30453	3.05389	2.76107	1.54784	1.81194	1.80697	1.82672	1.81565	1.74248	1.68539	1.68663	1.61666	1.62073	1.58482	1.59225	1.59176	1.58001	1.53279	1.52755	1.54371	1.52989	1.51515	1.50065	1.49814	1.45551	1.48022	1.45926	1.44942	1.4295	1.39127	1.38879	1.33377	1.33453	1.29774	1.28562	1.24337	1.26158	1.22005	1.1938	1.18243	1.21145	1.12935	1.11974	1.11232	1.09599	1.04468	1.01255	0.951
46.5	2.90905	3.38486	3.05919	2.8859	1.56272	1.82377	1.8515	1.87621	1.8688	1.77054	1.73123	1.72897	1.66306	1.67487	1.63627	1.63016	1.62874	1.61471	1.56984	1.57107	1.59239	1.5647	1.55712	1.52772	1.55372	1.49578	1.53263	1.49617	1.49645	1.47516	1.43464	1.43775	1.36927	1.35742	1.3343	1.32108	1.2932	1.30601	1.26302	1.22818	1.21675	1.23445	1.16403	1.15675	1.14282	1.11972	1.08458	1.02792	0.99954
47	3.18645	3.41537	3.05067	2.9845	1.61651	1.87022	1.90507	1.92212	1.90268	1.81888	1.79446	1.76679	1.72354	1.72718	1.69314	1.68368	1.65197	1.65446	1.62353	1.61372	1.63323	1.60259	1.59141	1.56192	1.58607	1.54282	1.56881	1.52887	1.53886	1.52539	1.48236	1.47907	1.42641	1.39921	1.3687	1.35572	1.3389	1.34661	1.28937	1.28096	1.25169	1.25408	1.20394	1.19688	1.17585	1.1532	1.11552	1.05554	1.04607
47.5	3.40584	3.40133	3.03401	3.07187	1.69113	1.92064	1.99561	1.98376	1.93083	1.87647	1.87437	1.81185	1.78288	1.78292	1.7321	1.72703	1.68574	1.70303	1.68472	1.67929	1.66292	1.64986	1.62864	1.60724	1.62087	1.59097	1.59107	1.55564	1.58934	1.56641	1.53823	1.5164	1.49312	1.44729	1.412	1.39438	1.37615	1.39818	1.32912	1.32819	1.29286	1.28133	1.25045	1.22951	1.21601	1.19026	1.14811	1.09361	1.08854
48	3.56835	3.35627	3.01729	3.15031	1.76828	1.99628	2.08374	2.02996	1.98074	1.94187	1.94155	1.87949	1.84901	1.83883	1.77593	1.75989	1.737	1.76309	1.73833	1.73767	1.68962	1.68803	1.67639	1.66414	1.66249	1.6388	1.62764	1.59935	1.63359	1.61532	1.59374	1.56137	1.54505	1.48852	1.45904	1.43577	1.40543	1.45165	1.38885	1.37506	1.3448	1.31234	1.30068	1.27349	1.27345	1.22613	1.19045	1.13391	1.1168
48.5	3.68434	3.28541	3.00282	3.22906	1.84709	2.05677	2.15853	2.06332	2.0609	2.00542	2.00346	1.9559	1.90941	1.89305	1.84474	1.82266	1.80897	1.81225	1.79909	1.77839	1.72439	1.7378	1.72166	1.73349	1.70741	1.68925	1.68551	1.65717	1.66332	1.68946	1.63367	1.60756	1.58021	1.5265	1.50628	1.48123	1.43922	1.49788	1.43808	1.42071	1.40479	1.34899	1.34503	1.32469	1.3204	1.27176	1.24682	1.18295	1.14222
49	3.74601	3.20589	2.98598	3.28896	1.9227	2.10344	2.22155	2.09937	2.13828	2.07769	2.06941	2.02975	1.94788	1.96479	1.91528	1.8803	1.8992	1.85822	1.84715	1.81703	1.76587	1.81114	1.77539	1.80298	1.75571	1.75501	1.74237	1.71393	1.71097	1.74066	1.67585	1.66352	1.61765	1.58063	1.57184	1.52375	1.48777	1.53401	1.48165	1.4585	1.45156	1.39733	1.38049	1.36747	1.35604	1.32195	1.29925	1.24147	1.18322
49.5	3.73374	3.13332	2.97681	3.33173	1.97726	2.15376	2.28447	2.18999	2.22359	2.15739	2.13923	2.08563	2.00239	2.04389	1.99312	1.93825	1.97545	1.91532	1.88063	1.85897	1.82076	1.87239	1.83489	1.8761	1.80957	1.81584	1.78447	1.76268	1.75836	1.77265	1.73083	1.72522	1.67156	1.6461	1.63707	1.56922	1.53815	1.57305	1.51306	1.50409	1.49223	1.44841	1.42687	1.42027	1.39497	1.36097	1.34373	1.29177	1.23176
50	3.67078	3.06054	2.9694	3.34582	2.01992	2.2294	2.34024	2.29843	2.28992	2.25461	2.23319	2.14321	2.08366	2.11075	2.05958	2.00365	2.02213	1.97101	1.9241	1.91807	1.89073	1.92552	1.89974	1.93717	1.86766	1.87345	1.82492	1.82019	1.80361	1.81782	1.79925	1.77928	1.7454	1.7192	1.68286	1.61642	1.60012	1.60478	1.55169	1.56772	1.54132	1.49948	1.48023	1.47751	1.43925	1.41972	1.37961	1.35074	1.27921
50.5	3.56745	3.00605	2.9545	3.3523	2.0682	2.30825	2.40232	2.41285	2.34059	2.34119	2.33743	2.20974	2.15871	2.16921	2.10851	2.06906	2.07034	2.03255	1.97283	1.99613	1.96211	1.98033	1.9705	1.98632	1.94805	1.92562	1.8819	1.87959	1.85907	1.86908	1.88059	1.83038	1.81669	1.7795	1.72519	1.66933	1.66419	1.651	1.60724	1.62617	1.60584	1.56695	1.53073	1.51253	1.48057	1.4876	1.42195	1.41455	1.33189
51	3.44633	2.95816	2.94196	3.37144	2.10755	2.40346	2.47259	2.47868	2.41015	2.42832	2.40637	2.28947	2.23319	2.23191	2.17418	2.13672	2.12016	2.10648	2.02082	2.06622	2.02722	2.04269	2.04738	2.0315	2.04577	1.98165	1.96146	1.94018	1.9277	1.92148	1.95591	1.89063	1.86715	1.82595	1.76521	1.72388	1.72432	1.70848	1.68037	1.67737	1.67448	1.62419	1.5818	1.55418	1.54473	1.53365	1.47717	1.47158	1.38358
51.5	3.34001	2.90856	2.9391	3.397	2.17434	2.51471	2.55956	2.52797	2.49871	2.50747	2.45133	2.36469	2.30824	2.29142	2.25171	2.22816	2.18923	2.17915	2.09223	2.12346	2.10546	2.10785	2.12666	2.08739	2.11928	2.04275	2.05482	2.00878	1.99473	1.99388	2.01339	1.96268	1.91387	1.87779	1.80997	1.79022	1.77776	1.77083	1.73777	1.73691	1.73347	1.67348	1.63759	1.61308	1.60833	1.57731	1.54142	1.53009	1.4308
52	3.23676	2.86525	2.93125	3.40599	2.25767	2.60705	2.65378	2.58901	2.58029	2.58267	2.50789	2.44502	2.37314	2.36364	2.32107	2.31671	2.27296	2.25033	2.17567	2.18622	2.19427	2.18412	2.20251	2.14725	2.17433	2.11941	2.1401	2.08531	2.07691	2.07194	2.05968	2.03347	1.97044	1.94572	1.87715	1.87011	1.8365	1.84026	1.79606	1.79573	1.78404	1.73752	1.68742	1.68213	1.66083	1.6209	1.61412	1.59346	1.48364
52.5	3.13694	2.85182	2.93738	3.40365	2.34144	2.68169	2.74979	2.69288	2.67763	2.64476	2.57709	2.52696	2.45768	2.45105	2.39585	2.40341	2.35624	2.33509	2.26217	2.26163	2.285	2.24649	2.26874	2.22556	2.2303	2.18425	2.22068	2.15875	2.15656	2.1535	2.11466	2.10193	2.03851	2.02117	1.95447	1.95135	1.89601	1.91659	1.86467	1.84668	1.83811	1.80645	1.73661	1.76371	1.72073	1.66217	1.68704	1.63907	1.53954
53	3.06004	2.85476	2.96141	3.40844	2.4252	2.75379	2.83056	2.80929	2.78641	2.72859	2.65586	2.62314	2.56842	2.54518	2.48579	2.48738	2.41721	2.4151	2.35364	2.34119	2.36739	2.30472	2.32679	2.31235	2.29058	2.24791	2.29038	2.2339	2.21842	2.23571	2.1804	2.16722	2.1179	2.09579	2.02192	2.01715	1.9636	1.99164	1.92839	1.90934	1.89784	1.8762	1.79206	1.84523	1.78749	1.72422	1.7515	1.68915	1.60021
53.5	3.01329	2.87279	2.99855	3.43155	2.50798	2.84447	2.93287	2.9243	2.8825	2.83856	2.73964	2.72135	2.66573	2.63652	2.56253	2.56001	2.49988	2.4782	2.43927	2.43261	2.43892	2.37205	2.40669	2.40197	2.35767	2.33213	2.35462	2.30816	2.28712	2.3007	2.26674	2.24217	2.19973	2.17264	2.09708	2.07534	2.02623	2.06258	1.98668	1.97833	1.96218	1.96005	1.86568	1.90797	1.84438	1.80691	1.80343	1.75879	1.67431
54	2.97499	2.89046	3.05192	3.45263	2.58646	2.96424	3.05219	3.03882	2.98633	2.97383	2.83843	2.82732	2.76124	2.73649	2.63967	2.62503	2.59645	2.54916	2.50746	2.51958	2.5031	2.44532	2.49435	2.48142	2.43316	2.44046	2.41732	2.39691	2.37225	2.35437	2.3548	2.33095	2.28116	2.24478	2.17748	2.13315	2.09465	2.13212	2.05534	2.05202	2.03163	2.03819	1.95934	1.97377	1.91285	1.88574	1.85694	1.82611	1.75487
54.5	2.96094	2.89899	3.09834	3.45032	2.67122	3.10667	3.15135	3.15971	3.09893	3.10838	2.93995	2.93516	2.87598	2.82558	2.72364	2.71748	2.70494	2.6219	2.59812	2.59491	2.57984	2.53299	2.58092	2.55394	2.50931	2.54202	2.50445	2.49883	2.47184	2.42936	2.43232	2.42285	2.36219	2.32024	2.2425	2.20716	2.17626	2.19326	2.12222	2.1318	2.10656	2.1068	2.04883	2.04401	1.98399	1.9699	1.91804	1.89247	1.82368
55	2.94081	2.92065	3.11729	3.45843	2.79004	3.23384	3.26353	3.27533	3.21401	3.22302	3.05604	3.04599	2.97796	2.92035	2.82347	2.8131	2.80969	2.70073	2.7076	2.66594	2.66858	2.65337	2.65161	2.62276	2.60241	2.63281	2.60538	2.6124	2.58184	2.52784	2.49926	2.49966	2.434	2.39064	2.31621	2.29797	2.24914	2.2512	2.20179	2.21408	2.18535	2.18519	2.13746	2.10185	2.05911	2.05813	2.00428	1.96628	1.88281
55.5	2.92823	2.95925	3.1492	3.49967	2.89761	3.34332	3.39262	3.38158	3.34446	3.31125	3.1789	3.16397	3.07609	3.01921	2.94813	2.90112	2.90213	2.81032	2.79761	2.73545	2.75802	2.77642	2.72169	2.71002	2.71296	2.71269	2.70853	2.71665	2.68679	2.63716	2.57209	2.56963	2.51192	2.46946	2.40179	2.39972	2.31945	2.32498	2.2971	2.29356	2.2647	2.26269	2.24021	2.16559	2.15705	2.1298	2.09474	2.03913	1.94501
56	2.90236	2.9915	3.20619	3.54397	3.01037	3.46873	3.52539	3.4726	3.47796	3.39544	3.31387	3.2776	3.18159	3.10966	3.07931	2.99822	2.9848	2.91918	2.89046	2.82371	2.86325	2.86821	2.80427	2.81122	2.81757	2.81163	2.79515	2.81176	2.77383	2.75076	2.65586	2.64695	2.59935	2.55299	2.48646	2.49244	2.40607	2.41412	2.39092	2.38772	2.34361	2.33683	2.35909	2.25812	2.25739	2.20799	2.17539	2.11086	2.01881
56.5	2.88941	3.04121	3.27424	3.57418	3.11343	3.5781	3.65353	3.57885	3.58779	3.48377	3.46931	3.39038	3.27587	3.20467	3.18802	3.12026	3.10437	3.01261	2.99936	2.95147	2.97283	2.95197	2.89859	2.90939	2.9104	2.93172	2.88368	2.90064	2.86173	2.85394	2.74969	2.72051	2.69709	2.65077	2.57945	2.57956	2.51959	2.514	2.47997	2.47884	2.43013	2.41859	2.45948	2.35973	2.33608	2.30388	2.2438	2.20057	2.10305
57	2.88956	3.09969	3.34397	3.5849	3.21935	3.7004	3.79995	3.69297	3.69247	3.60088	3.62308	3.50487	3.37564	3.32792	3.28417	3.23997	3.23922	3.11738	3.10548	3.09359	3.06585	3.03859	2.99794	3.0009	3.00197	3.05016	2.98671	3.00425	2.97062	2.9376	2.8578	2.80669	2.80163	2.75511	2.68507	2.66989	2.63544	2.60912	2.58451	2.55966	2.52798	2.50943	2.5408	2.4644	2.42949	2.39899	2.30948	2.27574	2.18575
57.5	2.9498	3.17733	3.39802	3.605	3.31117	3.85799	3.94711	3.83069	3.82559	3.74809	3.75164	3.62813	3.51224	3.465	3.38801	3.37234	3.35864	3.24129	3.20329	3.21596	3.15687	3.12262	3.10786	3.10614	3.10737	3.15172	3.11174	3.109	3.07028	3.01838	2.97174	2.9152	2.90447	2.85592	2.7807	2.77413	2.74445	2.69305	2.69818	2.65718	2.6353	2.60421	2.6265	2.57669	2.53772	2.48561	2.38383	2.34739	2.25594
58	3.02953	3.26306	3.43828	3.62522	3.43098	4.02906	4.10687	3.99709	3.97255	3.91336	3.88644	3.75769	3.66234	3.59544	3.50591	3.49461	3.46048	3.37283	3.32174	3.32562	3.2611	3.22938	3.2274	3.22909	3.21607	3.25933	3.24504	3.2159	3.16759	3.11854	3.10246	3.03304	3.00827	2.96425	2.8739	2.88964	2.84521	2.77988	2.81626	2.77213	2.74548	2.72453	2.7329	2.68593	2.6419	2.58528	2.48654	2.43942	2.32675
58.5	3.11552	3.37641	3.48119	3.62869	3.57008	4.19295	4.26496	4.19137	4.12857	4.07156	4.03459	3.90992	3.81048	3.73172	3.64393	3.60771	3.55805	3.52477	3.44472	3.43664	3.37618	3.35166	3.35402	3.35258	3.34436	3.37797	3.37363	3.3141	3.27654	3.2272	3.24764	3.15493	3.12696	3.08991	2.98109	2.99443	2.95617	2.89571	2.93576	2.88275	2.85622	2.84879	2.84995	2.80087	2.75265	2.67688	2.6005	2.54488	2.42458
59	3.18505	3.46453	3.53205	3.62393	3.73486	4.36159	4.39941	4.37829	4.29604	4.23059	4.16746	4.06776	3.97416	3.8688	3.80731	3.75236	3.66982	3.66313	3.59373	3.54924	3.50004	3.48868	3.48352	3.4727	3.488	3.50292	3.50445	3.41872	3.39971	3.35128	3.39722	3.29545	3.2495	3.21961	3.08925	3.0784	3.07742	3.03253	3.03173	2.99953	2.97052	2.95965	2.96955	2.92849	2.86746	2.76701	2.72012	2.64953	2.53055
59.5	3.26655	3.52864	3.58663	3.66758	3.91738	4.51243	4.55497	4.54429	4.44833	4.37706	4.30314	4.23182	4.1101	4.01852	3.97368	3.91021	3.82163	3.77821	3.738	3.67499	3.63368	3.64417	3.62676	3.58205	3.64223	3.63556	3.63756	3.54067	3.53249	3.50361	3.52354	3.43632	3.36276	3.3552	3.20351	3.17171	3.20719	3.16768	3.12703	3.13453	3.09521	3.07685	3.08418	3.04323	2.96691	2.87981	2.83042	2.77238	2.64705
60	3.35489	3.54326	3.62317	3.7074	4.0858	4.66227	4.74393	4.70262	4.60836	4.55948	4.45796	4.40253	4.23647	4.17895	4.13573	4.05136	3.99461	3.90672	3.86958	3.80849	3.78131	3.81496	3.78423	3.71948	3.79057	3.76951	3.76978	3.68642	3.69493	3.66268	3.6445	3.58477	3.48712	3.50257	3.3384	3.28379	3.32739	3.30462	3.24755	3.26977	3.2343	3.21007	3.193	3.15493	3.08747	3.00166	2.93185	2.89382	2.76585
[truncated: 22 more columns]

## Sheet: Figure 1d-h
Gate voltage = 0 V			Gate voltage (V) →	31.5	39	47	62.5
Bias voltage (mV)	dI/dV (arb. unit)		Bias voltage (mV)	dI/dV (arb. unit)
-60	1.13565		-60	1.53057	2.72753	2.42798	0.63381
-59.5	1.09459		-59.6	1.51443	2.61788	2.41069	0.57135
-59	1.05889		-59.2	1.49589	2.52649	2.38243	0.52487
-58.5	1.0293		-58.8	1.47082	2.46674	2.3512	0.48852
-58	0.99044		-58.4	1.43655	2.41766	2.32435	0.45985
-57.5	0.95455		-58	1.40709	2.36199	2.29195	0.43817
-57	0.92452		-57.6	1.38398	2.28117	2.24398	0.4192
-56.5	0.88775		-57.2	1.3723	2.21253	2.20934	0.41752
-56	0.85063		-56.8	1.36183	2.15305	2.21555	0.42605
-55.5	0.81547		-56.4	1.34935	2.11434	2.24172	0.43331
-55	0.7815		-56	1.35737	2.08018	2.23823	0.43546
-54.5	0.75802		-55.6	1.37271	2.04579	2.19159	0.42062
-54	0.74418		-55.2	1.38571	2.01113	2.14533	0.40007
-53.5	0.71907		-54.8	1.39708	1.98671	2.12218	0.3937
-53	0.69675		-54.4	1.41878	1.9437	2.12888	0.40695
-52.5	0.68181		-54	1.43549	1.88195	2.12966	0.42046
-52	0.66527		-53.6	1.4626	1.83746	2.09513	0.4092
-51.5	0.65023		-53.2	1.48948	1.80181	2.04157	0.38164
-51	0.64192		-52.8	1.50614	1.77359	2.01825	0.36581
-50.5	0.62789		-52.4	1.50893	1.74951	2.02544	0.37549
-50	0.61163		-52	1.50771	1.71669	2.03579	0.38605
-49.5	0.59646		-51.6	1.50207	1.68435	2.03175	0.37417
-49	0.57525		-51.2	1.52333	1.66634	2.00456	0.35221
-48.5	0.56236		-50.8	1.56881	1.64547	1.97785	0.35049
-48	0.55931		-50.4	1.59508	1.61735	1.96188	0.38257
-47.5	0.55283		-50	1.59801	1.59675	1.94866	0.42872
-47	0.54334		-49.6	1.60643	1.5724	1.92084	0.48845
-46.5	0.53725		-49.2	1.60825	1.54951	1.89334	0.55305
-46	0.53136		-48.8	1.62381	1.5326	1.85459	0.61605
-45.5	0.52405		-48.4	1.65925	1.51788	1.81198	0.6656
-45	0.52231		-48	1.69203	1.49863	1.76793	0.71481
-44.5	0.51781		-47.6	1.71738	1.49293	1.73298	0.78524
-44	0.50829		-47.2	1.72441	1.49541	1.69415	0.88829
-43.5	0.50418		-46.8	1.6912	1.50216	1.66369	0.99659
-43	0.49546		-46.4	1.65643	1.49729	1.61805	1.09552
-42.5	0.48593		-46	1.64131	1.49544	1.56652	1.20107
-42	0.48418		-45.6	1.61631	1.48445	1.53205	1.31721
-41.5	0.48447		-45.2	1.58025	1.47609	1.51591	1.43451
-41	0.476		-44.8	1.55934	1.45153	1.50635	1.54706
-40.5	0.47872		-44.4	1.55891	1.42934	1.50095	1.65469
-40	0.48387		-44	1.58535	1.40518	1.48134	1.76034
-39.5	0.48307		-43.6	1.61071	1.39604	1.45952	1.86665
-39	0.47827		-43.2	1.6003	1.37847	1.44183	1.97215
-38.5	0.46755		-42.8	1.56045	1.35946	1.42254	2.07319
-38	0.45309		-42.4	1.52045	1.35135	1.40442	2.1693
-37.5	0.44775		-42	1.48169	1.35602	1.39044	2.25363
-37	0.44937		-41.6	1.4622	1.3573	1.35978	2.33002
-36.5	0.44977		-41.2	1.45097	1.36177	1.3209	2.40685
-36	0.45805		-40.8	1.44512	1.36975	1.28986	2.47488
-35.5	0.46768		-40.4	1.43232	1.36321	1.27354	2.52326
-35	0.4724		-40	1.42478	1.35208	1.25387	2.54822
-34.5	0.47667		-39.6	1.41205	1.33055	1.22805	2.55441
-34	0.4771		-39.2	1.39787	1.30614	1.19782	2.54857
-33.5	0.46556		-38.8	1.38672	1.29284	1.18423	2.54492
-33	0.45486		-38.4	1.38407	1.28557	1.18819	2.54675
-32.5	0.45103		-38	1.37308	1.26376	1.18343	2.54546
-32	0.44984		-37.6	1.37129	1.25089	1.14986	2.52526
-31.5	0.45354		-37.2	1.36443	1.24307	1.10852	2.47408
-31	0.46228		-36.8	1.36437	1.24101	1.07984	2.41624
-30.5	0.46682		-36.4	1.36708	1.23763	1.06095	2.37626
-30	0.46935		-36	1.37066	1.2257	1.05508	2.35028
-29.5	0.47413		-35.6	1.35997	1.20189	1.04291	2.31845
-29	0.47859		-35.2	1.34491	1.18277	1.0161	2.27641
-28.5	0.48651		-34.8	1.33583	1.16594	0.99192	2.23219
-28	0.49979		-34.4	1.33204	1.15385	0.98034	2.19158
-27.5	0.50683		-34	1.35001	1.13861	0.96544	2.15945
-27	0.51439		-33.6	1.37446	1.13045	0.95457	2.12728
-26.5	0.52835		-33.2	1.38986	1.11731	0.9512	2.09602
-26	0.53935		-32.8	1.38851	1.10575	0.943	2.05938
-25.5	0.54706		-32.4	1.39282	1.09961	0.9405	2.01968
-25	0.55977		-32	1.39624	1.10271	0.91722	1.98435
-24.5	0.56786		-31.6	1.42448	1.10115	0.87639	1.96328
-24	0.57306		-31.2	1.45861	1.10324	0.84557	1.94275
-23.5	0.58788		-30.8	1.4776	1.09891	0.84404	1.9119
-23	0.60487		-30.4	1.48651	1.09784	0.83951	1.86733
-22.5	0.62492		-30	1.49889	1.09271	0.83516	1.81251
-22	0.64991		-29.6	1.51419	1.0758	0.82754	1.75891
-21.5	0.66733		-29.2	1.53518	1.05181	0.82045	1.71411
-21	0.67463		-28.8	1.55709	1.04039	0.80896	1.66934
-20.5	0.68524		-28.4	1.57055	1.04208	0.81034	1.61856
-20	0.69483		-28	1.58611	1.05534	0.80033	1.55909
-19.5	0.70334		-27.6	1.61413	1.07015	0.78574	1.4904
-19	0.71264		-27.2	1.63346	1.07481	0.77317	1.4226
-18.5	0.71735		-26.8	1.65009	1.07161	0.77712	1.36152
-18	0.71731		-26.4	1.66842	1.06608	0.8086	1.29611
-17.5	0.72596		-26	1.68544	1.05904	0.86399	1.22105
-17	0.73349		-25.6	1.69895	1.04557	0.90841	1.13832
-16.5	0.73789		-25.2	1.71707	1.02612	0.93826	1.04563
-16	0.74165		-24.8	1.71589	1.01019	0.97138	0.95142
-15.5	0.74413		-24.4	1.70518	1.00618	0.99344	0.86065
-15	0.73762		-24	1.69198	1.01433	1.02439	0.76879
-14.5	0.73138		-23.6	1.67563	1.0198	1.06739	0.67674
-14	0.7269		-23.2	1.65792	1.0176	1.1264	0.5888
-13.5	0.72136		-22.8	1.65082	1.01257	1.19257	0.50397
-13	0.71951		-22.4	1.63963	1.01313	1.2663	0.43011
-12.5	0.7174		-22	1.62189	1.0212	1.33185	0.3668
-12	0.70852		-21.6	1.60538	1.03313	1.40125	0.31106
-11.5	0.69609		-21.2	1.5811	1.04352	1.47733	0.26174
-11	0.68321		-20.8	1.54739	1.04137	1.55136	0.21921
-10.5	0.66495		-20.4	1.5173	1.03501	1.62225	0.17996
-10	0.65083		-20	1.48387	1.03423	1.70004	0.14733
-9.5	0.64277		-19.6	1.44922	1.0467	1.78216	0.1219
-9	0.63528		-19.2	1.42103	1.0614	1.86865	0.10115
-8.5	0.63048		-18.8	1.38733	1.07161	1.97031	0.08546
-8	0.62967		-18.4	1.34877	1.07382	2.06685	0.07458
-7.5	0.62624		-18	1.31606	1.07178	2.15621	0.06434
-7	0.6251		-17.6	1.27991	1.07068	2.23476	0.0554
-6.5	0.63056		-17.2	1.2354	1.07025	2.29984	0.04938
-6	0.63763		-16.8	1.18945	1.07319	2.35193	0.04313
-5.5	0.65071		-16.4	1.14066	1.07916	2.40521	0.03916
-5	0.67744		-16	1.09171	1.08085	2.45141	0.03697
-4.5	0.70993		-15.6	1.04922	1.07887	2.48276	0.03273
-4	0.75301		-15.2	1.00411	1.07747	2.50644	0.02827
-3.5	0.81331		-14.8	0.95237	1.07854	2.51671	0.02448
-3	0.88562		-14.4	0.90184	1.07761	2.5136	0.02088
-2.5	0.97307		-14	0.84873	1.07511	2.49977	0.01808
-2	1.07846		-13.6	0.79012	1.07095	2.47725	0.01642
-1.5	1.18781		-13.2	0.73671	1.06703	2.43738	0.01395
-1	1.3003		-12.8	0.68533	1.06187	2.38873	0.01428
-0.5	1.42112		-12.4	0.62879	1.05441	2.31863	0.01474
0	1.54605		-12	0.57448	1.04587	2.22633	0.01389
0.5	1.67142		-11.6	0.51926	1.03878	2.13461	0.01302
1	1.79271		-11.2	0.4623	1.03495	2.04566	0.01415
1.5	1.89136		-10.8	0.41177	1.03073	1.95179	0.01446
2	1.96709		-10.4	0.36689	1.025	1.85068	0.01331
2.5	2.02654		-10	0.31952	1.01738	1.73422	0.01194
3	2.06875		-9.6	0.27827	1.00342	1.60423	0.00957
3.5	2.0953		-9.2	0.24362	0.98666	1.48022	0.00778
4	2.11361		-8.8	0.20961	0.9684	1.35789	0.00665
4.5	2.12042		-8.4	0.18293	0.94943	1.22956	0.00379
5	2.1159		-8	0.1611	0.93024	1.10583	0
5.5	2.10766		-7.6	0.13724	0.91223	0.98995	0.00255
6	2.09505		-7.2	0.11736	0.89261	0.87602	0.0029
6.5	2.07751		-6.8	0.10398	0.87131	0.77205	0.00265
7	2.05847		-6.4	0.08797	0.84837	0.67494	0.000657544
7.5	2.034		-6	0.07597	0.8231	0.58012	0
8	2.0061		-5.6	0.06885	0.796	0.49683	0.00215
8.5	1.98269		-5.2	0.05983	0.77067	0.42709	0.00354
9	1.95846		-4.8	0.05318	0.7473	0.35984	0.00277
9.5	1.92295		-4.4	0.05129	0.72329	0.30421	0.00375
10	1.8796		-4	0.04573	0.69731	0.25896	0.00355
10.5	1.82673		-3.6	0.04235	0.67156	0.21554	0.00246
11	1.77259		-3.2	0.04367	0.64626	0.18017	0.00395
11.5	1.7302		-2.8	0.04108	0.62658	0.15506	0.00445
12	1.6965		-2.4	0.03776	0.60884	0.13128	0.00404
12.5	1.66148		-2	0.03783	0.58955	0.11181	0.00295
13	1.62101		-1.6	0.03595	0.57414	0.1006	0.00463
13.5	1.57814		-1.2	0.03663	0.56795	0.08618	0.00357
14	1.52979		-0.8	0.0435	0.56757	0.0736	0
14.5	1.48703		-0.4	0.04725	0.57076	0.06865	0.003
15	1.44796		-1.98952e-13	0.05089	0.57601	0.06291	0.00391
15.5	1.4118		0.4	0.06067	0.58254	0.05807	0.00356
16	1.37173		0.8	0.06987	0.59658	0.05814	0.00303
16.5	1.33084		1.2	0.07999	0.61632	0.05256	0
17	1.28766		1.6	0.09629	0.63344	0.04717	0.00251
17.5	1.25357		2	0.11253	0.65037	0.05169	0.00317
18	1.23225		2.4	0.12865	0.6691	0.05569	0.000942175
18.5	1.21039		2.8	0.15357	0.68746	0.05993	0
19	1.18227		3.2	0.18025	0.70403	0.07031	0.00331
19.5	1.15129		3.6	0.2114	0.72193	0.0759	0.00139
20	1.12396		4	0.25287	0.74079	0.07912	0
20.5	1.10293		4.4	0.29672	0.7634	0.09014	0.00135
21	1.09342		4.8	0.34253	0.78658	0.10074	0
21.5	1.07718		5.2	0.39905	0.8049	0.11035	0
22	1.05481		5.6	0.46034	0.81654	0.12782	0
22.5	1.03248		6	0.52247	0.82647	0.14414	0
23	1.01821		6.4	0.59009	0.83273	0.1602	0
23.5	0.99889		6.8	0.65586	0.8374	0.18452	0
24	0.9752		7.2	0.7194	0.8429	0.20883	0
24.5	0.9479		7.6	0.79144	0.84667	0.22989	0
25	0.93438		8	0.86921	0.84922	0.26062	0
25.5	0.93954		8.4	0.94933	0.85055	0.29213	0
26	0.94087		8.8	1.03733	0.84984	0.32224	0
26.5	0.92783		9.2	1.12251	0.84285	0.35921	0.000197388
27	0.90255		9.6	1.2042	0.8327	0.3939	0
27.5	0.88185		10	1.2906	0.81974	0.42394	0.0046
28	0.86664		10.4	1.38365	0.80942	0.46015	0.00594
28.5	0.87286		10.8	1.47783	0.80129	0.49809	0.00383
29	0.88157		11.2	1.57891	0.79264	0.52988	0.00453
29.5	0.8859		11.6	1.6795	0.77877	0.56763	0.00374
30	0.88274		12	1.77755	0.76009	0.60476	0.00295
30.5	0.87937		12.4	1.87798	0.74488	0.63739	0.00139
31	0.88043		12.8	1.9751	0.73214	0.67565	0.0043
31.5	0.89677		13.2	2.05533	0.7222	0.71258	0.00319
32	0.91747		13.6	2.12804	0.71078	0.74089	0.0036
32.5	0.92838		14	2.19128	0.69397	0.77053	0.00355
33	0.92358		14.4	2.23714	0.67692	0.80041	0.00197
33.5	0.91217		14.8	2.27487	0.66599	0.8203	0
34	0.89683		15.2	2.2986	0.65589	0.84008	0.000694792
34.5	0.9025		15.6	2.29734	0.64294	0.8548	0
35	0.9238		16	2.28167	0.62987	0.85774	0.0015
35.5	0.94796		16.4	2.25152	0.61228	0.85925	0.00337
36	0.96319		16.8	2.20484	0.5932	0.85789	0.00529
36.5	0.96614		17.2	2.14595	0.57705	0.84354	0.00693
37	0.96382		17.6	2.06632	0.56516	0.82709	0.00741
37.5	0.96275		18	1.96558	0.56099	0.81188	0.00409
38	0.97871		18.4	1.86188	0.56158	0.7902	0.00186
38.5	0.99312		18.8	1.76067	0.55728	0.76982	0
39	1.00061		19.2	1.65628	0.54491	0.7521	0.00234
39.5	0.98512		19.6	1.54715	0.53007	0.72741	0.00731
40	0.96254		20	1.43407	0.51402	0.70466	0.00916
40.5	0.93383		20.4	1.31389	0.50196	0.68304	0.00759
41	0.9255		20.8	1.19465	0.49335	0.65291	0.00529
41.5	0.94746		21.2	1.08113	0.48435	0.62453	0.00934
42	0.9808		21.6	0.97199	0.47284	0.60434	0.01154
42.5	1.01339		22	0.88314	0.46584	0.57587	0.01314
43	1.03217		22.4	0.81209	0.4613	0.5423	0.01442
43.5	1.05759		22.8	0.75044	0.46211	0.50746	0.01444
44	1.09164		23.2	0.6881	0.46105	0.47289	0.01584
44.5	1.0958		23.6	0.63049	0.45616	0.44035	0.01644
45	1.07942		24	0.57663	0.4453	0.4148	0.01636
45.5	1.09746		24.4	0.54333	0.43791	0.38255	0.01864
46	1.14331		24.8	0.52464	0.43377	0.35631	0.02226
46.5	1.17892		25.2	0.5052	0.4322	0.33976	0.02513
47	1.18568		25.6	0.48755	0.42885	0.31788	0.02807
47.5	1.18079		26	0.46805	0.42386	0.28949	0.03089
48	1.19333		26.4	0.43996	0.41741	0.26655	0.0336
48.5	1.21981		26.8	0.4132	0.41913	0.24521	0.03851
49	1.23665		27.2	0.40538	0.42476	0.22885	0.04375
49.5	1.25803		27.6	0.40976	0.42522	0.22355	0.0469
50	1.27855		28	0.41917	0.4156	0.21784	0.04952
50.5	1.30152		28.4	0.4204	0.40778	0.2107	0.05242
51	1.3151		28.8	0.41517	0.40047	0.20692	0.05564
51.5	1.33336		29.2	0.41832	0.40297	0.19206	0.06112
52	1.35211		29.6	0.43476	0.40767	0.17299	0.06757
52.5	1.37748		30	0.45352	0.40581	0.16789	0.07289
53	1.41022		30.4	0.46934	0.39737	0.17009	0.0778
53.5	1.44714		30.8	0.48732	0.39409	0.16943	0.08293
54	1.46764		31.2	0.49745	0.39156	0.17737	0.0888
54.5	1.48968		31.6	0.49998	0.39341	0.18034	0.09744
55	1.5221		32	0.50464	0.39239	0.17759	0.10789
55.5	1.57294		32.4	0.50472	0.38717	0.17982	0.11699
56	1.62595		32.8	0.49916	0.38335	0.17966	0.12619
56.5	1.67996		33.2	0.50141	0.39119	0.17537	0.13566
57	1.71286		33.6	0.50816	0.40028	0.17999	0.14442
57.5	1.75738		34	0.51979	0.40825	0.18076	0.15387
58	1.82093		34.4	0.53583	0.40785	0.17822	0.16418
58.5	1.89323		34.8	0.55156	0.40187	0.18455	0.17364
59	1.96429		35.2	0.56047	0.3944	0.19467	0.18325
59.5	2.03134		35.6	0.56388	0.39408	0.19629	0.19184
60	2.0894		36	0.5497	0.40252	0.19894	0.1999
			36.4	0.53222	0.41222	0.20107	0.20865
			36.8	0.52207	0.42076	0.20276	0.2187
			37.2	0.51339	0.42184	0.2126	0.2255
			37.6	0.50079	0.4173	0.22148	0.23167
			38	0.49555	0.41437	0.22082	0.23704
			38.4	0.50219	0.41851	0.22316	0.24218
			38.8	0.51164	0.42638	0.23024	0.24768
			39.2	0.51278	0.44697	0.23528	0.25231
			39.6	0.49968	0.47095	0.24716	0.25393
			40	0.47826	0.48778	0.25917	0.25501
			40.4	0.46269	0.50531	0.26083	0.25809
			40.8	0.45723	0.52619	0.26261	0.26102
			41.2	0.46242	0.54064	0.26915	0.2648
			41.6	0.47052	0.55526	0.27228	0.26739
			42	0.47727	0.56965	0.27952	0.26684
			42.4	0.46497	0.5865	0.28813	0.26514
			42.8	0.45721	0.6132	0.29647	0.26477
			43.2	0.44068	0.64168	0.31089	0.2652
			43.6	0.42684	0.65938	0.32826	0.2674
			44	0.43353	0.675	0.33301	0.26906
			44.4	0.46341	0.6913	0.33968	0.26918
			44.8	0.47813	0.70375	0.36083	0.27015
			45.2	0.47693	0.71796	0.38717	0.27375
			45.6	0.4565	0.73901	0.41444	0.27884
			46	0.44932	0.75666	0.44108	0.28511
			46.4	0.47018	0.77425	0.46273	0.29021
			46.8	0.49708	0.79163	0.48468	0.29134
			47.2	0.50805	0.81298	0.51746	0.29114
			47.6	0.51637	0.83801	0.54964	0.29128
			48	0.534	0.86704	0.58447	0.29463
			48.4	0.54464	0.8937	0.62328	0.29965
			48.8	0.54805	0.91359	0.65756	0.30528
			49.2	0.55386	0.9415	0.69346	0.3089
			49.6	0.56966	0.97359	0.73596	0.31303
			50	0.59386	1.01292	0.77284	0.31666
			50.4	0.607	1.053	0.80662	0.31782
			50.8	0.60981	1.08609	0.85197	0.31897
			51.2	0.62628	1.10056	0.89795	0.32101
			51.6	0.6518	1.11803	0.94136	0.32293
			52	0.65979	1.14134	0.99012	0.32614
			52.4	0.68213	1.16903	1.04121	0.32889
			52.8	0.71347	1.20929	1.09414	0.33137
			53.2	0.74119	1.25254	1.15867	0.33307
			53.6	0.75658	1.28884	1.22016	0.33248
			54	0.77271	1.31984	1.28215	0.33061
			54.4	0.78956	1.34669	1.35375	0.33057
			54.8	0.81982	1.37251	1.42081	0.33132
			55.2	0.84434	1.40851	1.47523	0.33073
			55.6	0.85936	1.44538	1.53425	0.33037
			56	0.87748	1.4789	1.59626	0.33087
			56.4	0.90257	1.52614	1.6584	0.33614
			56.8	0.91689	1.57613	1.72823	0.3414
			57.2	0.92918	1.61968	1.79604	0.34304
			57.6	0.95067	1.65498	1.85698	0.33872
			58	0.98104	1.69454	1.92018	0.33646
			58.4	1.01714	1.7359	1.97229	0.33341
			58.8	1.07257	1.7807	2.01571	0.3315
			59.2	1.11547	1.82122	2.07519	0.33188
			59.6	1.11688	1.87576	2.16931	0.34048
			60	1.08979	1.94968	2.29219	0.35805

## Sheet: Figure 2a
Gate voltage (V) →	28.5	29	29.5	30	30.5	31	31.5	32	32.5	33	33.5
Bias voltage (mV)	dI/dV (arb. unit)
-60	2.29465	2.37235	2.24112	2.15206	1.35929	1.60527	2.03408	2.35176	2.19076	2.374	2.63312
-59.6	2.21955	2.25756	2.14417	2.1108	1.33943	1.58835	1.98371	2.21652	2.22065	2.34737	2.5652
-59.2	2.15598	2.16733	2.07587	2.08198	1.3139	1.56891	1.93894	2.08486	2.21069	2.31095	2.51655
-58.8	2.09852	2.08434	2.0316	2.06314	1.29101	1.54261	1.91165	1.97807	2.16681	2.27381	2.47198
-58.4	2.02304	1.99948	1.99687	2.00591	1.27289	1.50666	1.88059	1.92412	2.12236	2.25147	2.43491
-58	1.94283	1.91232	1.97086	1.95015	1.25005	1.47577	1.85502	1.90925	2.08064	2.23675	2.39799
-57.6	1.89974	1.84488	1.9438	1.91909	1.22662	1.45153	1.81831	1.9076	2.04494	2.21565	2.35636
-57.2	1.87192	1.80961	1.90537	1.92056	1.20797	1.43929	1.77562	1.88971	2.00703	2.19241	2.31032
-56.8	1.85966	1.80117	1.86872	1.90285	1.19226	1.4283	1.73461	1.87494	1.97594	2.15917	2.28085
-56.4	1.82626	1.78012	1.85091	1.86993	1.16643	1.41522	1.72645	1.87127	1.94095	2.11066	2.23157
-56	1.77329	1.75985	1.82733	1.81601	1.14037	1.42362	1.72734	1.86574	1.93073	2.05273	2.16349
-55.6	1.73079	1.73442	1.79095	1.77447	1.11511	1.43971	1.72537	1.83764	1.92177	1.98332	2.09586
-55.2	1.69024	1.69574	1.71622	1.7365	1.10272	1.45335	1.68767	1.80787	1.91051	1.93744	2.04801
-54.8	1.64029	1.64025	1.6394	1.68722	1.09255	1.46527	1.64707	1.7769	1.86116	1.91686	2.01459
-54.4	1.60329	1.59882	1.58705	1.64137	1.07511	1.48803	1.61189	1.75524	1.81406	1.91472	1.98781
-54	1.57721	1.56994	1.57277	1.59391	1.0513	1.50556	1.58753	1.73678	1.78612	1.91108	1.95592
-53.6	1.54914	1.56643	1.558	1.54079	1.04495	1.53399	1.56958	1.70296	1.79583	1.9029	1.91939
-53.2	1.52941	1.56327	1.55733	1.4785	1.03446	1.56218	1.54756	1.66323	1.78856	1.86824	1.87865
-52.8	1.49454	1.53966	1.5418	1.4552	1.02125	1.57966	1.52661	1.63734	1.77356	1.84435	1.83992
-52.4	1.46473	1.50002	1.50906	1.46202	1.002	1.58258	1.50272	1.61465	1.74943	1.82429	1.80241
-52	1.43803	1.4724	1.46698	1.4806	0.98405	1.58131	1.48546	1.60531	1.74155	1.80102	1.77653
-51.6	1.41235	1.44874	1.44217	1.48337	0.9759	1.57539	1.48433	1.6007	1.71727	1.76165	1.7695
-51.2	1.37878	1.42932	1.42677	1.46522	0.96831	1.59769	1.50961	1.58832	1.68001	1.72961	1.76043
-50.8	1.35904	1.42069	1.40357	1.42221	0.94865	1.64539	1.53327	1.5882	1.66641	1.69978	1.7453
-50.4	1.34614	1.41477	1.36536	1.36977	0.91641	1.67293	1.55732	1.61157	1.68212	1.69359	1.75015
-50	1.32538	1.40796	1.3128	1.30769	0.89889	1.67601	1.56602	1.64456	1.67912	1.6929	1.76533
-49.6	1.30042	1.38125	1.27554	1.25573	0.91184	1.68484	1.57411	1.66749	1.66964	1.68632	1.76078
-49.2	1.2734	1.33945	1.26255	1.22929	0.9365	1.68675	1.58199	1.662	1.67818	1.67061	1.72677
-48.8	1.24841	1.29089	1.2561	1.22555	0.93927	1.70307	1.59586	1.63656	1.67435	1.64986	1.68124
-48.4	1.22989	1.2634	1.25063	1.22287	0.92739	1.74024	1.60545	1.60875	1.64955	1.62935	1.65104
-48	1.21645	1.24705	1.24613	1.22621	0.92066	1.77462	1.60018	1.5894	1.63047	1.62373	1.65094
-47.6	1.21058	1.23996	1.22936	1.22124	0.91571	1.8012	1.59217	1.57715	1.64517	1.64743	1.65115
-47.2	1.21624	1.23065	1.20861	1.2176	0.91585	1.80858	1.59068	1.58658	1.67928	1.66752	1.65636
-46.8	1.22291	1.23517	1.21151	1.21103	0.91668	1.77375	1.60154	1.60507	1.67986	1.68649	1.66471
-46.4	1.2237	1.22515	1.22169	1.21956	0.92947	1.73728	1.60933	1.62709	1.63051	1.69373	1.67201
-46	1.22797	1.21121	1.25255	1.22103	0.94872	1.72142	1.62039	1.61844	1.60005	1.71118	1.66576
-45.6	1.23306	1.19609	1.26508	1.22647	0.95488	1.6952	1.6204	1.58843	1.62048	1.70927	1.65718
-45.2	1.22816	1.19699	1.25019	1.21641	0.94362	1.65738	1.62659	1.57341	1.64797	1.69706	1.65406
-44.8	1.2113	1.19974	1.2097	1.19101	0.92995	1.63546	1.63312	1.5909	1.65822	1.64791	1.65561
-44.4	1.18958	1.20183	1.18916	1.16598	0.93298	1.635	1.64263	1.61998	1.66557	1.60846	1.65231
-44	1.17064	1.18917	1.18058	1.15735	0.9515	1.66273	1.63996	1.63788	1.6577	1.59269	1.65636
-43.6	1.15311	1.19904	1.18858	1.17244	0.98367	1.68933	1.63666	1.64232	1.64539	1.60176	1.66585
-43.2	1.14696	1.21178	1.18962	1.20968	1.01683	1.67841	1.62451	1.63998	1.62231	1.60654	1.67842
-42.8	1.16181	1.21521	1.18495	1.23808	1.039	1.63662	1.61571	1.63811	1.61157	1.60562	1.6788
-42.4	1.20649	1.19572	1.17402	1.23502	1.03822	1.59467	1.61084	1.62438	1.61545	1.60078	1.66361
-42	1.23834	1.16529	1.16879	1.21892	1.02597	1.55401	1.61281	1.62588	1.61651	1.60012	1.64325
-41.6	1.23198	1.13622	1.17589	1.21118	1.02388	1.53357	1.61766	1.64213	1.60358	1.62019	1.6343
-41.2	1.19602	1.12691	1.18581	1.2277	1.04545	1.52179	1.63003	1.64436	1.60263	1.63377	1.62351
-40.8	1.16882	1.12827	1.19934	1.25207	1.07867	1.51566	1.62854	1.63415	1.60078	1.63064	1.61346
-40.4	1.17107	1.14226	1.2106	1.25424	1.10814	1.50223	1.61626	1.62354	1.6013	1.60656	1.60527
-40	1.18954	1.16427	1.20639	1.24076	1.11275	1.49432	1.60403	1.61725	1.60248	1.58167	1.5908
-39.6	1.19447	1.19356	1.18983	1.23704	1.10553	1.48097	1.59282	1.61785	1.59002	1.56796	1.57648
-39.2	1.18228	1.21678	1.18717	1.24398	1.10808	1.4661	1.57422	1.6068	1.58199	1.5824	1.56606
-38.8	1.17495	1.23726	1.20051	1.25393	1.13159	1.45441	1.55128	1.57773	1.58166	1.60322	1.56432
-38.4	1.17921	1.24252	1.23244	1.26885	1.16158	1.45163	1.51464	1.55222	1.57869	1.61221	1.56067
-38	1.18685	1.24732	1.27311	1.29059	1.19636	1.4401	1.49033	1.54687	1.56162	1.60768	1.55769
-37.6	1.20353	1.24638	1.28256	1.30508	1.21263	1.43822	1.48664	1.54318	1.54317	1.58938	1.54899
-37.2	1.21837	1.26282	1.26562	1.31009	1.22106	1.43103	1.49344	1.53711	1.53398	1.56346	1.53784
-36.8	1.22974	1.27985	1.25294	1.30612	1.22203	1.43096	1.48742	1.52189	1.54277	1.54629	1.52336
-36.4	1.24131	1.30872	1.25231	1.30516	1.22689	1.43381	1.48416	1.49723	1.54264	1.5311	1.50926
-36	1.24312	1.33176	1.26846	1.31591	1.23797	1.43756	1.47435	1.47381	1.53085	1.52268	1.48821
-35.6	1.23672	1.34235	1.29217	1.32759	1.24881	1.42635	1.47734	1.48179	1.51222	1.51788	1.48086
-35.2	1.24287	1.32295	1.31386	1.33622	1.23957	1.41055	1.47525	1.49221	1.49285	1.51243	1.49979
-34.8	1.25543	1.30446	1.3285	1.34018	1.22875	1.40103	1.46078	1.49725	1.47043	1.5019	1.5114
-34.4	1.26596	1.28497	1.33831	1.35176	1.22223	1.39706	1.43445	1.48905	1.45392	1.47835	1.50239
-34	1.27787	1.27817	1.32854	1.36154	1.22189	1.4159	1.42699	1.47188	1.44839	1.44625	1.47327
-33.6	1.29056	1.28784	1.32464	1.37354	1.21564	1.44155	1.42844	1.45252	1.44688	1.4171	1.43476
-33.2	1.29864	1.30453	1.33694	1.38151	1.19858	1.4577	1.43215	1.4508	1.44698	1.40881	1.41692
-32.8	1.29342	1.32015	1.36241	1.38464	1.17509	1.45629	1.43355	1.44977	1.43912	1.41138	1.41279
-32.4	1.28357	1.3407	1.37478	1.36881	1.14914	1.46081	1.42792	1.44909	1.4351	1.42585	1.40426
-32	1.27839	1.34272	1.38018	1.34419	1.12599	1.46439	1.42021	1.4497	1.42627	1.42581	1.40169
-31.6	1.29875	1.33476	1.37588	1.33124	1.10801	1.49401	1.42673	1.44752	1.41491	1.43072	1.40522
-31.2	1.3345	1.33474	1.37376	1.33901	1.09992	1.5298	1.4437	1.4376	1.40878	1.43761	1.40431
-30.8	1.35536	1.33972	1.36523	1.35302	1.09951	1.54973	1.46012	1.42914	1.42236	1.44288	1.40979
-30.4	1.35283	1.33406	1.36035	1.36916	1.09029	1.55907	1.4708	1.42258	1.43584	1.43588	1.42099
-30	1.353	1.32461	1.34788	1.37267	1.06872	1.57205	1.46709	1.41797	1.43965	1.41981	1.42715
-29.6	1.34688	1.30233	1.34049	1.36807	1.05327	1.5881	1.45441	1.42835	1.43675	1.40082	1.42449
-29.2	1.34167	1.28072	1.327	1.35832	1.0442	1.61011	1.45738	1.44354	1.43811	1.39298	1.40897
-28.8	1.32965	1.27348	1.31474	1.34381	1.03302	1.63309	1.46857	1.45367	1.44539	1.39394	1.38784
-28.4	1.31305	1.27708	1.30629	1.31696	1.02335	1.64721	1.48097	1.46845	1.45702	1.40354	1.37251
-28	1.29466	1.26926	1.30779	1.29732	1.01133	1.66353	1.49325	1.49189	1.47337	1.41993	1.36934
-27.6	1.28059	1.26619	1.29634	1.27652	1.00013	1.69292	1.50967	1.50283	1.48083	1.43162	1.36851
-27.2	1.26453	1.26223	1.27674	1.26805	0.99564	1.71319	1.52376	1.50898	1.47878	1.43167	1.37893
-26.8	1.25305	1.2507	1.26213	1.26635	0.98938	1.73063	1.54534	1.50966	1.47355	1.42873	1.39632
-26.4	1.25247	1.23751	1.25975	1.26232	0.97918	1.74985	1.5678	1.51204	1.47331	1.43162	1.40576
-26	1.25455	1.23121	1.26215	1.24447	0.97177	1.76771	1.58478	1.5229	1.4798	1.44127	1.3984
-25.6	1.25242	1.22769	1.26183	1.23245	0.96109	1.78188	1.60789	1.54022	1.49555	1.44492	1.39718
-25.2	1.24286	1.23675	1.24538	1.22422	0.95093	1.80088	1.62761	1.54616	1.50105	1.44442	1.40199
-24.8	1.22791	1.24168	1.22975	1.23495	0.94641	1.79965	1.62985	1.55052	1.50372	1.44035	1.40537
-24.4	1.21558	1.23077	1.22868	1.24558	0.94582	1.78841	1.62854	1.55845	1.50138	1.44171	1.3996
-24	1.2228	1.22481	1.23073	1.24521	0.94574	1.77456	1.63824	1.56624	1.49616	1.44943	1.39093
-23.6	1.24129	1.23279	1.22199	1.22918	0.94898	1.75742	1.65074	1.57784	1.49245	1.45684	1.38739
-23.2	1.25219	1.23548	1.20793	1.22172	0.94725	1.73884	1.66374	1.59032	1.5006	1.45721	1.39942
-22.8	1.25181	1.22713	1.18997	1.21019	0.94207	1.7314	1.66592	1.59123	1.50712	1.45174	1.41384
-22.4	1.23278	1.21205	1.18509	1.20144	0.94243	1.71966	1.65539	1.58235	1.50757	1.44288	1.41539
-22	1.21495	1.19709	1.19944	1.19719	0.95462	1.70105	1.64946	1.57512	1.50164	1.43759	1.42129
-21.6	1.2082	1.19794	1.21518	1.20398	0.96761	1.68373	1.6533	1.56128	1.49425	1.43521	1.43315
-21.2	1.20592	1.20961	1.21958	1.20938	0.9661	1.65827	1.64916	1.54352	1.48769	1.43298	1.43928
-20.8	1.20111	1.21734	1.22069	1.22121	0.9612	1.62292	1.63491	1.53508	1.48188	1.42899	1.43671
-20.4	1.20232	1.21446	1.2248	1.24233	0.96433	1.59136	1.61702	1.52726	1.47628	1.43286	1.42721
-20	1.20179	1.21057	1.23232	1.26196	0.97888	1.5563	1.59327	1.51447	1.46718	1.44242	1.41147
-19.6	1.20228	1.20206	1.24431	1.26742	0.99956	1.51996	1.56428	1.4988	1.45468	1.44129	1.40337
-19.2	1.20793	1.19862	1.25055	1.26406	1.02099	1.49039	1.5345	1.47774	1.44304	1.42729	1.39783
-18.8	1.21301	1.20486	1.25119	1.26484	1.04154	1.45505	1.49783	1.45256	1.42723	1.40888	1.38532
-18.4	1.21993	1.22503	1.25938	1.27846	1.07207	1.41461	1.4597	1.43263	1.41072	1.38969	1.3749
-18	1.22686	1.2468	1.28098	1.29209	1.09673	1.3803	1.43009	1.40557	1.38763	1.37552	1.36919
-17.6	1.2308	1.2681	1.29974	1.29594	1.11385	1.34238	1.39852	1.37188	1.35636	1.36359	1.35738
-17.2	1.22696	1.26828	1.31367	1.31001	1.13962	1.2957	1.36238	1.3413	1.32852	1.35024	1.33864
-16.8	1.22489	1.26112	1.31778	1.33787	1.17884	1.24751	1.32561	1.31037	1.31142	1.33634	1.32213
-16.4	1.22509	1.26547	1.31043	1.35909	1.21634	1.19633	1.28172	1.26987	1.2924	1.32039	1.30357
-16	1.23083	1.27592	1.30215	1.35954	1.25304	1.145	1.22996	1.23177	1.26364	1.29895	1.28354
-15.6	1.24152	1.28067	1.30325	1.36034	1.2831	1.10043	1.18285	1.19899	1.22953	1.27583	1.26303
-15.2	1.25181	1.28147	1.30619	1.37422	1.31426	1.05312	1.13162	1.16478	1.19388	1.24933	1.23757
-14.8	1.25565	1.28287	1.3132	1.39295	1.34866	0.99886	1.07937	1.13112	1.16319	1.21735	1.2114
-14.4	1.25592	1.288	1.32594	1.40054	1.38871	0.94586	1.03195	1.09173	1.13488	1.18079	1.19496
-14	1.26071	1.29765	1.33522	1.40021	1.42304	0.89016	0.98397	1.04168	1.09932	1.14613	1.17244
-13.6	1.26209	1.30136	1.34242	1.40048	1.45997	0.82868	0.92837	0.99625	1.05766	1.11207	1.14356
-13.2	1.26575	1.30332	1.35064	1.40111	1.49484	0.77267	0.87493	0.95756	1.01855	1.07673	1.11762
-12.8	1.26847	1.30711	1.35395	1.39747	1.52095	0.71878	0.81944	0.9125	0.98003	1.04093	1.08758
-12.4	1.26738	1.31	1.34826	1.38677	1.54059	0.65949	0.76504	0.86767	0.94274	1.00657	1.05512
-12	1.26473	1.30415	1.34219	1.37774	1.55785	0.60252	0.71919	0.8249	0.91078	0.97317	1.03044
-11.6	1.26657	1.29449	1.33614	1.36498	1.56464	0.54461	0.67608	0.77912	0.87527	0.94194	1.00358
-11.2	1.26787	1.28108	1.33034	1.34823	1.56647	0.48486	0.6307	0.73467	0.83436	0.9083	0.96813
-10.8	1.26694	1.26397	1.32385	1.33007	1.56945	0.43187	0.58992	0.69585	0.7921	0.87198	0.93513
-10.4	1.25575	1.25247	1.30734	1.31613	1.56727	0.3848	0.548	0.65306	0.74949	0.83388	0.89913
-10	1.23008	1.24245	1.28144	1.29975	1.56628	0.33512	0.50255	0.61293	0.711	0.79546	0.86109
-9.6	1.20373	1.2269	1.25644	1.2795	1.56163	0.29185	0.46227	0.579	0.67799	0.75587	0.83161
-9.2	1.18414	1.20613	1.23039	1.25067	1.54236	0.25551	0.42563	0.54121	0.64228	0.71822	0.80082
-8.8	1.16508	1.18012	1.19585	1.2127	1.51267	0.21985	0.38511	0.50111	0.59974	0.68296	0.7655
-8.4	1.14519	1.14766	1.16258	1.1724	1.48651	0.19186	0.34951	0.46616	0.557	0.64512	0.73373
-8	1.12245	1.11613	1.12987	1.13786	1.46018	0.16896	0.31519	0.42929	0.51786	0.60908	0.70073
-7.6	1.0965	1.08349	1.09431	1.10509	1.42978	0.14394	0.27799	0.39216	0.48191	0.57799	0.65983
-7.2	1.07111	1.04612	1.0592	1.07079	1.3931	0.12309	0.24604	0.36375	0.45008	0.54738	0.62527
-6.8	1.04221	1.00888	1.02284	1.02918	1.35163	0.10906	0.22095	0.33319	0.41918	0.51662	0.5916
-6.4	1.00192	0.972	0.98124	0.98124	1.31074	0.09227	0.19523	0.30153	0.38681	0.48845	0.55396
-6	0.95636	0.93326	0.93943	0.93219	1.27677	0.07968	0.17712	0.27947	0.35744	0.45728	0.52248
-5.6	0.91247	0.8948	0.89587	0.88495	1.24084	0.07221	0.16305	0.25717	0.33266	0.42581	0.49558
-5.2	0.86963	0.85959	0.84698	0.83908	1.19991	0.06275	0.14481	0.23341	0.30938	0.39976	0.46364
-4.8	0.832	0.82187	0.80194	0.79384	1.16021	0.05578	0.13203	0.21755	0.28742	0.3701	0.43729
-4.4	0.79651	0.78188	0.76151	0.74898	1.11795	0.05379	0.12655	0.20216	0.26773	0.34244	0.41464
-4	0.75675	0.74016	0.71701	0.70349	1.06543	0.04797	0.11841	0.18429	0.24929	0.32063	0.38899
-3.6	0.71784	0.69651	0.67266	0.65763	1.00941	0.04442	0.1132	0.17643	0.23612	0.29999	0.37057
-3.2	0.68201	0.65654	0.63394	0.61441	0.95338	0.0458	0.11155	0.16966	0.22696	0.28316	0.35977
-2.8	0.64434	0.62184	0.59688	0.57569	0.89708	0.04308	0.10516	0.15921	0.21922	0.27653	0.34403
-2.4	0.60886	0.58816	0.56421	0.53989	0.84082	0.0396	0.10272	0.15651	0.21221	0.27306	0.33279
-2	0.57767	0.55386	0.53407	0.50561	0.78109	0.03968	0.10569	0.15519	0.21002	0.27297	0.32935
-1.6	0.54695	0.52183	0.49923	0.4716	0.71019	0.0377	0.10569	0.15252	0.2133	0.27926	0.32605
-1.2	0.522	0.49235	0.46383	0.43963	0.63597	0.03841	0.10879	0.16145	0.22273	0.28543	0.33151
-0.8	0.50311	0.46692	0.43378	0.40944	0.5656	0.04562	0.12049	0.17668	0.23643	0.29383	0.3486
-0.4	0.4823	0.44642	0.40615	0.37976	0.49875	0.04956	0.13169	0.18958	0.25326	0.31086	0.36468
-1.98952e-13	0.46072	0.42735	0.38174	0.35009	0.43802	0.05338	0.14905	0.21114	0.27279	0.33174	0.38557
0.4	0.44084	0.40723	0.36325	0.32337	0.38402	0.06363	0.17302	0.23865	0.29853	0.35804	0.41709
0.8	0.4201	0.3889	0.34454	0.29965	0.32808	0.07328	0.19595	0.2664	0.33173	0.39321	0.44784
1.2	0.40523	0.37323	0.32489	0.28039	0.27561	0.08389	0.22445	0.30539	0.37195	0.43372	0.48297
1.6	0.39854	0.36211	0.31005	0.26411	0.23592	0.10099	0.26355	0.35064	0.41926	0.47566	0.52925
2	0.39276	0.35539	0.29955	0.25118	0.20344	0.11802	0.30449	0.39154	0.4703	0.52519	0.57532
2.4	0.39035	0.34976	0.29236	0.24129	0.17815	0.13492	0.35087	0.44157	0.52357	0.57963	0.62519
2.8	0.39588	0.34605	0.29358	0.2356	0.16245	0.16107	0.40852	0.4997	0.58207	0.63756	0.68733
3.2	0.40381	0.34844	0.29906	0.23316	0.14689	0.18904	0.46842	0.55794	0.64672	0.7052	0.75131
3.6	0.4166	0.35964	0.3043	0.23515	0.13405	0.22172	0.5324	0.62538	0.7164	0.7803	0.81728
4	0.43687	0.37792	0.31645	0.24191	0.13272	0.26522	0.605	0.70515	0.79194	0.85716	0.89416
4.4	0.4604	0.39892	0.33363	0.25321	0.134	0.3112	0.67784	0.78556	0.8708	0.93797	0.96781
4.8	0.4881	0.42157	0.34957	0.26701	0.13511	0.35925	0.75631	0.87255	0.9525	1.01844	1.03472
5.2	0.52329	0.44783	0.37072	0.28539	0.13975	0.41852	0.84826	0.96796	1.03854	1.09087	1.10356
5.6	0.55936	0.48063	0.39706	0.30629	0.14533	0.48281	0.94247	1.06008	1.12621	1.16281	1.16763
6	0.59786	0.5191	0.4263	0.33245	0.15282	0.54797	1.041	1.15526	1.21099	1.23655	1.22766
6.4	0.64113	0.56053	0.46316	0.36148	0.17245	0.61889	1.14946	1.25484	1.29194	1.30614	1.29158
6.8	0.68257	0.60096	0.50821	0.39362	0.19548	0.68787	1.25644	1.34444	1.36567	1.37343	1.35111
7.2	0.72217	0.6397	0.54935	0.42734	0.217	0.75451	1.36301	1.42939	1.43281	1.43755	1.40175
7.6	0.76666	0.67726	0.59115	0.46466	0.24308	0.83007	1.47796	1.51742	1.50266	1.48873	1.45075
8	0.81208	0.71528	0.63527	0.50416	0.27316	0.91163	1.58515	1.59704	1.57131	1.53403	1.4928
8.4	0.85455	0.75911	0.67798	0.54703	0.30703	0.99567	1.6864	1.66681	1.63164	1.57512	1.51905
8.8	0.89832	0.80687	0.72243	0.59424	0.35124	1.08796	1.78856	1.73262	1.67943	1.60592	1.54148
9.2	0.93692	0.85664	0.77042	0.64447	0.40134	1.1773	1.87938	1.78342	1.7151	1.62503	1.55555
9.6	0.9675	0.90254	0.81294	0.69616	0.45015	1.26298	1.95564	1.8254	1.73717	1.6371	1.55722
10	1.0001	0.94353	0.8569	0.74687	0.5035	1.3536	2.02425	1.86548	1.75156	1.63858	1.55271
10.4	1.03307	0.98239	0.90614	0.79372	0.56329	1.45119	2.07427	1.89121	1.75453	1.63861	1.54653
10.8	1.06549	1.0217	0.9521	0.83894	0.62557	1.54996	2.11098	1.89936	1.74603	1.63814	1.52937
11.2	1.09587	1.05935	0.99158	0.88353	0.69322	1.65598	2.145	1.90369	1.73544	1.62523	1.51148
11.6	1.11993	1.09196	1.02923	0.92838	0.76625	1.76147	2.16088	1.89617	1.72314	1.59803	1.48973
12	1.13576	1.11838	1.06124	0.97192	0.83548	1.86432	2.15264	1.87494	1.70663	1.56836	1.45803
12.4	1.15445	1.14191	1.09488	1.01854	0.90213	1.96965	2.12883	1.84884	1.68382	1.53554	1.42223
12.8	1.17449	1.16608	1.13339	1.06516	0.96979	2.0715	2.08784	1.81183	1.64876	1.50296	1.38794
13.2	1.19121	1.19042	1.16639	1.11177	1.03473	2.15565	2.03523	1.75889	1.59877	1.4684	1.34922
13.6	1.20674	1.20794	1.19104	1.15707	1.09547	2.23191	1.98128	1.70792	1.54501	1.42341	1.31922
14	1.21948	1.22221	1.21536	1.19491	1.15516	2.29823	1.91527	1.64571	1.48887	1.3696	1.29242
14.4	1.22676	1.23458	1.24147	1.22235	1.20774	2.34633	1.82476	1.57339	1.4331	1.323	1.25612
14.8	1.23398	1.24738	1.26739	1.24584	1.25837	2.38591	1.72907	1.50598	1.3825	1.28227	1.21426
15.2	1.23907	1.25786	1.29059	1.26935	1.31211	2.41079	1.63841	1.44195	1.33587	1.24539	1.17666
15.6	1.24005	1.26224	1.30314	1.29057	1.36346	2.40947	1.55427	1.37485	1.28467	1.20864	1.1342
16	1.23805	1.26448	1.30873	1.31465	1.40737	2.39304	1.48003	1.32201	1.22767	1.16708	1.0913
16.4	1.23383	1.26961	1.31264	1.33405	1.45242	2.36142	1.39991	1.27002	1.16851	1.1183	1.04997
16.8	1.222	1.27626	1.31339	1.35218	1.49107	2.31246	1.30358	1.20751	1.10548	1.06703	1.00423
17.2	1.21223	1.27783	1.30923	1.37105	1.51859	2.25069	1.21852	1.14895	1.04569	1.01071	0.96562
17.6	1.20223	1.27474	1.30524	1.3828	1.54752	2.16718	1.14286	1.08928	0.99173	0.95498	0.94003
18	1.19437	1.26679	1.30314	1.38284	1.5787	2.06152	1.07417	1.02848	0.94723	0.91817	0.91199
18.4	1.18766	1.25528	1.2996	1.37796	1.60415	1.95276	1.0139	0.97896	0.91526	0.8889	0.88314
18.8	1.18093	1.24013	1.29357	1.36758	1.62503	1.84661	0.95496	0.93609	0.89044	0.85458	0.8605
19.2	1.16426	1.21933	1.29023	1.35368	1.63649	1.73712	0.88821	0.88447	0.85652	0.82161	0.83602
19.6	1.14923	1.19911	1.28009	1.34044	1.64086	1.62266	0.83475	0.8398	0.81799	0.79717	0.81058
20	1.13624	1.18151	1.26291	1.32809	1.64599	1.50407	0.78936	0.80266	0.7845	0.77462	0.79539
20.4	1.12598	1.16011	1.2421	1.31685	1.64933	1.37802	0.7488	0.76748	0.76206	0.75519	0.77549
20.8	1.11213	1.14084	1.21858	1.3033	1.63968	1.25296	0.71395	0.73531	0.75	0.72707	0.75342
21.2	1.09573	1.12629	1.19306	1.28474	1.62525	1.1339	0.68386	0.70969	0.73761	0.69967	0.74277
21.6	1.06998	1.11813	1.16862	1.25959	1.61033	1.01944	0.64617	0.68684	0.71642	0.68174	0.7263
22	1.05095	1.10669	1.1403	1.23662	1.58521	0.92625	0.62178	0.67023	0.68869	0.66997	0.70232
22.4	1.03818	1.09292	1.119	1.21129	1.5575	0.85173	0.6083	0.65768	0.66313	0.65571	0.68316
22.8	1.02732	1.06436	1.11058	1.18749	1.5252	0.78707	0.59456	0.63693	0.64084	0.64813	0.66297
23.2	1.01112	1.03978	1.0941	1.16716	1.48212	0.72169	0.58329	0.61933	0.62296	0.64658	0.64174
23.6	0.98859	1.0232	1.07134	1.14854	1.43767	0.66126	0.57241	0.61084	0.60765	0.63673	0.63432
24	0.9638	1.01207	1.04649	1.12145	1.3977	0.60477	0.55144	0.60543	0.60298	0.62248	0.62285
24.4	0.94644	0.99337	1.02097	1.09027	1.35454	0.56985	0.54136	0.59251	0.60474	0.61387	0.60981
24.8	0.93779	0.96318	0.99463	1.05549	1.31215	0.55024	0.53637	0.58582	0.61076	0.6086	0.60906
25.2	0.92642	0.92798	0.97576	1.02549	1.27797	0.52985	0.52776	0.57615	0.61253	0.59742	0.60826
25.6	0.9173	0.90558	0.9585	0.99893	1.23975	0.51135	0.52882	0.56791	0.61079	0.58228	0.60298
26	0.90574	0.90125	0.94608	0.97779	1.20366	0.4909	0.53634	0.56984	0.60526	0.56217	0.61032
26.4	0.89047	0.90091	0.92672	0.9577	1.16674	0.46144	0.53877	0.57553	0.60066	0.55541	0.60899
26.8	0.87142	0.89149	0.89767	0.93244	1.13455	0.43337	0.55125	0.5677	0.5974	0.57337	0.59154
27.2	0.85009	0.87554	0.866	0.90044	1.10722	0.42517	0.56891	0.55222	0.5959	0.59223	0.56992
27.6	0.82557	0.852	0.84536	0.87046	1.08808	0.42976	0.57904	0.53678	0.59422	0.60264	0.56016
28	0.80855	0.83573	0.82658	0.85245	1.05801	0.43963	0.58282	0.52958	0.58528	0.60078	0.55576
28.4	0.79661	0.8325	0.80665	0.84394	1.01651	0.44092	0.57737	0.54285	0.56654	0.57805	0.56417
28.8	0.79296	0.8332	0.78662	0.82986	0.96557	0.43543	0.56293	0.55178	0.54827	0.5484	0.56718
29.2	0.79029	0.81989	0.77962	0.8083	0.90995	0.43874	0.56033	0.54609	0.53766	0.53942	0.56409
29.6	0.78607	0.7938	0.77481	0.79056	0.85641	0.45598	0.56904	0.54245	0.53594	0.5413	0.56799
30	0.77242	0.7629	0.76871	0.77549	0.82019	0.47565	0.57129	0.54473	0.53677	0.54872	0.57518
30.4	0.75827	0.7466	0.75619	0.75835	0.80019	0.49225	0.57233	0.53904	0.53709	0.5498	0.56125
30.8	0.74968	0.74669	0.73883	0.73582	0.7852	0.51111	0.56342	0.54434	0.53477	0.53378	0.54948
31.2	0.7479	0.75662	0.72144	0.72009	0.77102	0.52173	0.54839	0.55696	0.54284	0.51125	0.55032
31.6	0.74003	0.75839	0.71156	0.71221	0.76358	0.52438	0.5319	0.55751	0.54945	0.51108	0.5547
32	0.7357	0.74394	0.70221	0.70776	0.74526	0.52928	0.5392	0.54943	0.55262	0.51813	0.55735
32.4	0.73086	0.72356	0.69708	0.69768	0.72893	0.52935	0.544	0.52691	0.54529	0.52459	0.55925
32.8	0.71808	0.70711	0.69355	0.69659	0.70929	0.52352	0.55522	0.50265	0.53148	0.52325	0.55003
33.2	0.70601	0.70381	0.68698	0.69024	0.6907	0.52589	0.56169	0.50189	0.51962	0.51972	0.54925
33.6	0.69301	0.69543	0.67979	0.67392	0.67357	0.53297	0.56381	0.52034	0.52234	0.52086	0.55719
34	0.68678	0.67869	0.67853	0.63841	0.66472	0.54516	0.55032	0.52196	0.52424	0.53416	0.55425
34.4	0.68589	0.6576	0.6685	0.61267	0.64437	0.56199	0.54275	0.51285	0.52438	0.53938	0.53685
34.8	0.68055	0.6521	0.6508	0.60639	0.63957	0.57848	0.52173	0.50641	0.52753	0.52987	0.52008
35.2	0.67339	0.64418	0.63417	0.61628	0.63557	0.58782	0.50896	0.51627	0.53383	0.53108	0.50895
35.6	0.67947	0.6467	0.63035	0.61379	0.61906	0.59141	0.51202	0.53386	0.53996	0.53926	0.51556
36	0.68895	0.65051	0.633	0.61245	0.59393	0.57653	0.52406	0.54544	0.53827	0.53965	0.52974
36.4	0.69327	0.66644	0.63819	0.60969	0.57302	0.5582	0.52726	0.53683	0.52825	0.53332	0.52902
36.8	0.68804	0.67198	0.64099	0.61039	0.56538	0.54755	0.51951	0.53721	0.52151	0.52351	0.5182
37.2	0.67062	0.67131	0.6382	0.60452	0.58283	0.53845	0.49599	0.5534	0.52542	0.51105	0.52148
37.6	0.65569	0.65721	0.64236	0.61001	0.60966	0.52523	0.47936	0.56514	0.52908	0.51647	0.5268
38	0.64879	0.64194	0.63823	0.6225	0.62437	0.51973	0.49354	0.55439	0.53167	0.53792	0.53534
38.4	0.64248	0.62736	0.63162	0.63594	0.62535	0.52671	0.5184	0.54847	0.53477	0.56285	0.54733
38.8	0.63796	0.63027	0.62696	0.63066	0.61451	0.53661	0.52112	0.54388	0.54343	0.5847	0.56298
39.2	0.64105	0.63765	0.62638	0.61782	0.60237	0.53781	0.51199	0.55298	0.55729	0.58868	0.57786
39.6	0.65016	0.64646	0.61611	0.61225	0.59732	0.52407	0.50191	0.56095	0.5768	0.57907	0.60231
40	0.66821	0.64209	0.60921	0.61755	0.5932	0.50161	0.50411	0.56734	0.60084	0.59038	0.61861
40.4	0.68096	0.64458	0.60869	0.62011	0.59399	0.48527	0.52309	0.56904	0.61807	0.62401	0.62987
40.8	0.68086	0.6573	0.62068	0.61964	0.59611	0.47954	0.55232	0.58943	0.6203	0.64675	0.64638
41.2	0.67497	0.67868	0.64274	0.6245	0.61338	0.48499	0.5723	0.60774	0.60888	0.65199	0.65482
41.6	0.6834	0.67451	0.65755	0.63212	0.62189	0.49349	0.59985	0.62346	0.60561	0.64934	0.65394
42	0.6973	0.66426	0.6595	0.64467	0.62053	0.50057	0.61657	0.63779	0.61308	0.65158	0.67132
42.4	0.71347	0.66366	0.65924	0.65682	0.61539	0.48767	0.6235	0.64755	0.63954	0.66905	0.69361
42.8	0.71815	0.68894	0.66986	0.65924	0.62063	0.47953	0.63346	0.65724	0.67082	0.68987	0.71335
43.2	0.72343	0.69909	0.67824	0.65847	0.62759	0.46219	0.63916	0.68345	0.69878	0.70686	0.73477
43.6	0.71629	0.69795	0.68347	0.65652	0.64275	0.44767	0.63357	0.71217	0.71261	0.73618	0.7477
44	0.71294	0.68433	0.68743	0.66836	0.64605	0.45469	0.63299	0.73599	0.72952	0.77919	0.7561
44.4	0.72246	0.69259	0.69544	0.68145	0.64557	0.48603	0.64801	0.76725	0.75479	0.80747	0.7874
44.8	0.74789	0.71294	0.71157	0.68618	0.6439	0.50147	0.67553	0.79331	0.79127	0.82005	0.8311
45.2	0.77033	0.7364	0.7261	0.68704	0.64649	0.50021	0.72105	0.80255	0.82966	0.8292	0.87222
45.6	0.78424	0.74513	0.72527	0.69272	0.65649	0.47878	0.75971	0.80219	0.8568	0.85072	0.90572
46	0.79188	0.75656	0.7241	0.70544	0.67103	0.47125	0.78116	0.80296	0.86777	0.88639	0.91943
46.4	0.81257	0.76118	0.73914	0.71714	0.67335	0.49313	0.80038	0.81925	0.88031	0.92263	0.92218
46.8	0.82573	0.77471	0.75537	0.72947	0.65426	0.52135	0.82041	0.86208	0.8918	0.93944	0.93498
47.2	0.82426	0.79307	0.77278	0.73856	0.6472	0.53285	0.83219	0.9072	0.90612	0.95161	0.97266
47.6	0.82214	0.81603	0.79126	0.7598	0.66268	0.54157	0.85203	0.93745	0.94086	0.98296	1.0147
48	0.84402	0.8315	0.81168	0.78029	0.69022	0.56007	0.87189	0.95732	0.98366	1.0207	1.05775
48.4	0.87854	0.85066	0.82115	0.79617	0.70844	0.57123	0.89144	0.98125	1.01814	1.05707	1.09736
48.8	0.91922	0.85843	0.83563	0.80568	0.72124	0.5748	0.93223	1.00191	1.04767	1.08242	1.12439
49.2	0.95322	0.8749	0.85643	0.8131	0.71753	0.58089	0.98837	1.01801	1.07844	1.09643	1.13789
49.6	0.98868	0.89487	0.8938	0.81766	0.72299	0.59746	1.02457	1.03198	1.10868	1.12234	1.16703
50	1.02111	0.91993	0.93354	0.83036	0.74003	0.62284	1.04611	1.04847	1.13734	1.16668	1.18797
50.4	1.0479	0.95041	0.96165	0.85895	0.77257	0.63662	1.05073	1.08538	1.15457	1.21466	1.21956
50.8	1.05701	0.98624	0.97307	0.88876	0.81691	0.63957	1.05686	1.14088	1.18535	1.24595	1.26398
51.2	1.07733	1.02488	0.99484	0.92738	0.86991	0.65684	1.08735	1.18886	1.23421	1.27486	1.30777
51.6	1.09657	1.06009	1.02391	0.95921	0.90739	0.68361	1.12954	1.22157	1.28542	1.29539	1.33719
52	1.11352	1.10005	1.05195	0.99154	0.94237	0.69199	1.15865	1.25695	1.32293	1.32807	1.37432
52.4	1.13422	1.12156	1.08297	1.02344	0.97714	0.71542	1.18109	1.28933	1.34928	1.37589	1.39696
52.8	1.16958	1.16267	1.11458	1.06278	1.00302	0.7483	1.21344	1.32492	1.38501	1.43769	1.43141
53.2	1.21331	1.207	1.13998	1.09831	1.02655	0.77737	1.24924	1.36636	1.42809	1.47895	1.47465
53.6	1.2667	1.24461	1.17739	1.13718	1.06606	0.7935	1.29506	1.40619	1.47371	1.50534	1.51233
54	1.3121	1.25097	1.23311	1.1745	1.10092	0.81042	1.33875	1.44844	1.50955	1.52799	1.53859
54.4	1.34368	1.28054	1.29502	1.22416	1.11915	0.8281	1.37758	1.49745	1.54065	1.56433	1.57805
54.8	1.38488	1.32698	1.34385	1.26958	1.12642	0.85984	1.41642	1.53213	1.56626	1.62584	1.6312
55.2	1.44723	1.3844	1.37026	1.30203	1.14931	0.88555	1.45768	1.55633	1.58938	1.69308	1.69627
55.6	1.51851	1.41618	1.38686	1.32069	1.17753	0.90131	1.48663	1.58986	1.61873	1.73067	1.76149
56	1.56916	1.45513	1.40643	1.3367	1.20779	0.92031	1.50913	1.63012	1.6536	1.76334	1.81538
56.4	1.5901	1.51712	1.43707	1.36245	1.22561	0.94662	1.53537	1.68172	1.69806	1.81338	1.84991
56.8	1.59231	1.57125	1.46576	1.3981	1.25372	0.96165	1.57419	1.74591	1.75452	1.88154	1.89209
57.2	1.61995	1.59011	1.51117	1.44991	1.30912	0.97454	1.6188	1.80186	1.82784	1.95413	1.9344
57.6	1.67583	1.6278	1.56213	1.51224	1.37707	0.99707	1.65903	1.84123	1.89937	2.0177	1.97782
58	1.72494	1.72444	1.62083	1.57291	1.41816	1.02892	1.69926	1.88774	1.95731	2.04149	2.02856
58.4	1.76448	1.81368	1.67976	1.62615	1.45531	1.06679	1.75476	1.93234	1.99863	2.05312	2.08036
58.8	1.80691	1.82523	1.75101	1.66922	1.50683	1.12493	1.82211	1.97765	2.03848	2.0814	2.11716
59.2	1.85973	1.81203	1.8086	1.71079	1.55229	1.16991	1.87823	2.02496	2.0855	2.13691	2.16434
59.6	1.91653	1.93823	1.83302	1.76331	1.55615	1.1714	1.89304	2.08754	2.12996	2.2032	2.24396
60	1.95877	2.23958	1.81355	1.81376	1.51003	1.14298	1.87257	2.16485	2.16625	2.27737	2.3551

## Sheet: Figure 2b
Gate voltage (V) →	28.5	29	29.5	30	30.5	31	31.5	32	32.5	33	33.5
Bias voltage (mV)	dI/dV (arb. unit)
-60	5.96991	6.45915	5.78085	6.14209	6.68616	1.84715	3.72663	4.23219	4.75104	5.21305	5.55059
-59.6	5.81703	6.28885	5.49796	6.0956	6.60422	1.94447	3.68802	4.21833	4.86781	4.95413	5.38232
-59.2	5.64792	6.11324	5.2432	5.99054	6.45477	2.0063	3.63671	4.1577	4.89207	4.7728	5.2211
-58.8	5.47847	5.8957	5.06086	5.84213	6.2417	2.02597	3.55044	4.02962	4.84197	4.63661	5.05891
-58.4	5.33804	5.66305	4.93572	5.66255	6.00119	2.012	3.43799	3.88833	4.71504	4.52984	4.91127
-58	5.21264	5.45928	4.8288	5.49329	5.79685	1.95883	3.31503	3.76349	4.55422	4.4408	4.76944
-57.6	5.0853	5.29773	4.70367	5.28393	5.63677	1.88455	3.20913	3.65348	4.39762	4.30439	4.61644
-57.2	4.92426	5.17838	4.54947	5.09536	5.47625	1.80485	3.09144	3.55812	4.24181	4.15934	4.45788
-56.8	4.7541	5.04234	4.39406	4.92089	5.25917	1.76095	3.01711	3.48074	4.12483	4.05494	4.31317
-56.4	4.58865	4.87488	4.25437	4.79422	5.05467	1.74037	2.97025	3.39125	4.04021	3.93013	4.18785
-56	4.44495	4.71009	4.1463	4.6748	4.87924	1.7207	2.9147	3.28745	3.91734	3.79642	4.11304
-55.6	4.31051	4.57999	4.0351	4.57125	4.7396	1.68827	2.84372	3.20439	3.78409	3.68948	4.01839
-55.2	4.20309	4.45514	3.91442	4.46979	4.58851	1.67294	2.76408	3.14644	3.68095	3.59614	3.86857
-54.8	4.09812	4.33306	3.79041	4.35843	4.42859	1.66549	2.65438	3.0929	3.57191	3.51836	3.71888
-54.4	3.98167	4.18734	3.67492	4.21581	4.24486	1.66418	2.57038	3.02755	3.4731	3.46672	3.60075
-54	3.85461	4.04054	3.55638	4.04483	4.078	1.64642	2.52197	2.95275	3.40061	3.40149	3.5036
-53.6	3.73337	3.91071	3.4586	3.88347	3.92024	1.63727	2.45335	2.85497	3.33208	3.30647	3.42041
-53.2	3.62126	3.80223	3.36491	3.71637	3.79324	1.64324	2.3903	2.79485	3.26851	3.21268	3.32881
-52.8	3.5239	3.69736	3.26236	3.57224	3.68906	1.65781	2.37102	2.7584	3.22094	3.10366	3.21052
-52.4	3.40751	3.58064	3.16365	3.46571	3.60571	1.64862	2.35719	2.71928	3.16589	2.98382	3.10831
-52	3.28462	3.4744	3.0761	3.36459	3.47377	1.62033	2.33189	2.66105	3.08465	2.88022	3.03365
-51.6	3.19425	3.37088	2.98204	3.27867	3.32334	1.58866	2.31464	2.60196	3.01041	2.84313	2.95187
-51.2	3.13252	3.27265	2.87621	3.2076	3.21049	1.5779	2.27865	2.53373	2.93754	2.81081	2.90253
-50.8	3.06118	3.16055	2.77351	3.13904	3.12172	1.57826	2.23952	2.4722	2.84928	2.79056	2.85605
-50.4	2.98497	3.07084	2.67562	3.03731	3.04287	1.59625	2.21301	2.42002	2.77527	2.74375	2.81557
-50	2.89349	3.00921	2.61106	2.959	2.97703	1.61915	2.16818	2.35153	2.72108	2.66815	2.74656
-49.6	2.8172	2.97391	2.57451	2.87775	2.90171	1.63149	2.09734	2.3193	2.65615	2.58855	2.68205
-49.2	2.77687	2.91727	2.52742	2.81949	2.80957	1.65146	2.0648	2.33067	2.59316	2.53729	2.62013
-48.8	2.72603	2.84748	2.45778	2.7716	2.71256	1.67811	2.05952	2.32728	2.54493	2.46836	2.60546
-48.4	2.6542	2.76361	2.38967	2.70648	2.60312	1.69622	2.06769	2.29063	2.51202	2.40954	2.59693
-48	2.56495	2.70467	2.32777	2.59829	2.52709	1.72047	2.07138	2.24982	2.51296	2.3767	2.57173
-47.6	2.47641	2.6416	2.27864	2.50217	2.4727	1.73879	2.05676	2.19501	2.52011	2.34383	2.51501
-47.2	2.38695	2.54296	2.23885	2.42265	2.40003	1.74732	2.03248	2.13883	2.44683	2.31291	2.45984
-46.8	2.31803	2.45046	2.19019	2.36171	2.29065	1.75062	2.0234	2.09578	2.33226	2.30533	2.41206
-46.4	2.24551	2.38451	2.12502	2.31912	2.16619	1.73546	2.02222	2.0487	2.25294	2.2859	2.37434
-46	2.19171	2.35351	2.07517	2.26869	2.07086	1.70705	1.9885	2.01598	2.23364	2.25117	2.34488
-45.6	2.14798	2.33523	2.05248	2.18159	2.01142	1.68595	1.94609	2.00481	2.24948	2.22325	2.32523
-45.2	2.11319	2.30625	2.02175	2.10752	1.98371	1.6808	1.93946	2.00476	2.27752	2.18114	2.28409
-44.8	2.06316	2.23525	1.99656	2.0505	1.97075	1.67598	1.95296	1.9928	2.26393	2.13992	2.23232
-44.4	1.99803	2.17087	1.97463	2.02238	1.96923	1.66794	1.95632	1.97741	2.23041	2.10815	2.16643
-44	1.9493	2.1184	1.94816	2.00662	1.9585	1.65566	1.94996	1.96724	2.20406	2.07241	2.11146
-43.6	1.91848	2.0834	1.91798	1.97607	1.94206	1.62761	1.91303	1.93938	2.16854	2.03107	2.09283
-43.2	1.89912	2.04561	1.87602	1.93134	1.89966	1.58627	1.85672	1.91331	2.11678	2.01908	2.08285
-42.8	1.87268	2.01245	1.80702	1.89932	1.86896	1.54944	1.82686	1.88	2.08412	1.99498	2.05446
-42.4	1.81066	1.96513	1.73795	1.88292	1.83274	1.53096	1.79447	1.83661	2.06594	1.96006	1.99859
-42	1.72744	1.92599	1.69218	1.85854	1.80242	1.52949	1.75581	1.7984	2.05419	1.9154	1.95236
-41.6	1.66887	1.89369	1.66306	1.81374	1.77303	1.53538	1.76367	1.78141	2.03828	1.87481	1.90784
-41.2	1.66726	1.8749	1.65102	1.76027	1.73502	1.5167	1.7857	1.77162	2.00385	1.85943	1.88147
-40.8	1.69456	1.84084	1.66654	1.72211	1.71197	1.46949	1.79147	1.75147	1.94551	1.85022	1.85632
-40.4	1.72211	1.79622	1.68345	1.69085	1.72482	1.41733	1.76013	1.71647	1.8952	1.82751	1.82
-40	1.71714	1.75722	1.68128	1.67409	1.7207	1.38695	1.69945	1.66938	1.86909	1.77905	1.7921
-39.6	1.68529	1.72523	1.66392	1.66494	1.71398	1.36288	1.62308	1.63542	1.84145	1.72937	1.78699
-39.2	1.64164	1.70723	1.62964	1.65859	1.68247	1.34868	1.591	1.62074	1.8308	1.70288	1.7917
-38.8	1.61816	1.68959	1.57505	1.65902	1.6495	1.34418	1.57952	1.61323	1.81514	1.68479	1.78371
-38.4	1.60168	1.66792	1.55204	1.65639	1.64923	1.32228	1.56994	1.58745	1.78485	1.67013	1.77346
-38	1.59291	1.64628	1.55535	1.63881	1.68334	1.30801	1.55778	1.57411	1.74699	1.67137	1.73476
-37.6	1.58653	1.62859	1.55869	1.63383	1.68637	1.29201	1.55402	1.56331	1.72487	1.66029	1.69118
-37.2	1.57497	1.59305	1.55552	1.62229	1.66907	1.26481	1.54377	1.54803	1.68806	1.62099	1.64417
-36.8	1.54469	1.56239	1.53514	1.60555	1.62715	1.24709	1.51976	1.52206	1.65043	1.59352	1.60235
-36.4	1.51653	1.57372	1.50198	1.59174	1.60139	1.23688	1.49242	1.48807	1.61945	1.56429	1.57834
-36	1.47197	1.58731	1.48766	1.59096	1.6098	1.22804	1.45291	1.44882	1.58946	1.54691	1.57734
-35.6	1.43096	1.59348	1.4889	1.58063	1.62856	1.22546	1.42375	1.43543	1.5812	1.53942	1.56962
-35.2	1.40684	1.57552	1.484	1.57053	1.61701	1.20818	1.41589	1.43326	1.58558	1.51874	1.5434
-34.8	1.40701	1.55885	1.46327	1.56652	1.58138	1.17627	1.40742	1.42552	1.58094	1.49121	1.50728
-34.4	1.41168	1.54287	1.44944	1.57037	1.5405	1.14767	1.38533	1.40221	1.55974	1.47768	1.46782
-34	1.41328	1.5351	1.44526	1.57804	1.49256	1.13649	1.36395	1.38505	1.55077	1.47338	1.43413
-33.6	1.41039	1.51218	1.47223	1.56158	1.44944	1.14558	1.34832	1.38908	1.54126	1.47054	1.40755
-33.2	1.39692	1.48483	1.49268	1.50426	1.41056	1.16318	1.35081	1.38884	1.52459	1.47849	1.3889
-32.8	1.38906	1.46469	1.48534	1.44326	1.39028	1.16001	1.36729	1.38369	1.51455	1.47451	1.38232
-32.4	1.37553	1.44085	1.44223	1.40216	1.39028	1.15394	1.38985	1.35388	1.50006	1.45812	1.39289
-32	1.35311	1.43064	1.41416	1.38663	1.40552	1.1366	1.3926	1.33296	1.4894	1.4322	1.40687
-31.6	1.33337	1.42661	1.39857	1.37625	1.41409	1.12356	1.375	1.32659	1.48745	1.4114	1.41772
-31.2	1.34501	1.43785	1.40097	1.37342	1.41094	1.11427	1.35553	1.32012	1.47372	1.38696	1.41684
-30.8	1.36462	1.43503	1.39852	1.36477	1.37797	1.11399	1.34347	1.30599	1.42834	1.36854	1.40721
-30.4	1.37724	1.41899	1.37954	1.36042	1.35942	1.11267	1.34692	1.30365	1.40582	1.36534	1.39785
-30	1.38033	1.39907	1.35513	1.34473	1.33328	1.11692	1.37279	1.31362	1.3967	1.36915	1.38066
-29.6	1.35793	1.38636	1.34179	1.32824	1.33193	1.11926	1.4011	1.32978	1.39248	1.36537	1.35357
-29.2	1.33276	1.37305	1.34614	1.32063	1.33182	1.12414	1.41506	1.35818	1.39686	1.36005	1.32441
-28.8	1.30492	1.3573	1.35128	1.32144	1.31365	1.14306	1.42486	1.36748	1.40701	1.33733	1.30937
-28.4	1.28056	1.33043	1.34835	1.32434	1.26403	1.1563	1.4185	1.37373	1.41435	1.32651	1.30093
-28	1.26473	1.29476	1.32791	1.30543	1.22911	1.16011	1.42081	1.37554	1.42477	1.33974	1.29397
-27.6	1.26642	1.27405	1.29447	1.26963	1.19706	1.16898	1.44552	1.3907	1.42249	1.37093	1.28125
-27.2	1.26896	1.2541	1.26413	1.24328	1.18155	1.18401	1.48176	1.39762	1.40609	1.38388	1.29342
-26.8	1.25082	1.24109	1.2437	1.22491	1.18676	1.20297	1.5151	1.41299	1.40478	1.39041	1.32176
-26.4	1.22101	1.23508	1.22327	1.19908	1.17347	1.23122	1.55166	1.43466	1.42384	1.37626	1.34619
-26	1.18766	1.22881	1.2065	1.16745	1.15487	1.25743	1.58273	1.46259	1.43499	1.36713	1.35951
-25.6	1.15802	1.21902	1.206	1.14464	1.13757	1.27761	1.60423	1.48268	1.43471	1.36007	1.36605
-25.2	1.13691	1.20217	1.19068	1.13492	1.12119	1.30349	1.62504	1.49704	1.42903	1.36414	1.37884
-24.8	1.1336	1.18586	1.17748	1.13863	1.10476	1.32658	1.64473	1.50761	1.42523	1.36667	1.39985
-24.4	1.1195	1.17217	1.15595	1.13192	1.09554	1.35907	1.66775	1.51403	1.43348	1.37512	1.4076
-24	1.10823	1.17245	1.14227	1.11129	1.08367	1.41017	1.69534	1.51443	1.44411	1.3895	1.39167
-23.6	1.11258	1.17677	1.13186	1.11058	1.09169	1.45188	1.71399	1.50376	1.45159	1.39777	1.36812
-23.2	1.11335	1.17014	1.14984	1.12458	1.10747	1.47919	1.72143	1.49193	1.46371	1.41563	1.3484
-22.8	1.10954	1.14947	1.15787	1.1372	1.09701	1.49862	1.71938	1.49429	1.48109	1.43477	1.33745
-22.4	1.09674	1.13044	1.1629	1.12301	1.07038	1.52428	1.72373	1.5037	1.48917	1.44051	1.34091
-22	1.0725	1.12992	1.15467	1.10672	1.04191	1.5487	1.7264	1.51573	1.48671	1.42368	1.34313
-21.6	1.03786	1.13967	1.13984	1.09107	1.04891	1.57734	1.73001	1.52852	1.48397	1.40424	1.34089
-21.2	1.02712	1.16602	1.12365	1.08709	1.08215	1.59795	1.72182	1.53916	1.48622	1.38487	1.34135
-20.8	1.03226	1.17568	1.1253	1.09594	1.10563	1.61907	1.7158	1.53782	1.48241	1.38547	1.34674
-20.4	1.05188	1.16385	1.12363	1.10999	1.10845	1.63913	1.70158	1.52108	1.46596	1.39145	1.35684
-20	1.07557	1.14039	1.11561	1.12363	1.09066	1.66257	1.68942	1.49129	1.45131	1.37896	1.35862
-19.6	1.09479	1.12424	1.11096	1.14096	1.06301	1.67462	1.67426	1.45985	1.42595	1.37192	1.34817
-19.2	1.10055	1.12683	1.11643	1.15448	1.03665	1.66795	1.65019	1.44447	1.41397	1.37154	1.3207
-18.8	1.11178	1.14854	1.11766	1.14655	1.0187	1.65595	1.61913	1.43578	1.3999	1.37641	1.30682
-18.4	1.13044	1.16789	1.12507	1.15254	1.03871	1.63518	1.58701	1.43276	1.39014	1.36843	1.29354
-18	1.13551	1.15903	1.12975	1.16728	1.08763	1.61177	1.54606	1.40907	1.37549	1.33685	1.27973
-17.6	1.1314	1.15458	1.14373	1.17302	1.12412	1.60117	1.50156	1.37429	1.35878	1.29385	1.26134
-17.2	1.12476	1.16065	1.16813	1.18202	1.13849	1.59277	1.45865	1.32241	1.33838	1.25838	1.24611
-16.8	1.10502	1.1726	1.20175	1.18933	1.15048	1.57287	1.40492	1.26642	1.31905	1.23644	1.2412
-16.4	1.08764	1.178	1.22147	1.18913	1.15492	1.55069	1.34716	1.21439	1.28816	1.21423	1.24252
-16	1.08208	1.18009	1.22221	1.19175	1.18226	1.52462	1.29536	1.1724	1.2466	1.19501	1.24383
-15.6	1.08347	1.1629	1.21255	1.20245	1.20411	1.48901	1.24111	1.13616	1.20688	1.17038	1.23368
-15.2	1.0822	1.1605	1.19572	1.22324	1.20883	1.45996	1.18667	1.09293	1.16863	1.15245	1.2219
-14.8	1.09172	1.17928	1.20192	1.2576	1.23323	1.43801	1.12336	1.05364	1.1358	1.13335	1.19735
-14.4	1.09753	1.1962	1.22492	1.291	1.2861	1.41614	1.04598	1.01417	1.10077	1.11198	1.16509
-14	1.11597	1.20475	1.2538	1.28099	1.34874	1.41228	0.96839	0.98015	1.0517	1.08257	1.12915
-13.6	1.14151	1.22116	1.26404	1.24272	1.39646	1.40701	0.90601	0.94698	0.99719	1.05105	1.09525
-13.2	1.15013	1.22759	1.26526	1.20861	1.42754	1.39324	0.85297	0.91282	0.93559	1.01806	1.06245
-12.8	1.14048	1.23434	1.25465	1.2182	1.40395	1.37609	0.79877	0.86782	0.88741	0.99334	1.02885
-12.4	1.12899	1.23292	1.24865	1.24254	1.35828	1.36667	0.73563	0.81837	0.84444	0.96789	1.00464
-12	1.13707	1.21233	1.2536	1.2797	1.32727	1.34345	0.66516	0.76993	0.81609	0.93247	0.97265
-11.6	1.1485	1.18167	1.2554	1.27717	1.30373	1.31759	0.59964	0.71255	0.78394	0.88407	0.93257
-11.2	1.16225	1.16728	1.24651	1.25672	1.28182	1.28061	0.53458	0.65961	0.74911	0.8434	0.89175
-10.8	1.15642	1.16353	1.22814	1.23872	1.26848	1.228	0.47496	0.61096	0.7156	0.8068	0.84759
-10.4	1.14299	1.17606	1.21841	1.22682	1.2424	1.17598	0.42369	0.56948	0.68215	0.77436	0.81016
-10	1.12171	1.20147	1.20474	1.19966	1.20736	1.12833	0.3806	0.53417	0.64381	0.72889	0.79025
-9.6	1.109	1.20444	1.19385	1.1649	1.19842	1.07015	0.3496	0.49717	0.59957	0.67525	0.76203
-9.2	1.10163	1.17079	1.17596	1.1294	1.19061	1.00073	0.31824	0.44874	0.55399	0.62715	0.72528
-8.8	1.09828	1.12698	1.14236	1.09422	1.18188	0.9172	0.2785	0.39592	0.509	0.58551	0.68764
-8.4	1.10256	1.08382	1.1061	1.06866	1.18676	0.81657	0.23672	0.36078	0.48039	0.55057	0.64612
-8	1.09464	1.04902	1.07997	1.04804	1.16805	0.7113	0.19684	0.33898	0.4369	0.50906	0.60821
-7.6	1.07182	1.02482	1.05595	1.02759	1.12022	0.61537	0.15189	0.32294	0.38557	0.47308	0.57041
-7.2	1.03627	1.00701	1.01999	1.00842	1.06566	0.52632	0.12596	0.29846	0.33447	0.43283	0.52327
-6.8	0.99207	0.97351	0.99254	0.97871	1.03258	0.44892	0.11917	0.25376	0.28944	0.39951	0.47201
-6.4	0.93266	0.94564	0.95238	0.92977	1.00639	0.38178	0.11396	0.20586	0.26706	0.37198	0.43502
-6	0.88175	0.91644	0.916	0.86496	0.97472	0.3194	0.1103	0.17556	0.25246	0.35345	0.40668
-5.6	0.8459	0.88865	0.87556	0.81989	0.94403	0.25367	0.09805	0.16041	0.23464	0.32497	0.38617
-5.2	0.81054	0.85227	0.83208	0.77988	0.89489	0.19047	0.0794	0.14436	0.21937	0.28848	0.35905
-4.8	0.77584	0.81799	0.77869	0.75451	0.84213	0.13969	0.06373	0.12888	0.19931	0.25163	0.32531
-4.4	0.72523	0.77423	0.73484	0.72583	0.79544	0.10111	0.05367	0.10716	0.15341	0.21684	0.27693
-4	0.66881	0.73538	0.68264	0.68545	0.75514	0.08102	0.03504	0.0746	0.10532	0.19749	0.23346
-3.6	0.62586	0.69862	0.63341	0.62963	0.70813	0.06897	0.01825	0.05246	0.07585	0.19843	0.21427
-3.2	0.60131	0.64805	0.5908	0.58085	0.68074	0.04888	0	0.05959	0.07374	0.19944	0.20576
-2.8	0.57649	0.59224	0.56425	0.53521	0.62825	0.02308	0	0.07075	0.09381	0.19356	0.20789
-2.4	0.55695	0.54623	0.52512	0.48725	0.54501	0	0	0.06917	0.11174	0.17601	0.20239
-2	0.54892	0.51177	0.49021	0.45258	0.47895	0	0.00977	0.06648	0.1185	0.15184	0.18905
-1.6	0.53274	0.4765	0.45468	0.4193	0.42776	0	0.01602	0.05971	0.12059	0.14917	0.18332
-1.2	0.51976	0.44877	0.4289	0.38209	0.37115	0.01357	0.01514	0.07231	0.12137	0.17649	0.19914
-0.8	0.49825	0.42469	0.3937	0.35152	0.33411	0.01943	0.023	0.1012	0.1228	0.20212	0.22007
-0.4	0.48145	0.39994	0.36728	0.32119	0.30949	0.01518	0.03405	0.12462	0.11396	0.2133	0.24471
-1.98952e-13	0.45555	0.3833	0.33131	0.28493	0.28004	0.00793	0.04577	0.14264	0.11383	0.21479	0.26315
0.4	0.43937	0.36951	0.30505	0.25207	0.26643	0	0.0581	0.15341	0.1205	0.21958	0.27273
0.8	0.42097	0.35336	0.28654	0.23762	0.24761	0	0.06984	0.15395	0.15151	0.26113	0.27729
1.2	0.41367	0.33687	0.27737	0.23696	0.19512	0	0.0917	0.15936	0.1971	0.32365	0.29327
1.6	0.40797	0.33332	0.26278	0.24834	0.16063	0	0.12422	0.18372	0.26233	0.37683	0.32764
2	0.41351	0.32286	0.24968	0.25155	0.14355	0.00295	0.16655	0.21923	0.31809	0.409	0.39287
2.4	0.40724	0.31807	0.23714	0.2366	0.13151	0.00208	0.19987	0.26369	0.36729	0.4481	0.47629
2.8	0.39138	0.30033	0.2238	0.22173	0.13682	0	0.23129	0.33026	0.41904	0.50469	0.55808
3.2	0.37306	0.28098	0.22298	0.21125	0.15396	0	0.26581	0.39905	0.47432	0.58836	0.63219
3.6	0.35868	0.26598	0.23366	0.19694	0.16394	0.01477	0.29693	0.47711	0.54594	0.67039	0.71054
4	0.3741	0.27775	0.25031	0.18755	0.17283	0.02	0.33885	0.56255	0.63675	0.74832	0.79932
4.4	0.41241	0.30018	0.28247	0.20777	0.18926	0.01697	0.39491	0.65454	0.73188	0.81965	0.87575
4.8	0.44048	0.34338	0.31653	0.2441	0.18503	0.00251	0.46598	0.73726	0.8286	0.89927	0.95682
5.2	0.46289	0.39233	0.33179	0.26604	0.1757	0.01652	0.53724	0.83313	0.92818	0.98733	1.02838
5.6	0.49603	0.4234	0.34571	0.27625	0.16263	0.03196	0.63112	0.92828	1.02464	1.08404	1.115
6	0.52382	0.43716	0.37066	0.28632	0.15721	0.0305	0.72407	1.02156	1.11451	1.17732	1.20018
6.4	0.55267	0.46346	0.40153	0.31061	0.15851	0.01244	0.83273	1.12794	1.21632	1.27413	1.29046
6.8	0.59324	0.5156	0.43927	0.36025	0.18801	0	0.94431	1.24669	1.31418	1.36254	1.3546
7.2	0.64144	0.58	0.47166	0.40824	0.21871	0	1.06281	1.36417	1.41813	1.45196	1.42003
7.6	0.70376	0.64261	0.50306	0.43907	0.24197	0	1.17978	1.48174	1.50872	1.53784	1.47792
8	0.77499	0.69161	0.54644	0.45592	0.27071	0.03726	1.31788	1.58966	1.58536	1.60775	1.5255
8.4	0.83548	0.72806	0.5989	0.48531	0.31562	0.04136	1.4554	1.68223	1.64715	1.65758	1.55994
8.8	0.88114	0.76366	0.64764	0.53247	0.34897	0.03749	1.58649	1.77805	1.71422	1.70843	1.6004
9.2	0.92471	0.79606	0.69427	0.60646	0.38281	0.03977	1.70569	1.87788	1.78654	1.75898	1.6263
9.6	0.95641	0.8203	0.74387	0.67285	0.40873	0.05609	1.82638	1.9645	1.85378	1.79899	1.65854
10	0.9721	0.84567	0.79528	0.7131	0.44392	0.08277	1.94985	2.03919	1.9043	1.82025	1.69266
10.4	0.98299	0.87749	0.85253	0.73098	0.50151	0.10756	2.07894	2.10207	1.93242	1.8088	1.70698
10.8	0.99893	0.89788	0.91204	0.76825	0.58904	0.12849	2.20657	2.12999	1.93916	1.7861	1.69179
11.2	1.02918	0.92823	0.96193	0.83079	0.64468	0.15285	2.32088	2.13749	1.94175	1.78216	1.67966
11.6	1.08609	0.97242	0.9992	0.89893	0.68882	0.18318	2.40723	2.14396	1.94054	1.78154	1.65475
12	1.14526	1.01029	1.03429	0.96172	0.73654	0.21914	2.47261	2.15163	1.92096	1.76603	1.63922
12.4	1.18559	1.03732	1.07972	1.00576	0.79576	0.27375	2.50451	2.14845	1.87501	1.73933	1.61957
12.8	1.20866	1.06407	1.13003	1.03731	0.8636	0.33862	2.51347	2.14352	1.82451	1.69657	1.57576
13.2	1.22367	1.09271	1.18207	1.08537	0.95254	0.40409	2.52269	2.11882	1.76982	1.63616	1.51091
13.6	1.21932	1.13586	1.21748	1.13058	1.02635	0.47983	2.53102	2.08126	1.7296	1.58945	1.46065
14	1.21404	1.1841	1.23129	1.1664	1.09028	0.55777	2.5114	2.03865	1.68848	1.53973	1.41779
14.4	1.21898	1.21404	1.23497	1.18861	1.13936	0.63807	2.47515	1.97619	1.61834	1.49197	1.37908
14.8	1.22818	1.21495	1.24672	1.21505	1.1668	0.72122	2.40884	1.88973	1.53114	1.44405	1.34037
15.2	1.22844	1.21405	1.24731	1.24792	1.19191	0.8092	2.29356	1.80272	1.46216	1.39324	1.28267
15.6	1.23666	1.20835	1.24266	1.3035	1.25465	0.89428	2.16669	1.72226	1.41537	1.33323	1.21253
16	1.23833	1.19857	1.24772	1.35172	1.30281	0.99469	2.03255	1.63178	1.36849	1.28445	1.15912
16.4	1.22659	1.18418	1.25256	1.36483	1.32369	1.11332	1.89596	1.54233	1.31489	1.24415	1.12818
16.8	1.21883	1.17308	1.26305	1.35299	1.34136	1.24417	1.7776	1.4488	1.23945	1.18683	1.10259
17.2	1.20701	1.16077	1.28957	1.34684	1.38356	1.37312	1.67087	1.35171	1.17494	1.12741	1.06919
17.6	1.18432	1.1783	1.30451	1.351	1.44532	1.50049	1.55162	1.26428	1.14222	1.06318	1.01849
18	1.17241	1.19516	1.30482	1.35558	1.52358	1.62569	1.44755	1.19635	1.10561	0.99705	0.94456
18.4	1.16916	1.19085	1.28955	1.36518	1.56387	1.76319	1.3557	1.12322	1.03761	0.94571	0.87892
18.8	1.1604	1.16895	1.24945	1.36789	1.5438	1.90688	1.26238	1.047	0.95302	0.90907	0.84111
19.2	1.16587	1.14982	1.20073	1.36186	1.49727	2.04573	1.16709	0.98137	0.85212	0.85719	0.81644
19.6	1.16904	1.13223	1.18896	1.35605	1.45275	2.18436	1.06978	0.91041	0.76556	0.80177	0.79024
20	1.13521	1.13765	1.19081	1.33254	1.42748	2.33973	0.96281	0.84401	0.72118	0.75485	0.76879
20.4	1.09823	1.13525	1.20154	1.30752	1.45498	2.50275	0.87772	0.79407	0.69418	0.71433	0.73458
20.8	1.06724	1.10706	1.20603	1.29926	1.48963	2.64009	0.82131	0.73833	0.6456	0.68207	0.70319
21.2	1.0366	1.06978	1.19687	1.3056	1.4886	2.75878	0.7737	0.6643	0.5904	0.66068	0.68104
21.6	1.01669	1.04882	1.17558	1.28981	1.45069	2.84785	0.70638	0.60504	0.54316	0.64086	0.64696
22	1.0084	1.02827	1.15197	1.26271	1.40357	2.9291	0.6417	0.55929	0.53235	0.6087	0.6056
22.4	1.00318	1.01242	1.1215	1.22064	1.33871	2.99359	0.57888	0.53655	0.56121	0.58794	0.57775
22.8	0.99211	0.98928	1.08131	1.16188	1.30324	3.04049	0.53295	0.53436	0.58442	0.57615	0.56142
23.2	0.97358	0.96003	1.03719	1.10642	1.30297	3.0502	0.5028	0.52723	0.57382	0.55655	0.5477
23.6	0.92304	0.93698	1.00424	1.07288	1.30986	3.03196	0.4752	0.50248	0.54135	0.54044	0.541
24	0.86995	0.93257	0.98096	1.05668	1.28437	2.97733	0.44142	0.48062	0.51905	0.5299	0.52562
24.4	0.82824	0.92304	0.96648	1.0681	1.24261	2.8793	0.41453	0.45768	0.49355	0.51045	0.51205
24.8	0.81963	0.90093	0.96428	1.08949	1.18166	2.7645	0.39551	0.42998	0.47757	0.50295	0.50599
25.2	0.81688	0.8705	0.9606	1.07653	1.13068	2.64786	0.37516	0.41802	0.45792	0.48628	0.50115
25.6	0.83136	0.82846	0.94499	1.0291	1.09934	2.52452	0.36919	0.42032	0.4404	0.44945	0.4749
26	0.84672	0.7868	0.93409	0.9903	1.0495	2.38362	0.3802	0.41218	0.4273	0.43565	0.46027
26.4	0.84892	0.7618	0.90898	0.9618	0.98795	2.22739	0.38529	0.40755	0.43751	0.45358	0.47675
26.8	0.85256	0.74757	0.87033	0.94432	0.96637	2.06172	0.37292	0.42011	0.4403	0.48066	0.51225
27.2	0.85732	0.74072	0.83779	0.92379	0.94137	1.90425	0.36894	0.43986	0.44083	0.50432	0.53975
27.6	0.84519	0.74263	0.81965	0.87193	0.89034	1.74275	0.36011	0.45063	0.44553	0.51933	0.54533
28	0.80708	0.74752	0.80883	0.81304	0.8507	1.56236	0.35731	0.4554	0.43346	0.50081	0.52333
28.4	0.77339	0.73754	0.80705	0.78245	0.83069	1.37341	0.35732	0.44204	0.40975	0.4866	0.50447
28.8	0.73427	0.72174	0.79983	0.77317	0.82597	1.21642	0.35699	0.43334	0.40991	0.4847	0.51375
29.2	0.71776	0.7115	0.76287	0.75964	0.83334	1.0981	0.35514	0.4554	0.4336	0.48821	0.52447
29.6	0.71985	0.72168	0.72655	0.75803	0.79912	1.01022	0.38741	0.47928	0.45262	0.49907	0.52445
30	0.72678	0.74648	0.70254	0.7537	0.71783	0.91493	0.40551	0.47997	0.48224	0.52246	0.52583
30.4	0.7251	0.77956	0.69144	0.74437	0.66068	0.81741	0.40454	0.475	0.49949	0.53254	0.52976
30.8	0.73507	0.79457	0.69836	0.74344	0.65976	0.72642	0.38928	0.46983	0.51595	0.52223	0.53341
31.2	0.73841	0.7809	0.72211	0.75916	0.69511	0.66926	0.38591	0.47319	0.52873	0.51024	0.55228
31.6	0.73372	0.76325	0.73519	0.75871	0.76344	0.61562	0.38719	0.51387	0.54202	0.50646	0.57915
32	0.73653	0.74327	0.74923	0.75255	0.81713	0.54257	0.40017	0.56401	0.52389	0.53071	0.60095
32.4	0.74376	0.72315	0.75185	0.73867	0.81284	0.45571	0.4102	0.58997	0.51889	0.56858	0.62865
32.8	0.74203	0.7181	0.71771	0.71798	0.77613	0.37956	0.41057	0.61713	0.52277	0.58914	0.63712
33.2	0.75225	0.71001	0.67617	0.71908	0.75775	0.34663	0.4228	0.63489	0.54032	0.591	0.62689
33.6	0.76455	0.69237	0.67097	0.72283	0.73486	0.34572	0.45217	0.6396	0.57735	0.60342	0.62802
34	0.75413	0.68122	0.69975	0.70245	0.70645	0.36334	0.46771	0.65102	0.6194	0.63341	0.65485
34.4	0.7558	0.68708	0.74771	0.66918	0.68334	0.36823	0.46622	0.66995	0.63133	0.64876	0.6667
34.8	0.78176	0.69978	0.78124	0.6602	0.66154	0.35231	0.47292	0.68103	0.63938	0.66631	0.6909
35.2	0.80614	0.73151	0.77962	0.66936	0.67863	0.32638	0.48764	0.6982	0.66034	0.67344	0.71591
35.6	0.82205	0.74506	0.76349	0.68963	0.74273	0.2945	0.50912	0.73064	0.66941	0.69823	0.73418
36	0.83379	0.74031	0.76771	0.72486	0.79999	0.2712	0.55049	0.75117	0.67836	0.74004	0.75688
36.4	0.82147	0.73759	0.78146	0.75118	0.8046	0.26746	0.58281	0.76547	0.69909	0.79022	0.78713
36.8	0.82464	0.75601	0.79559	0.7738	0.80617	0.26813	0.60817	0.78708	0.72101	0.80045	0.80936
37.2	0.85921	0.77416	0.82199	0.80004	0.80411	0.27497	0.64034	0.80755	0.76057	0.79297	0.84575
37.6	0.90177	0.78742	0.84035	0.82229	0.80975	0.28472	0.66121	0.82819	0.81577	0.79482	0.88781
38	0.92109	0.79806	0.8372	0.82652	0.8463	0.28231	0.6559	0.86183	0.85339	0.8197	0.91255
38.4	0.93766	0.79654	0.8185	0.8448	0.86377	0.28106	0.66985	0.89722	0.87895	0.87453	0.92877
38.8	0.92947	0.813	0.81302	0.8505	0.85276	0.29952	0.71039	0.9352	0.89515	0.94002	0.96331
39.2	0.91407	0.862	0.80669	0.84621	0.83963	0.3101	0.7549	0.98722	0.89176	0.97788	1.0011
39.6	0.93358	0.9206	0.82731	0.84581	0.85428	0.30869	0.80599	1.00271	0.89725	0.99656	1.04972
40	0.97479	0.97154	0.86528	0.85124	0.8668	0.32939	0.83948	1.00585	0.93796	1.04327	1.09456
40.4	1.00792	1.01159	0.91246	0.85275	0.91393	0.37895	0.84071	1.0469	0.9979	1.09249	1.13957
40.8	1.05354	1.02075	0.9552	0.88351	0.94424	0.443	0.84773	1.1191	1.05005	1.13095	1.17587
41.2	1.09457	1.01486	0.99929	0.93274	0.94842	0.49134	0.86361	1.1729	1.10733	1.17644	1.22495
41.6	1.11935	1.02745	1.00156	0.99027	0.96073	0.507	0.85982	1.20806	1.15076	1.20903	1.24298
42	1.14908	1.06202	0.98169	1.05605	1.01474	0.49908	0.86613	1.22664	1.18656	1.2466	1.26423
42.4	1.1814	1.12289	0.98953	1.13034	1.07738	0.50717	0.8976	1.25016	1.22279	1.30391	1.30246
42.8	1.19545	1.20276	1.01943	1.16034	1.13936	0.53104	0.94381	1.29418	1.26303	1.34563	1.36304
43.2	1.21806	1.2794	1.06861	1.16593	1.18714	0.56889	1.00114	1.34376	1.28051	1.37653	1.42135
43.6	1.27366	1.3294	1.13779	1.16537	1.19115	0.62682	1.04967	1.36882	1.3174	1.43064	1.48145
44	1.33405	1.35963	1.19071	1.18155	1.19814	0.69158	1.06794	1.4072	1.38003	1.49506	1.53434
44.4	1.39665	1.37598	1.22455	1.21826	1.23876	0.74595	1.08089	1.47199	1.45275	1.54625	1.59432
44.8	1.46187	1.3748	1.27124	1.28275	1.2931	0.79948	1.12553	1.54169	1.53788	1.59113	1.65194
45.2	1.51009	1.40156	1.31239	1.32638	1.35189	0.8335	1.17666	1.60927	1.62379	1.62758	1.71784
45.6	1.54907	1.45959	1.34987	1.34901	1.42141	0.83229	1.24024	1.68725	1.67264	1.66098	1.77801
46	1.6169	1.51924	1.41258	1.38426	1.46636	0.8248	1.30562	1.74253	1.70696	1.69834	1.83087
46.4	1.68333	1.55814	1.47783	1.42633	1.49445	0.84976	1.37124	1.81754	1.75821	1.75955	1.89647
46.8	1.73214	1.60102	1.52224	1.46628	1.53084	0.92049	1.40831	1.90216	1.81158	1.80966	1.9757
47.2	1.78195	1.65073	1.56137	1.53333	1.55205	1.0245	1.44297	1.96206	1.87821	1.87182	2.05388
47.6	1.8222	1.72084	1.59897	1.59419	1.54993	1.10743	1.45896	1.98838	1.95405	1.94342	2.12667
48	1.85275	1.79696	1.63506	1.64846	1.59147	1.14661	1.47173	2.03075	1.99552	2.02222	2.1696
48.4	1.90516	1.86212	1.6819	1.72497	1.65676	1.1703	1.50207	2.07248	2.02371	2.1098	2.20503
48.8	1.97948	1.90831	1.72747	1.80521	1.74489	1.21441	1.56367	2.12867	2.06656	2.22799	2.27046
49.2	2.04401	1.96547	1.76322	1.84696	1.85524	1.2825	1.62172	2.21891	2.1165	2.30337	2.36399
49.6	2.11669	2.03014	1.82849	1.88683	1.96142	1.34902	1.67697	2.32172	2.16956	2.36016	2.47058
50	2.2051	2.10833	1.91526	1.93451	2.03697	1.42476	1.73516	2.40806	2.23891	2.41802	2.57582
50.4	2.27137	2.20383	1.98915	2.00615	2.1285	1.50063	1.77874	2.49178	2.30113	2.46614	2.65035
50.8	2.35865	2.29896	2.04832	2.10757	2.19385	1.58573	1.83727	2.57577	2.36659	2.53102	2.71724
51.2	2.46218	2.35803	2.12873	2.20374	2.22791	1.69011	1.91211	2.64196	2.46795	2.62533	2.80742
51.6	2.54133	2.41989	2.20751	2.27944	2.27774	1.81119	1.97225	2.73518	2.57659	2.71536	2.91477
52	2.60234	2.49454	2.29106	2.35592	2.3522	1.92522	2.01749	2.82382	2.67419	2.7995	3.01647
52.4	2.69799	2.58484	2.35814	2.47777	2.40128	2.03756	2.08213	2.89989	2.75939	2.89499	3.10282
52.8	2.79206	2.70111	2.42063	2.59369	2.45356	2.13669	2.12189	2.98773	2.84906	2.98202	3.19449
53.2	2.89335	2.83778	2.48775	2.69643	2.5497	2.22537	2.15113	3.0936	2.92378	3.07307	3.31483
53.6	2.99579	2.9486	2.61145	2.77181	2.6894	2.35459	2.20635	3.17935	3.01653	3.19338	3.47831
54	3.07363	3.03511	2.74352	2.85186	2.84656	2.51932	2.27575	3.27011	3.09245	3.29442	3.62307
54.4	3.14541	3.11931	2.85125	2.94462	2.95442	2.69398	2.33986	3.37404	3.16658	3.37205	3.72958
54.8	3.26722	3.19504	2.94392	3.08146	2.9888	2.86566	2.43849	3.4694	3.27692	3.46174	3.78997
55.2	3.40354	3.28747	3.03791	3.20862	3.07155	3.04346	2.52993	3.57857	3.41999	3.57078	3.84665
55.6	3.52449	3.40975	3.11452	3.30767	3.23121	3.23831	2.61544	3.7178	3.5317	3.679	3.92517
56	3.6546	3.54974	3.20216	3.38225	3.4029	3.47734	2.70897	3.83401	3.62313	3.81398	4.05154
56.4	3.79716	3.69728	3.31131	3.46177	3.53391	3.73113	2.79137	3.94756	3.69708	3.9249	4.20165
56.8	3.9314	3.85746	3.4079	3.53536	3.63456	3.9732	2.83735	4.06662	3.76366	3.99203	4.34397
57.2	4.08497	3.99472	3.53933	3.65644	3.71054	4.19735	2.89781	4.15774	3.85475	4.07431	4.46749
57.6	4.24153	4.10809	3.6674	3.8043	3.78901	4.44695	2.94909	4.20375	3.97781	4.18248	4.58437
58	4.3728	4.23731	3.74359	3.9557	3.86992	4.70869	3.00161	4.28962	4.08768	4.30946	4.69916
58.4	4.52202	4.37055	3.82037	4.09953	4.0075	5.00962	3.0831	4.40141	4.21428	4.47268	4.83025
58.8	4.69748	4.51024	3.94685	4.25487	4.1742	5.31766	3.19663	4.54105	4.36657	4.62457	4.98503
59.2	4.83722	4.66027	4.08551	4.3592	4.40045	5.63392	3.29952	4.6747	4.52208	4.73591	5.14201
59.6	4.89342	4.81886	4.19418	4.39563	4.70446	5.93532	3.37221	4.81824	4.62791	4.82643	5.28519
60	4.87739	4.97234	4.24924	4.36245	5.02913	6.2297	3.40525	4.9676	4.69707	4.88816	5.40879

## Sheet: Figure 2c
Gate voltage (V) →	28.5	29	29.5	30	30.5	31	31.5	32	32.5	33	33.5
Bias voltage (mV)	dI/dV (arb. unit)
-60	5.01733	5.08706	6.19574	4.57397	5.29304	1.98701	4.24556	3.48269	4.40446	4.26737	4.25146
-59.6	4.99712	4.78721	6.04054	4.78854	5.29917	1.90837	4.03137	3.45387	4.2096	4.1748	3.97862
-59.2	4.89759	4.59614	5.8666	4.80712	5.21476	1.8507	3.83397	3.36961	4.03998	4.08479	3.79549
-58.8	4.73577	4.5025	5.7262	4.67258	5.03759	1.87672	3.6616	3.24878	3.85386	3.98022	3.71521
-58.4	4.60684	4.43483	5.59229	4.49814	4.8348	1.90818	3.50924	3.13271	3.69657	3.85071	3.64988
-58	4.51119	4.33327	5.4236	4.3366	4.69624	1.95618	3.39856	3.03861	3.60222	3.70659	3.54288
-57.6	4.38426	4.18445	5.25725	4.20078	4.56206	1.98967	3.33959	2.95003	3.51738	3.57707	3.43926
-57.2	4.20831	4.02284	5.10584	4.04893	4.46722	1.98264	3.29034	2.8755	3.46106	3.51529	3.324
-56.8	4.0581	3.88681	4.98236	3.9281	4.37274	1.91509	3.21036	2.81343	3.41318	3.41996	3.1867
-56.4	3.94854	3.77166	4.86497	3.84601	4.26825	1.81518	3.12924	2.72402	3.338	3.29825	3.06875
-56	3.84598	3.66172	4.71584	3.75119	4.12606	1.76546	3.0641	2.65097	3.23294	3.21077	2.99469
-55.6	3.73292	3.57197	4.55186	3.63797	3.986	1.8417	2.98129	2.57907	3.12689	3.12954	2.94961
-55.2	3.62649	3.48611	4.4125	3.52439	3.85554	1.86727	2.86378	2.51777	3.03109	3.04411	2.90143
-54.8	3.56531	3.36597	4.27549	3.40771	3.79739	1.82088	2.74055	2.46463	2.95389	2.96929	2.8491
-54.4	3.52394	3.24614	4.15196	3.29418	3.74132	1.73556	2.65556	2.43269	2.88589	2.89418	2.79042
-54	3.4295	3.13832	4.03473	3.22138	3.63365	1.71872	2.60975	2.38115	2.80413	2.85106	2.74499
-53.6	3.31141	3.05391	3.92185	3.18522	3.50845	1.81149	2.56788	2.35359	2.73556	2.8535	2.70892
-53.2	3.20908	2.96791	3.78151	3.12413	3.38635	1.88389	2.52169	2.31639	2.71226	2.84903	2.65485
-52.8	3.12188	2.90094	3.6069	3.00175	3.30687	1.89917	2.48131	2.24403	2.69741	2.823	2.56006
-52.4	3.01656	2.81935	3.46516	2.86632	3.24006	1.91815	2.44418	2.16437	2.63017	2.76776	2.46829
-52	2.89927	2.75554	3.36453	2.76072	3.18561	1.96141	2.42185	2.1223	2.52345	2.66629	2.40897
-51.6	2.78052	2.67963	3.25997	2.71014	3.11559	1.98469	2.39981	2.06433	2.42795	2.53857	2.34702
-51.2	2.71743	2.59304	3.15319	2.65049	3.06414	1.98493	2.32678	2.02425	2.3744	2.43296	2.29217
-50.8	2.64629	2.47917	3.06678	2.56104	2.99493	1.92305	2.24199	1.99574	2.3607	2.40762	2.2417
-50.4	2.58488	2.3986	2.96397	2.47643	2.91119	1.88815	2.18541	2.00813	2.35639	2.41114	2.18932
-50	2.51392	2.34012	2.89446	2.41009	2.82163	1.84744	2.18292	2.01354	2.32392	2.40851	2.1166
-49.6	2.43179	2.29089	2.82815	2.32826	2.7446	1.83906	2.2073	2.01461	2.31157	2.38595	2.06164
-49.2	2.33137	2.25874	2.76328	2.27298	2.68302	1.86309	2.19266	1.94589	2.30135	2.33804	1.99909
-48.8	2.24472	2.23289	2.70492	2.2312	2.61832	1.90693	2.11899	1.86481	2.29048	2.29399	1.98127
-48.4	2.17057	2.19734	2.63894	2.17233	2.54062	1.89252	2.08112	1.8066	2.24824	2.26874	1.98505
-48	2.14837	2.18426	2.54857	2.09043	2.46053	1.86087	2.08971	1.78205	2.21071	2.23988	2.01208
-47.6	2.10209	2.16696	2.45883	2.00036	2.42197	1.8146	2.13084	1.75071	2.15092	2.18883	2.01389
-47.2	2.04849	2.11816	2.39024	1.93694	2.38357	1.78843	2.1277	1.74281	2.12566	2.13767	1.99238
-46.8	1.99712	2.01346	2.31444	1.9228	2.38334	1.77241	2.09138	1.73852	2.09612	2.07993	1.92461
-46.4	1.96898	1.89509	2.25311	1.90055	2.3513	1.72547	2.05093	1.73053	2.06975	2.03585	1.84703
-46	1.928	1.81272	2.17916	1.85848	2.29857	1.67107	2.03309	1.73304	2.02872	2.02187	1.82063
-45.6	1.89702	1.81419	2.12192	1.80473	2.26072	1.66676	2.00124	1.72591	1.9896	1.98058	1.83569
-45.2	1.88264	1.83058	2.07506	1.76852	2.21953	1.66252	1.98569	1.706	1.9449	1.92246	1.85954
-44.8	1.85306	1.81183	2.04717	1.74011	2.15578	1.63288	1.97671	1.69558	1.91099	1.886	1.85959
-44.4	1.76704	1.72838	2.00735	1.7258	2.0973	1.59305	1.98523	1.65751	1.90101	1.89932	1.85794
-44	1.68908	1.65755	1.95626	1.70515	2.05035	1.56564	1.99777	1.63281	1.886	1.91449	1.81349
-43.6	1.62399	1.62956	1.89257	1.67771	1.99478	1.52155	1.98907	1.62146	1.86962	1.94149	1.76202
-43.2	1.59491	1.64077	1.8608	1.63655	1.9615	1.48369	1.97986	1.61368	1.86116	1.93353	1.71886
-42.8	1.61496	1.63937	1.85707	1.61669	1.94459	1.45963	1.96778	1.5916	1.82263	1.92153	1.69555
-42.4	1.61186	1.63037	1.85735	1.61267	1.93683	1.47195	1.93017	1.57459	1.77593	1.90451	1.70135
-42	1.58072	1.60839	1.86246	1.58654	1.91157	1.48238	1.8662	1.5427	1.74591	1.87895	1.70914
-41.6	1.56571	1.5868	1.85042	1.53312	1.88906	1.46202	1.79182	1.53158	1.73007	1.83607	1.69762
-41.2	1.54184	1.56591	1.81209	1.47543	1.85713	1.41349	1.74846	1.53059	1.7289	1.81037	1.66871
-40.8	1.52794	1.54361	1.7542	1.46412	1.82922	1.38141	1.74605	1.56463	1.74979	1.80366	1.65055
-40.4	1.53095	1.50796	1.68975	1.48757	1.84785	1.35215	1.74045	1.58532	1.74477	1.79808	1.63099
-40	1.50697	1.45696	1.65862	1.51591	1.87395	1.32814	1.69378	1.58277	1.73614	1.77761	1.61921
-39.6	1.45883	1.42395	1.64896	1.51145	1.87299	1.29772	1.62673	1.55369	1.72258	1.75463	1.60458
-39.2	1.42387	1.39576	1.61768	1.49597	1.83967	1.27333	1.56621	1.53832	1.68378	1.73631	1.5879
-38.8	1.42444	1.38006	1.57672	1.4742	1.78263	1.26812	1.54319	1.52891	1.63692	1.71563	1.56422
-38.4	1.41736	1.36252	1.54441	1.45157	1.69573	1.27817	1.55364	1.50618	1.60476	1.69869	1.52198
-38	1.39477	1.35756	1.53243	1.43193	1.64717	1.26192	1.55234	1.45953	1.58392	1.68859	1.48238
-37.6	1.35905	1.36338	1.52637	1.43918	1.64908	1.24962	1.52096	1.42845	1.56714	1.67377	1.46036
-37.2	1.34871	1.38237	1.52115	1.43451	1.67903	1.24363	1.48478	1.42055	1.54345	1.65901	1.47495
-36.8	1.3542	1.40264	1.50764	1.40444	1.73217	1.2419	1.46627	1.42489	1.51999	1.64658	1.4894
-36.4	1.38591	1.41619	1.50927	1.38247	1.75911	1.25509	1.46887	1.41057	1.497	1.61486	1.48782
-36	1.39032	1.43681	1.49513	1.39927	1.73753	1.26008	1.48903	1.38766	1.48115	1.58707	1.48516
-35.6	1.38727	1.4608	1.48767	1.45952	1.7063	1.24466	1.48951	1.36752	1.48342	1.56041	1.49034
-35.2	1.4007	1.46987	1.48519	1.51557	1.71564	1.25055	1.46873	1.33331	1.48644	1.5347	1.48157
-34.8	1.41502	1.45981	1.48427	1.52018	1.7215	1.28141	1.44135	1.29279	1.4701	1.52244	1.44756
-34.4	1.39525	1.46393	1.47059	1.50603	1.73023	1.28912	1.42912	1.27351	1.43568	1.51382	1.4
-34	1.37433	1.45596	1.46186	1.50465	1.72868	1.29886	1.43605	1.26143	1.37954	1.49229	1.3726
-33.6	1.35574	1.43328	1.45252	1.49174	1.72	1.30342	1.43984	1.25993	1.34159	1.47579	1.37979
-33.2	1.34201	1.40692	1.45846	1.4481	1.69744	1.31167	1.42833	1.27036	1.34672	1.45568	1.40637
-32.8	1.3437	1.38247	1.47084	1.39859	1.67747	1.32153	1.41212	1.27585	1.35756	1.43491	1.41306
-32.4	1.33475	1.36772	1.48271	1.37187	1.63764	1.34572	1.40499	1.2754	1.3482	1.41366	1.40585
-32	1.31589	1.37649	1.50123	1.37529	1.60352	1.36087	1.39937	1.27509	1.33731	1.39385	1.3877
-31.6	1.30588	1.37704	1.49281	1.3722	1.59271	1.39305	1.39449	1.26653	1.34895	1.38016	1.37198
-31.2	1.32036	1.36892	1.45657	1.35213	1.59126	1.42017	1.37651	1.25486	1.3535	1.3801	1.34609
-30.8	1.34039	1.35204	1.41382	1.31657	1.58288	1.43107	1.36242	1.248	1.34015	1.37484	1.31631
-30.4	1.3486	1.32414	1.37843	1.29153	1.56901	1.42502	1.36992	1.25052	1.30613	1.36337	1.28551
-30	1.32038	1.29457	1.35607	1.27696	1.54253	1.43118	1.38239	1.25522	1.28166	1.3523	1.26809
-29.6	1.27048	1.28023	1.36359	1.26527	1.50755	1.4586	1.40374	1.27203	1.29897	1.35226	1.26635
-29.2	1.24585	1.2774	1.35934	1.25447	1.46456	1.50599	1.42152	1.28277	1.34522	1.35548	1.28384
-28.8	1.2621	1.28773	1.34236	1.24265	1.43522	1.55608	1.43456	1.27886	1.37777	1.35644	1.29177
-28.4	1.28458	1.29579	1.3103	1.23147	1.41999	1.5881	1.44423	1.27803	1.40135	1.34712	1.28625
-28	1.26941	1.28294	1.28442	1.21003	1.40859	1.60632	1.4595	1.27681	1.41684	1.34399	1.28876
-27.6	1.23325	1.25213	1.26607	1.18335	1.38389	1.61769	1.46178	1.26348	1.40826	1.35444	1.29442
-27.2	1.20413	1.22216	1.25953	1.14911	1.3324	1.63079	1.47389	1.26464	1.39299	1.36162	1.3008
-26.8	1.19698	1.19539	1.2424	1.11585	1.28152	1.63229	1.50156	1.30415	1.37967	1.36066	1.30161
-26.4	1.1955	1.17959	1.23413	1.08402	1.26252	1.63207	1.52967	1.35844	1.38133	1.36559	1.29759
-26	1.19148	1.16476	1.23097	1.08007	1.24145	1.63664	1.56669	1.40157	1.39022	1.36851	1.30934
-25.6	1.17906	1.15787	1.22804	1.08274	1.20612	1.64711	1.58882	1.40893	1.39761	1.37419	1.34368
-25.2	1.16796	1.15282	1.20435	1.08964	1.15751	1.65429	1.6145	1.39281	1.4025	1.38075	1.35817
-24.8	1.16094	1.14989	1.17775	1.10245	1.12542	1.65612	1.63177	1.38987	1.41273	1.39978	1.35125
-24.4	1.12974	1.14393	1.16771	1.09811	1.12874	1.65366	1.6666	1.41473	1.43203	1.41838	1.33555
-24	1.10572	1.14667	1.15777	1.07662	1.16648	1.64944	1.69057	1.43844	1.45493	1.42839	1.31194
-23.6	1.10379	1.15976	1.14065	1.05247	1.19791	1.64113	1.73466	1.44687	1.47347	1.41348	1.295
-23.2	1.12112	1.16907	1.12159	1.0361	1.21381	1.62994	1.76395	1.4487	1.48485	1.40086	1.27923
-22.8	1.14822	1.15966	1.10244	1.04014	1.21415	1.61215	1.78511	1.44162	1.4839	1.38753	1.27618
-22.4	1.15849	1.1367	1.09147	1.06756	1.19868	1.58176	1.77426	1.42502	1.47765	1.38633	1.27916
-22	1.14218	1.13171	1.0867	1.08955	1.16249	1.54964	1.75665	1.41256	1.47213	1.38687	1.29324
-21.6	1.11994	1.13682	1.06989	1.09656	1.12106	1.52119	1.72694	1.40443	1.46534	1.38791	1.29908
-21.2	1.10862	1.1353	1.07294	1.08621	1.1089	1.49983	1.71237	1.4026	1.44681	1.39082	1.29839
-20.8	1.10762	1.12759	1.10764	1.07838	1.12655	1.48124	1.71206	1.41126	1.41805	1.39656	1.29247
-20.4	1.11589	1.11932	1.138	1.08609	1.1726	1.46118	1.71221	1.41434	1.39304	1.38875	1.28931
-20	1.10948	1.12049	1.14977	1.10647	1.20675	1.43393	1.7043	1.40639	1.38344	1.37337	1.2862
-19.6	1.10269	1.13769	1.15352	1.12623	1.20559	1.3983	1.67409	1.39874	1.39231	1.35534	1.27628
-19.2	1.10226	1.15567	1.16098	1.1283	1.18194	1.36423	1.62718	1.38739	1.40036	1.33497	1.27511
-18.8	1.10441	1.17178	1.18388	1.11505	1.17484	1.33282	1.57078	1.36464	1.40036	1.32658	1.27122
-18.4	1.09839	1.1959	1.20657	1.10576	1.17573	1.29583	1.52966	1.34445	1.38641	1.32717	1.28159
-18	1.0965	1.20906	1.2056	1.09953	1.19923	1.25361	1.49166	1.33003	1.36477	1.32757	1.30118
-17.6	1.10509	1.21693	1.19587	1.11405	1.23804	1.20704	1.45885	1.31446	1.33524	1.32982	1.30408
-17.2	1.12462	1.22593	1.20215	1.16306	1.26653	1.15938	1.41795	1.30376	1.31313	1.3257	1.27823
-16.8	1.13747	1.24984	1.21995	1.2132	1.27903	1.12045	1.37001	1.29301	1.29703	1.31615	1.25036
-16.4	1.13774	1.27213	1.24465	1.2357	1.28663	1.08454	1.31583	1.26129	1.28618	1.2938	1.22896
-16	1.13395	1.27759	1.2801	1.22622	1.30332	1.04393	1.25833	1.21143	1.27421	1.27615	1.21301
-15.6	1.14007	1.29291	1.29679	1.19822	1.33535	1.00996	1.20724	1.15732	1.24995	1.24885	1.20525
-15.2	1.14757	1.31545	1.30563	1.18149	1.37377	0.96592	1.15126	1.09802	1.20769	1.20857	1.18392
-14.8	1.1593	1.33276	1.30645	1.20382	1.39597	0.91561	1.08854	1.05309	1.15667	1.1643	1.15968
-14.4	1.17445	1.32553	1.29545	1.23268	1.40513	0.86131	1.02071	1.02103	1.11033	1.12604	1.14017
-14	1.18877	1.2799	1.27917	1.25595	1.41582	0.81616	0.95649	0.98619	1.07816	1.09122	1.12003
-13.6	1.19459	1.26994	1.28018	1.26824	1.42971	0.7706	0.89199	0.95773	1.0569	1.05271	1.08532
-13.2	1.19078	1.33693	1.29169	1.2818	1.42776	0.72916	0.83275	0.94043	1.03602	1.02141	1.05274
-12.8	1.18765	1.39894	1.2997	1.29602	1.41942	0.68676	0.75182	0.90459	0.99584	0.99837	1.01432
-12.4	1.18763	1.40216	1.31018	1.31671	1.41011	0.64394	0.66677	0.86032	0.94803	0.98939	0.98121
-12	1.18632	1.36296	1.29392	1.31388	1.39865	0.599	0.6033	0.80948	0.90031	0.96333	0.953
-11.6	1.19073	1.31368	1.28598	1.2945	1.38049	0.55829	0.54265	0.75218	0.85844	0.9257	0.92335
-11.2	1.18966	1.30819	1.28172	1.27515	1.35576	0.52529	0.48076	0.69807	0.82144	0.86882	0.88718
-10.8	1.18611	1.31577	1.28469	1.26189	1.32392	0.49865	0.41987	0.65562	0.78332	0.81094	0.85154
-10.4	1.17569	1.31669	1.28084	1.2431	1.28834	0.47461	0.36171	0.61756	0.73402	0.75197	0.81849
-10	1.16988	1.30916	1.2912	1.23707	1.24966	0.44017	0.32549	0.58796	0.68062	0.69908	0.78381
-9.6	1.16109	1.30453	1.29397	1.23869	1.21688	0.39743	0.308	0.55586	0.63617	0.66565	0.74163
-9.2	1.15761	1.29064	1.28001	1.23638	1.1956	0.3558	0.28214	0.50653	0.59761	0.64928	0.69753
-8.8	1.14306	1.25914	1.26062	1.22029	1.1948	0.31579	0.24408	0.44828	0.55977	0.62405	0.65728
-8.4	1.13373	1.20664	1.22172	1.1932	1.1822	0.27499	0.20796	0.39657	0.52283	0.58541	0.61511
-8	1.11732	1.14836	1.17524	1.16525	1.12366	0.23724	0.16843	0.36359	0.48286	0.5426	0.58574
-7.6	1.09377	1.09081	1.11633	1.1416	1.04185	0.20227	0.14059	0.33744	0.43852	0.50115	0.56127
-7.2	1.04058	1.04691	1.05174	1.11228	0.96875	0.16813	0.1208	0.31405	0.39352	0.47208	0.53302
-6.8	0.97775	1.02532	0.98192	1.05645	0.91984	0.14242	0.11856	0.28024	0.34952	0.445	0.50549
-6.4	0.92649	0.99107	0.92374	0.99949	0.88768	0.11682	0.10895	0.2461	0.29989	0.40735	0.47751
-6	0.88882	0.95861	0.88006	0.95748	0.85234	0.09144	0.09255	0.21035	0.26036	0.36693	0.43355
-5.6	0.86208	0.92617	0.85952	0.92536	0.80773	0.07012	0.06671	0.17989	0.22624	0.32773	0.3968
-5.2	0.84264	0.89824	0.85618	0.88378	0.78452	0.05696	0.03974	0.13987	0.19847	0.28891	0.3647
-4.8	0.81023	0.85051	0.83067	0.83359	0.75117	0.04278	0.02143	0.10886	0.18359	0.25155	0.33928
-4.4	0.76832	0.80035	0.77404	0.76526	0.70847	0.02985	0	0.09309	0.1725	0.22129	0.3141
-4	0.72962	0.74231	0.69369	0.69545	0.65213	0.0134	0	0.08678	0.1604	0.19026	0.29234
-3.6	0.68377	0.70095	0.63167	0.64734	0.60214	0.00213	0	0.08247	0.15842	0.16993	0.25248
-3.2	0.64662	0.67025	0.58583	0.61434	0.53993	0.00842	0	0.08926	0.16327	0.15154	0.21973
-2.8	0.61339	0.64136	0.54679	0.57588	0.48302	0.00283	0	0.08977	0.15872	0.14137	0.19936
-2.4	0.56805	0.59887	0.50027	0.53633	0.42132	0	0.00854	0.08165	0.14731	0.13527	0.18706
-2	0.52347	0.56032	0.45317	0.48296	0.36362	0	0	0.09128	0.13046	0.13844	0.18603
-1.6	0.48432	0.51986	0.41757	0.42817	0.30825	0	0	0.09981	0.10801	0.1439	0.19745
-1.2	0.46244	0.47291	0.38948	0.38938	0.2563	0	0.02136	0.10528	0.10244	0.16333	0.1993
-0.8	0.44935	0.42509	0.36135	0.35157	0.21593	0	0.00918	0.10762	0.10894	0.18604	0.19938
-0.4	0.44349	0.38539	0.33108	0.31005	0.1957	0	0	0.09511	0.12063	0.2081	0.20602
-1.98952e-13	0.42285	0.35693	0.30411	0.28378	0.18477	0.01724	0.02503	0.08804	0.13404	0.22006	0.21384
0.4	0.39845	0.34527	0.29837	0.26146	0.16286	0.01768	0.08526	0.10178	0.15487	0.22402	0.24073
0.8	0.36736	0.33513	0.2837	0.23981	0.14154	0.01224	0.11783	0.12362	0.17528	0.24156	0.28296
1.2	0.34606	0.31013	0.26748	0.2126	0.14089	0	0.1296	0.14162	0.21248	0.2717	0.32915
1.6	0.32857	0.2827	0.24827	0.18178	0.15439	0	0.13387	0.17388	0.27082	0.30704	0.37581
2	0.33233	0.27519	0.2378	0.16625	0.15793	0.01443	0.15039	0.21949	0.32237	0.34431	0.42567
2.4	0.35003	0.28979	0.229	0.1819	0.13647	0.01821	0.17061	0.27521	0.3627	0.38609	0.48118
2.8	0.3635	0.31472	0.23085	0.19659	0.1123	0.0181	0.20921	0.34469	0.40611	0.42341	0.55577
3.2	0.36808	0.32732	0.21314	0.20398	0.08885	0.01046	0.25132	0.41386	0.46097	0.48223	0.63759
3.6	0.35675	0.32306	0.21765	0.1844	0.08308	0	0.29914	0.48173	0.53365	0.56734	0.72207
4	0.34667	0.31822	0.24223	0.16879	0.08159	0	0.35431	0.55362	0.61649	0.66999	0.80225
4.4	0.34904	0.33419	0.26575	0.16256	0.08394	0	0.4129	0.63908	0.6954	0.78341	0.88069
4.8	0.38112	0.35457	0.27524	0.17674	0.09459	0.02645	0.47722	0.72962	0.78307	0.8862	0.9714
5.2	0.42146	0.3744	0.27328	0.19341	0.11894	0.0317	0.5514	0.84239	0.89668	0.96373	1.0716
5.6	0.46962	0.39764	0.26551	0.21253	0.12718	0.02968	0.64036	0.96149	1.0072	1.04558	1.16474
6	0.51928	0.43055	0.28363	0.22198	0.14027	0.03176	0.74164	1.07748	1.11016	1.1371	1.24346
6.4	0.56174	0.46918	0.33185	0.2373	0.16644	0.04417	0.86295	1.19089	1.20193	1.22635	1.31058
6.8	0.59482	0.50532	0.37576	0.26012	0.17613	0.0662	0.98603	1.29955	1.29505	1.31072	1.38341
7.2	0.62371	0.52876	0.42392	0.29756	0.1774	0.09737	1.11	1.40788	1.39163	1.38551	1.47568
7.6	0.65569	0.54977	0.47573	0.33618	0.18574	0.12822	1.22729	1.52109	1.49322	1.45096	1.56057
8	0.69146	0.59106	0.50931	0.37126	0.20703	0.15183	1.36072	1.6428	1.59665	1.52011	1.63212
8.4	0.74772	0.64837	0.53834	0.39566	0.23914	0.17266	1.5008	1.76216	1.6888	1.58512	1.69178
8.8	0.79059	0.71383	0.55956	0.43234	0.27744	0.19849	1.6426	1.87598	1.77229	1.64411	1.73738
9.2	0.83159	0.7718	0.5797	0.47675	0.31422	0.22839	1.78438	1.98443	1.84698	1.69712	1.76745
9.6	0.87645	0.82451	0.62245	0.53174	0.35821	0.26656	1.92171	2.07988	1.91098	1.74996	1.78774
10	0.93222	0.86289	0.695	0.59969	0.41206	0.30543	2.0459	2.16478	1.9538	1.78848	1.78142
10.4	0.99312	0.90738	0.76124	0.66754	0.45857	0.34025	2.15423	2.23351	1.98068	1.80683	1.76574
10.8	1.05916	0.95536	0.82755	0.72067	0.51272	0.37984	2.25438	2.29127	1.98465	1.82097	1.75265
11.2	1.10711	0.99974	0.88025	0.76997	0.56897	0.42291	2.33936	2.32327	1.99461	1.82646	1.74847
11.6	1.13219	1.03049	0.92889	0.82661	0.63353	0.47238	2.42263	2.34472	2.01208	1.80943	1.7528
12	1.14532	1.06904	0.97679	0.88877	0.68895	0.53199	2.48075	2.33268	2.01246	1.77689	1.75815
12.4	1.1631	1.11374	1.02026	0.96068	0.74617	0.58781	2.51267	2.29896	1.98169	1.74353	1.73464
12.8	1.19095	1.16469	1.04962	1.01567	0.80832	0.64326	2.53513	2.25959	1.93736	1.71076	1.68905
13.2	1.2199	1.21108	1.06677	1.06362	0.88212	0.71498	2.55082	2.21893	1.89021	1.68604	1.63714
13.6	1.24765	1.23599	1.0873	1.12095	0.96401	0.7994	2.53678	2.15996	1.84274	1.65439	1.58692
14	1.26804	1.24682	1.12431	1.18418	1.03643	0.88954	2.48785	2.09259	1.79162	1.60136	1.54082
14.4	1.29021	1.25386	1.1816	1.23915	1.10256	0.97803	2.41275	2.00903	1.72884	1.53665	1.50107
14.8	1.3099	1.25872	1.23141	1.29059	1.16688	1.0613	2.33457	1.91457	1.65218	1.48982	1.45876
15.2	1.31941	1.26274	1.27301	1.33382	1.24017	1.15067	2.2652	1.83376	1.5822	1.44568	1.40771
15.6	1.3184	1.28248	1.28742	1.37589	1.29585	1.25151	2.19446	1.76617	1.52325	1.40354	1.36115
16	1.32293	1.30274	1.29148	1.42235	1.34829	1.36177	2.08708	1.70545	1.46612	1.36191	1.31125
16.4	1.31746	1.32052	1.29774	1.45743	1.3936	1.47658	1.95753	1.64253	1.41161	1.29888	1.25054
16.8	1.30736	1.32481	1.30594	1.48295	1.44959	1.59355	1.82148	1.56422	1.35145	1.22298	1.18063
17.2	1.30669	1.3184	1.31124	1.49437	1.5136	1.71466	1.71538	1.47182	1.27695	1.16416	1.10484
17.6	1.30454	1.30103	1.30274	1.50169	1.56953	1.83886	1.62074	1.38409	1.21345	1.10898	1.03876
18	1.28306	1.29465	1.28203	1.50917	1.58591	1.96579	1.52685	1.30711	1.16126	1.04681	1.00473
18.4	1.25359	1.28362	1.26621	1.52296	1.57688	2.09944	1.39292	1.21906	1.10217	0.98752	1.00058
18.8	1.23028	1.26438	1.29167	1.53698	1.56687	2.23319	1.26042	1.14165	1.0449	0.91538	0.98272
19.2	1.21061	1.2373	1.31591	1.54315	1.56155	2.36331	1.15449	1.07164	0.99335	0.84614	0.94437
19.6	1.21967	1.2144	1.32375	1.52389	1.55858	2.49958	1.08256	1.02029	0.9217	0.79255	0.88471
20	1.21927	1.1905	1.3034	1.48905	1.55194	2.63577	1.01244	0.96023	0.84417	0.74797	0.84084
20.4	1.19756	1.17567	1.27219	1.4633	1.5344	2.74814	0.92279	0.90422	0.76908	0.71232	0.80409
20.8	1.17215	1.17799	1.23502	1.44559	1.51722	2.84209	0.82777	0.81906	0.71235	0.70459	0.78105
21.2	1.14607	1.1892	1.21658	1.4495	1.50345	2.91073	0.74878	0.75295	0.68131	0.7119	0.74269
21.6	1.11211	1.19997	1.19603	1.45284	1.48543	2.95648	0.68582	0.69442	0.66812	0.70526	0.71358
22	1.08326	1.18641	1.17267	1.43564	1.45095	3.01283	0.62854	0.66459	0.64043	0.68281	0.6915
22.4	1.05947	1.13451	1.15958	1.40065	1.4106	3.07277	0.58293	0.63965	0.61822	0.65698	0.67996
22.8	1.02981	1.06417	1.1372	1.36216	1.36219	3.10341	0.52992	0.63179	0.61028	0.63964	0.66019
23.2	1.00176	1.00238	1.11416	1.31136	1.31399	3.09793	0.49921	0.61921	0.6064	0.62539	0.6508
23.6	0.9794	0.96031	1.10525	1.26897	1.26597	3.04756	0.4758	0.60122	0.59427	0.61218	0.64597
24	0.96119	0.94917	1.08494	1.22514	1.21365	2.95461	0.43711	0.57244	0.57646	0.58524	0.62747
24.4	0.94979	0.96211	1.04248	1.18013	1.15725	2.85482	0.39239	0.54571	0.55191	0.55056	0.60143
24.8	0.93998	0.97417	0.98367	1.14996	1.12175	2.73865	0.34527	0.52375	0.5211	0.52665	0.57965
25.2	0.92355	0.96239	0.92866	1.12519	1.11764	2.60203	0.30546	0.50443	0.49488	0.50995	0.57393
25.6	0.89647	0.92448	0.87852	1.08589	1.11016	2.44956	0.29746	0.47813	0.46338	0.49655	0.58572
26	0.87948	0.88328	0.86357	1.05052	1.07455	2.31103	0.3017	0.44852	0.44573	0.49626	0.58482
26.4	0.85674	0.84997	0.84949	1.01936	1.01019	2.16347	0.30116	0.43178	0.44071	0.50166	0.55562
26.8	0.84429	0.82753	0.84032	0.98401	0.93893	2.01282	0.32267	0.43188	0.45635	0.5033	0.52462
27.2	0.83964	0.80778	0.82906	0.95232	0.87484	1.83775	0.34503	0.44566	0.4733	0.5167	0.50892
27.6	0.84549	0.79639	0.83166	0.90813	0.83725	1.64389	0.35132	0.48139	0.50618	0.52034	0.50123
28	0.84623	0.7851	0.82187	0.85653	0.79841	1.44036	0.33797	0.51325	0.52265	0.51123	0.51148
28.4	0.85099	0.76896	0.82052	0.81781	0.7641	1.27437	0.32794	0.51579	0.51509	0.4911	0.52872
28.8	0.84409	0.74196	0.81532	0.81272	0.73117	1.13741	0.34704	0.48244	0.48086	0.47342	0.55554
29.2	0.81498	0.71951	0.78948	0.8144	0.68792	1.03986	0.39276	0.44464	0.45879	0.45547	0.58112
29.6	0.7755	0.7085	0.75595	0.82293	0.63924	0.96846	0.40497	0.45184	0.46411	0.46695	0.60868
30	0.74966	0.69711	0.73359	0.81799	0.61409	0.89854	0.38082	0.49186	0.49265	0.49082	0.62023
30.4	0.7417	0.6809	0.72614	0.80421	0.59161	0.80587	0.35648	0.53008	0.52172	0.51393	0.61085
30.8	0.74613	0.66347	0.73226	0.78455	0.58462	0.7097	0.36193	0.53364	0.52845	0.52228	0.58645
31.2	0.74525	0.65403	0.74025	0.77678	0.58784	0.63048	0.40201	0.53562	0.5165	0.52993	0.55496
31.6	0.71516	0.64347	0.70645	0.78163	0.5999	0.56699	0.43809	0.52897	0.50292	0.53036	0.52573
32	0.68892	0.63273	0.63771	0.79501	0.5928	0.53356	0.45352	0.52243	0.49988	0.54666	0.51813
32.4	0.68988	0.62126	0.58921	0.81351	0.58355	0.52105	0.44376	0.52272	0.50706	0.57072	0.53076
32.8	0.70756	0.62294	0.57038	0.81502	0.55442	0.50223	0.44656	0.54046	0.53574	0.57532	0.54891
33.2	0.73761	0.6402	0.59346	0.80145	0.53626	0.4832	0.46931	0.55183	0.56847	0.5581	0.5826
33.6	0.7643	0.64975	0.61417	0.78448	0.51305	0.44962	0.51293	0.56846	0.5847	0.55235	0.60972
34	0.77427	0.64858	0.62761	0.77808	0.50731	0.38903	0.51694	0.59492	0.57645	0.56738	0.61671
34.4	0.76124	0.62817	0.63605	0.76398	0.50514	0.33972	0.49905	0.62804	0.55233	0.59231	0.61433
34.8	0.77651	0.62225	0.67152	0.74767	0.52961	0.32707	0.47799	0.66991	0.52817	0.63786	0.62825
35.2	0.79651	0.62525	0.69546	0.71607	0.55105	0.33415	0.50223	0.69853	0.53537	0.68531	0.64233
35.6	0.81004	0.64076	0.71968	0.67265	0.55765	0.36378	0.55192	0.71945	0.57987	0.72315	0.66882
36	0.80628	0.65234	0.73103	0.65892	0.5665	0.38935	0.5922	0.74391	0.63317	0.74154	0.69801
36.4	0.79288	0.67433	0.74736	0.68556	0.57824	0.39401	0.59098	0.74594	0.67466	0.73768	0.72915
36.8	0.78101	0.70439	0.77178	0.71898	0.58768	0.37021	0.59102	0.72863	0.69692	0.72959	0.76903
37.2	0.8181	0.73654	0.80644	0.73568	0.58174	0.34606	0.61737	0.73238	0.70147	0.75145	0.80487
37.6	0.8502	0.74955	0.8426	0.74784	0.57944	0.33666	0.64783	0.76798	0.72006	0.78974	0.82264
38	0.85679	0.75423	0.8673	0.76894	0.56601	0.34389	0.65706	0.79896	0.75792	0.80481	0.83753
38.4	0.86544	0.77872	0.87304	0.81101	0.56587	0.36468	0.6539	0.82295	0.78863	0.80736	0.86261
38.8	0.88086	0.79889	0.87793	0.85149	0.56913	0.39417	0.66657	0.85051	0.80841	0.81876	0.90079
39.2	0.8813	0.8082	0.89879	0.85838	0.58873	0.40779	0.71657	0.90339	0.83233	0.85206	0.9375
39.6	0.8972	0.79376	0.91514	0.84793	0.61263	0.40764	0.78026	0.95526	0.85799	0.88704	0.96323
40	0.91052	0.78057	0.93958	0.84243	0.64367	0.38831	0.80732	0.99057	0.89788	0.91691	0.98847
40.4	0.93271	0.79072	0.9649	0.83257	0.65061	0.37751	0.82207	1.00024	0.9399	0.93058	1.01814
40.8	0.95131	0.83319	0.9736	0.84249	0.64653	0.38456	0.85232	1.01072	0.96436	0.94556	1.04562
41.2	0.96946	0.88565	0.97659	0.87387	0.67257	0.40827	0.89087	1.0558	0.96612	0.98637	1.08815
41.6	0.97106	0.92472	0.98826	0.90922	0.72197	0.42138	0.92598	1.10879	0.97564	1.04546	1.12428
42	0.99373	0.94224	1.00064	0.95664	0.77525	0.45097	0.95227	1.16674	1.00521	1.09715	1.14653
42.4	1.03345	0.94164	1.04566	1.01198	0.83232	0.48474	0.96494	1.20922	1.05482	1.13377	1.17435
42.8	1.08218	0.95168	1.10066	1.04682	0.8588	0.52692	0.98093	1.25463	1.11987	1.14966	1.19906
43.2	1.14023	0.98684	1.13959	1.06992	0.85649	0.53295	0.9938	1.27266	1.17461	1.16665	1.21779
43.6	1.21943	1.03337	1.19471	1.10014	0.86487	0.55015	1.01265	1.30616	1.20103	1.21336	1.24468
44	1.29375	1.07395	1.24727	1.15542	0.88472	0.55138	1.04115	1.33806	1.21918	1.27918	1.29387
44.4	1.33586	1.11024	1.27538	1.23909	0.90959	0.55625	1.09053	1.38259	1.24313	1.32588	1.34334
44.8	1.35972	1.1394	1.30682	1.31074	0.95207	0.55482	1.13471	1.43772	1.26681	1.36789	1.40262
45.2	1.37629	1.16252	1.35121	1.34298	0.99212	0.5609	1.17677	1.51293	1.29543	1.39787	1.43715
45.6	1.4083	1.19413	1.3783	1.36522	1.01995	0.56777	1.20704	1.57185	1.32564	1.43147	1.45207
46	1.46326	1.23561	1.41445	1.39716	1.06179	0.61964	1.23629	1.63505	1.35385	1.485	1.47032
46.4	1.51491	1.30058	1.46152	1.44822	1.10336	0.65833	1.26214	1.68717	1.41077	1.54622	1.51371
46.8	1.53912	1.37227	1.51406	1.48884	1.13104	0.67658	1.30326	1.71879	1.48898	1.60082	1.57811
47.2	1.56109	1.43865	1.58715	1.54015	1.15999	0.674	1.33707	1.77651	1.55273	1.65671	1.66274
47.6	1.59637	1.49469	1.64858	1.58301	1.20109	0.67259	1.38507	1.86659	1.61285	1.71333	1.76145
48	1.64606	1.54016	1.6945	1.61199	1.24641	0.68641	1.43835	1.93965	1.67872	1.76702	1.82812
48.4	1.73162	1.58048	1.7319	1.63674	1.31525	0.74442	1.49065	1.99577	1.72447	1.84008	1.87397
48.8	1.80884	1.62866	1.78284	1.6846	1.37916	0.78962	1.52026	2.02933	1.76611	1.90346	1.9322
49.2	1.85087	1.66017	1.82904	1.77545	1.40948	0.80214	1.53548	2.05153	1.82366	1.9481	2.01345
49.6	1.88063	1.70041	1.89138	1.89744	1.44153	0.78456	1.56101	2.10243	1.89533	1.97893	2.09046
50	1.95104	1.75175	1.9759	2.01108	1.50069	0.78088	1.61414	2.2061	1.97127	2.04266	2.14286
50.4	2.04517	1.71617	2.08325	2.06431	1.58986	0.77148	1.6753	2.32893	2.05643	2.11693	2.18593
50.8	2.14715	1.94917	2.17624	2.09884	1.66994	0.79723	1.71574	2.44223	2.12604	2.20225	2.25328
51.2	2.2384	2.00538	2.24055	2.12881	1.73838	0.84325	1.74314	2.50776	2.21595	2.27151	2.36408
51.6	2.31871	2.04962	2.29556	2.19641	1.78034	0.90077	1.77762	2.54545	2.31306	2.31555	2.45316
52	2.40759	2.11409	2.35456	2.27664	1.82749	0.95247	1.8576	2.5864	2.4024	2.35182	2.53109
52.4	2.5143	2.20188	2.45579	2.37321	1.89996	1.02185	1.95436	2.69609	2.44532	2.41725	2.57734
52.8	2.59541	2.28955	2.57702	2.44369	1.96782	1.05398	2.05748	2.80858	2.51394	2.47554	2.63987
53.2	2.6318	2.41882	2.67312	2.50633	2.00907	1.07664	2.13601	2.89069	2.59278	2.52879	2.72864
53.6	2.67294	2.40467	2.73406	2.58248	2.07718	1.10345	2.17829	2.94311	2.68004	2.62021	2.84909
54	2.73554	2.46871	2.80726	2.66512	2.18228	1.13511	2.20248	3.00691	2.75362	2.72852	2.95826
54.4	2.82488	2.54678	2.89954	2.7489	2.29231	1.17003	2.23161	3.08512	2.82694	2.85281	3.05495
54.8	2.94094	2.65575	2.99709	2.83869	2.41653	1.23673	2.2574	3.21222	2.89738	2.98739	3.14044
55.2	3.04561	2.74195	3.08569	2.93563	2.52523	1.2862	2.30442	3.31814	2.98562	3.09237	3.22081
55.6	3.1442	2.81263	3.16059	3.03518	2.598	1.31625	2.35643	3.40265	3.09158	3.1593	3.30771
56	3.27434	2.89774	3.25703	3.15143	2.66689	1.34116	2.41712	3.48798	3.19639	3.24166	3.37852
56.4	3.40951	2.9911	3.3895	3.27052	2.7279	1.37923	2.53352	3.56954	3.2987	3.32657	3.44581
56.8	3.50796	3.08609	3.52379	3.39147	2.79339	1.4186	2.66113	3.62902	3.39863	3.4008	3.53523
57.2	3.59254	3.18555	3.63013	3.51946	2.8906	1.4807	2.74268	3.72187	3.48325	3.47786	3.64515
57.6	3.69292	3.26091	3.73491	3.62468	3.0302	1.55983	2.79947	3.85582	3.54761	3.54864	3.72369
58	3.79962	3.36258	3.83554	3.71395	3.14617	1.61663	2.84898	3.98628	3.64401	3.61743	3.79026
58.4	3.93083	3.49687	3.95581	3.81049	3.26887	1.68602	2.90443	4.08627	3.74202	3.71514	3.90064
58.8	4.10159	3.63196	4.11399	3.95968	3.38854	1.78779	3.00025	4.1527	3.81966	3.82968	4.04147
59.2	4.29107	3.78054	4.2724	4.11019	3.51543	1.88596	3.08741	4.20262	3.91552	3.92296	4.18109
59.6	4.43665	3.9544	4.3636	4.20412	3.64215	1.91749	3.15811	4.23419	4.07431	3.97671	4.26275
60	4.52465	4.13095	4.39166	4.21737	3.77816	1.87824	3.25944	4.23475	4.28885	3.98398	4.2679

## Sheet: Figure 2d
Gate voltage (V) →	44	44.2	44.4	44.6	44.8	45	45.2	45.4	45.6	45.8	46	46.2	46.4	46.6	46.8	47	47.2	47.4	47.6	47.8	48	48.2	48.4	48.6	48.8	49
Bias voltage (mV)	dI/dV (arb. unit)
-60	7.67845	7.85667	7.59482	7.85389	7.47992	7.21277	7.07446	8.20427	9.70039	8.30105	4.49109	5.53581	6.27309	6.14325	6.95948	7.4639	8.10331	8.58899	7.7558	8.28705	8.44363	8.467	9.30294	8.86297	8.98113	9.70744
-59.6	7.43772	7.46662	7.2375	7.37209	7.21668	7.15583	7.1504	7.85161	9.23532	7.873	4.32577	5.32928	6.28286	5.7975	6.75828	7.28445	7.72672	8.01923	7.97688	8.09401	8.30113	8.47808	8.84556	8.72465	8.94914	9.30237
-59.2	7.21468	7.14998	7.0201	7.0465	6.97902	7.04301	7.0758	7.60466	8.86725	7.55199	4.15135	5.13025	6.1863	5.59352	6.52054	7.15544	7.41647	7.62566	7.96657	7.90985	8.09183	8.34275	8.48197	8.497	8.79609	8.94053
-58.8	7.0109	6.88936	6.83081	6.81729	6.78222	6.84983	6.88593	7.36258	8.61611	7.37121	4.02407	4.99521	6.07862	5.44272	6.36439	6.97623	7.25487	7.37828	7.72119	7.6995	7.86729	8.11459	8.13598	8.1835	8.51815	8.65733
-58.4	6.81996	6.67685	6.64239	6.6159	6.62789	6.62868	6.62437	7.13818	8.35543	7.19977	3.93022	4.89592	5.9198	5.3131	6.24321	6.76448	7.12985	7.2201	7.40121	7.47945	7.64606	7.84124	7.87121	7.86265	8.21744	8.39879
-58	6.62067	6.46769	6.45437	6.41394	6.47663	6.41491	6.41206	6.90938	8.00807	6.92589	3.82499	4.78922	5.73233	5.18594	6.09197	6.59195	6.951	7.05614	7.17346	7.25515	7.40001	7.59502	7.69091	7.65178	8.02605	8.11778
-57.6	6.39897	6.27056	6.20897	6.18121	6.32307	6.234	6.22836	6.64974	7.66617	6.62787	3.75362	4.69107	5.59958	5.03269	5.98421	6.39111	6.74815	6.8441	6.99516	7.02802	7.15973	7.4074	7.46744	7.48023	7.81005	7.85294
-57.2	6.17488	6.10687	6.01064	6.01387	6.16038	6.0302	6.01599	6.45661	7.45704	6.42897	3.70938	4.61669	5.45548	4.94985	5.84231	6.25413	6.51636	6.68104	6.78212	6.79497	6.91634	7.17722	7.28369	7.25425	7.54991	7.60139
-56.8	5.96333	5.95955	5.86047	5.88374	5.97443	5.86711	5.81662	6.26533	7.25901	6.26928	3.6077	4.48568	5.28448	4.86328	5.66195	6.1492	6.2593	6.48323	6.58989	6.58205	6.65176	6.96745	7.04362	7.05561	7.31099	7.38156
-56.4	5.77939	5.78887	5.67095	5.71101	5.7858	5.7399	5.67955	6.02235	7.0865	6.15048	3.50926	4.38698	5.18781	4.72318	5.53431	5.97269	6.05556	6.23066	6.4298	6.36309	6.46046	6.79668	6.73927	6.85832	7.09778	7.17762
-56	5.61407	5.64437	5.5093	5.52117	5.58818	5.59274	5.50226	5.85459	6.96574	6.08083	3.42157	4.34911	5.08848	4.63571	5.40253	5.78227	5.89434	6.06164	6.22272	6.19282	6.31855	6.57724	6.54876	6.63762	6.86718	6.98943
-55.6	5.4708	5.48478	5.36464	5.32981	5.38984	5.43897	5.37725	5.72886	6.72882	5.92153	3.29443	4.27969	4.97627	4.58498	5.20564	5.63597	5.73071	5.88922	6.08927	6.04983	6.16342	6.37781	6.42009	6.49414	6.73929	6.78289
-55.2	5.34481	5.29833	5.17268	5.11291	5.21987	5.28326	5.27422	5.56825	6.44977	5.7336	3.20319	4.20667	4.93402	4.48285	5.07111	5.44733	5.58465	5.69571	5.98019	5.88863	6.02707	6.22026	6.23958	6.35187	6.57362	6.58758
-54.8	5.22173	5.15047	5.0137	4.96092	5.07519	5.1112	5.12263	5.42682	6.25063	5.6015	3.18109	4.15047	4.83787	4.38095	4.93993	5.26199	5.43493	5.59677	5.78064	5.7374	5.90441	6.04425	6.09257	6.15457	6.36362	6.40296
-54.4	5.10817	5.03982	4.91575	4.88434	4.92269	4.96859	4.98929	5.27313	6.07994	5.45518	3.12969	4.06053	4.69189	4.25133	4.81252	5.12605	5.2835	5.48117	5.60078	5.59029	5.74234	5.87852	5.93278	6.00408	6.1513	6.20526
-54	4.99128	4.91391	4.79427	4.78221	4.75367	4.87766	4.90408	5.07356	5.90204	5.30373	3.08274	3.98719	4.60145	4.10421	4.73885	4.97117	5.16113	5.2999	5.47148	5.43855	5.60172	5.75917	5.73493	5.84489	5.93618	5.99522
-53.6	4.85356	4.79481	4.66577	4.68454	4.61379	4.71812	4.77791	4.91356	5.75823	5.20461	3.05073	3.96108	4.5103	4.0425	4.64906	4.86049	5.05816	5.15922	5.3042	5.28481	5.47821	5.57356	5.63075	5.63442	5.74377	5.80354
-53.2	4.71391	4.66673	4.56058	4.59361	4.49872	4.56347	4.65605	4.76979	5.52553	5.08354	2.97016	3.90378	4.39491	4.0372	4.50728	4.79129	4.94255	4.98116	5.17101	5.12548	5.30694	5.39789	5.53007	5.46494	5.67086	5.61495
-52.8	4.57309	4.49342	4.43197	4.46183	4.43825	4.44605	4.56	4.59932	5.27582	4.95339	2.90931	3.82462	4.3449	3.97036	4.42923	4.68992	4.8409	4.78534	5.04436	4.9444	5.13833	5.28142	5.32772	5.3133	5.56684	5.45629
-52.4	4.42481	4.35155	4.33918	4.32813	4.37767	4.33217	4.42579	4.47641	5.15155	4.87984	2.88959	3.77326	4.26246	3.90263	4.36292	4.61006	4.74462	4.69922	4.84092	4.83666	4.96758	5.13535	5.15708	5.14696	5.37642	5.3214
-52	4.30588	4.24689	4.28168	4.22389	4.29067	4.22537	4.30416	4.4161	5.07189	4.77948	2.83548	3.67745	4.12741	3.81806	4.26121	4.59407	4.6105	4.62664	4.70293	4.75342	4.80739	5.01191	4.98683	5.06687	5.19342	5.17234
-51.6	4.1929	4.14052	4.14867	4.10132	4.1724	4.14595	4.22857	4.31827	4.95567	4.62719	2.79683	3.58501	4.06522	3.69151	4.20443	4.49343	4.49855	4.51257	4.62146	4.66735	4.71984	4.93746	4.79408	4.98885	5.02345	5.03629
-51.2	4.07099	4.04189	3.99276	3.97886	4.07528	4.02375	4.10216	4.24089	4.82757	4.54196	2.78787	3.53577	4.00597	3.61742	4.13692	4.36043	4.3885	4.45172	4.47226	4.5865	4.66088	4.81294	4.70711	4.84176	4.87149	4.94517
-50.8	3.96536	3.96122	3.90327	3.89027	3.98994	3.92285	3.97604	4.17751	4.6546	4.45225	2.74177	3.47875	3.91164	3.56602	4.01772	4.2514	4.2842	4.33611	4.38289	4.50043	4.54773	4.69399	4.65329	4.7047	4.79913	4.83687
-50.4	3.86534	3.841	3.82097	3.78392	3.91739	3.83995	3.88962	4.06531	4.47099	4.33884	2.69354	3.40726	3.8641	3.4712	3.94938	4.11314	4.20511	4.17774	4.31198	4.3795	4.44852	4.62922	4.53375	4.56209	4.68304	4.73527
-50	3.77226	3.74443	3.7185	3.70324	3.85568	3.72784	3.78361	3.96856	4.40665	4.27094	2.67695	3.38266	3.81061	3.42063	3.84941	4.0098	4.13921	4.10284	4.18443	4.28855	4.32449	4.48496	4.4477	4.38866	4.52262	4.62711
-49.6	3.67976	3.67414	3.62826	3.65865	3.74653	3.626	3.69182	3.92076	4.37561	4.1846	2.62284	3.29675	3.68934	3.40274	3.70038	3.94104	4.04016	4.04924	4.0784	4.17803	4.18627	4.3258	4.34292	4.30255	4.4169	4.49859
-49.2	3.59439	3.57921	3.49437	3.58008	3.63703	3.5965	3.64863	3.82395	4.27972	4.05016	2.57551	3.18647	3.62914	3.34727	3.6261	3.80467	3.94381	3.95376	4.01449	4.05768	4.09179	4.21236	4.19048	4.22012	4.31985	4.38946
-48.8	3.49751	3.48452	3.39729	3.46266	3.5418	3.56139	3.55987	3.7361	4.17285	3.99207	2.57731	3.10975	3.55388	3.29364	3.57459	3.70495	3.84065	3.88381	3.88908	3.95058	4.02958	4.0675	4.1129	4.09931	4.2054	4.29164
-48.4	3.4304	3.41699	3.40355	3.38773	3.46985	3.51012	3.45917	3.66617	4.04851	3.94396	2.56105	3.0252	3.42943	3.22451	3.48576	3.68589	3.70937	3.76448	3.80968	3.85821	3.92875	3.96983	4.04055	4.05117	4.13508	4.14017
-48	3.356	3.3406	3.38872	3.32784	3.3957	3.44568	3.40485	3.54254	3.89451	3.84315	2.53971	2.93543	3.37041	3.07371	3.43149	3.59935	3.58163	3.60085	3.73962	3.7313	3.87873	3.94345	3.89784	3.98658	4.00658	3.98857
-47.6	3.27879	3.25588	3.31053	3.26035	3.33221	3.3439	3.32885	3.43274	3.8375	3.80277	2.5223	2.89957	3.30645	2.96673	3.35668	3.48983	3.46836	3.54878	3.58297	3.65842	3.80881	3.86383	3.79406	3.85594	3.85653	3.87074
-47.2	3.19301	3.19245	3.25019	3.21072	3.25197	3.24289	3.25717	3.38368	3.80173	3.7328	2.44709	2.82057	3.18247	2.91818	3.24407	3.40611	3.36456	3.48998	3.47026	3.56431	3.72794	3.76469	3.69602	3.77545	3.75593	3.77915
-46.8	3.11411	3.08755	3.15804	3.13701	3.16426	3.18713	3.22844	3.27917	3.68232	3.63828	2.36325	2.71605	3.12416	2.84771	3.18453	3.29794	3.30209	3.39868	3.42703	3.46158	3.63994	3.70253	3.56139	3.67409	3.65137	3.71695
-46.4	3.03194	2.98306	3.03917	3.03705	3.10255	3.11538	3.15157	3.18218	3.55565	3.61303	2.33588	2.63112	3.08732	2.79849	3.11115	3.23119	3.25325	3.36078	3.34141	3.38253	3.51377	3.55458	3.4721	3.5494	3.53951	3.65625
-46	2.98683	2.91664	2.96487	2.97442	3.04741	3.02587	3.03798	3.12049	3.46235	3.59232	2.31473	2.53384	2.98753	2.78739	3.0031	3.17818	3.16443	3.32847	3.30395	3.32148	3.33965	3.41844	3.39392	3.48101	3.47806	3.54363
-45.6	2.95777	2.85721	2.88251	2.90669	2.99411	2.97571	2.97516	3.04413	3.3575	3.5067	2.29169	2.46137	2.94269	2.72089	2.94865	3.04512	3.06594	3.23633	3.28094	3.2497	3.21005	3.35763	3.27802	3.40225	3.39171	3.4582
-45.2	2.91785	2.80382	2.78798	2.81563	2.9491	2.91624	2.88273	3.00594	3.3314	3.46301	2.29401	2.46692	2.88744	2.68582	2.89983	2.94111	2.99234	3.1824	3.17232	3.21117	3.12153	3.25472	3.23943	3.26318	3.29847	3.37853
-44.8	2.84567	2.79443	2.7758	2.77069	2.89118	2.86384	2.78441	3.00672	3.31484	3.44061	2.24981	2.45566	2.79517	2.66034	2.81897	2.92052	2.90541	3.0859	3.08806	3.15321	3.04241	3.15477	3.21368	3.18596	3.25025	3.28263
-44.4	2.7499	2.7462	2.77012	2.72816	2.80561	2.85133	2.7386	2.9285	3.19369	3.38368	2.17778	2.39624	2.77058	2.54539	2.76152	2.84042	2.83876	2.95862	3.02098	3.06502	3.00638	3.09046	3.11155	3.08073	3.18976	3.2035
-44	2.65157	2.67451	2.72648	2.66804	2.73484	2.82136	2.70247	2.81599	3.05786	3.36979	2.13937	2.33678	2.73821	2.45302	2.70689	2.76154	2.79214	2.9165	2.87366	2.99729	2.93866	2.96547	3.04006	2.97583	3.11596	3.13465
-43.6	2.58755	2.61883	2.69588	2.63265	2.65506	2.75934	2.66185	2.75177	2.9654	3.33552	2.06695	2.25505	2.62941	2.42392	2.62208	2.69002	2.72941	2.86719	2.76853	2.8934	2.84703	2.87364	2.96229	2.94996	3.05635	3.04594
-43.2	2.53643	2.55781	2.64922	2.61437	2.57245	2.70294	2.68883	2.65232	2.86308	3.20906	1.97263	2.16381	2.54056	2.3486	2.57266	2.57645	2.66926	2.74658	2.67624	2.76829	2.79895	2.86122	2.84261	2.92923	2.92375	2.9825
-42.8	2.48274	2.49762	2.5518	2.54629	2.50351	2.60629	2.64658	2.58401	2.82152	3.13896	1.92065	2.14918	2.44695	2.29737	2.51462	2.50566	2.60855	2.67329	2.54344	2.68235	2.7589	2.8043	2.78496	2.84339	2.77254	2.90735
-42.4	2.41884	2.46153	2.48787	2.51389	2.44186	2.50008	2.54634	2.54872	2.80568	3.12266	1.87978	2.14809	2.31667	2.26147	2.42974	2.49316	2.52762	2.58442	2.47545	2.61121	2.68386	2.74543	2.72102	2.78669	2.69765	2.80446
-42	2.36755	2.39007	2.42747	2.46432	2.3808	2.45317	2.46888	2.46772	2.69342	3.0854	1.84179	2.11365	2.25583	2.16391	2.39662	2.41691	2.47134	2.47105	2.48433	2.53916	2.63759	2.70173	2.57877	2.69195	2.63265	2.73452
-41.6	2.33895	2.3033	2.31892	2.38194	2.34794	2.42508	2.37267	2.3747	2.56987	3.07917	1.85151	2.08633	2.22799	2.09891	2.35553	2.35507	2.43425	2.44265	2.44946	2.49066	2.59742	2.5815	2.51523	2.56519	2.577	2.67478
-41.2	2.31993	2.24621	2.2427	2.29481	2.33224	2.38644	2.26508	2.35456	2.50046	3.08014	1.81443	2.02502	2.16474	2.08224	2.26819	2.29195	2.36027	2.39674	2.44039	2.4275	2.52977	2.48954	2.4777	2.52046	2.55572	2.59388
-40.8	2.28515	2.21089	2.2263	2.22485	2.29067	2.33947	2.24282	2.30868	2.41677	2.98725	1.7248	1.92942	2.15974	2.0091	2.19296	2.17421	2.29363	2.29973	2.42607	2.34728	2.47689	2.49055	2.41428	2.48189	2.46964	2.53428
-40.4	2.23893	2.18332	2.18602	2.1338	2.23879	2.27745	2.20488	2.28385	2.38567	2.92902	1.676	1.90216	2.16339	1.92927	2.14031	2.09527	2.22938	2.25709	2.35367	2.29602	2.39368	2.46645	2.40793	2.41697	2.39564	2.45885
-40	2.18104	2.1937	2.16985	2.09958	2.17933	2.20081	2.1399	2.28691	2.38333	2.90331	1.62616	1.88932	2.10837	1.8632	2.07418	2.08663	2.15944	2.20072	2.30681	2.22346	2.29447	2.43611	2.36325	2.38227	2.37156	2.36329
-39.6	2.13248	2.18056	2.15455	2.11025	2.11928	2.18075	2.11676	2.22793	2.28711	2.81101	1.5619	1.8372	2.06024	1.75622	2.03585	2.04685	2.10372	2.09833	2.28315	2.13212	2.26778	2.40798	2.22888	2.31949	2.32976	2.29293
-39.2	2.07203	2.13174	2.06234	2.10322	2.09038	2.15543	2.06821	2.13689	2.18154	2.74129	1.53928	1.79634	1.9918	1.69418	1.99452	2.03116	2.0468	2.07729	2.19864	2.0795	2.23466	2.2836	2.16276	2.2283	2.29483	2.23237
-38.8	2.01279	2.08264	1.98374	2.0898	2.06971	2.09773	1.98645	2.09913	2.14765	2.71331	1.50485	1.72561	1.85282	1.69708	1.91054	2.02982	1.96695	2.04517	2.13661	2.03003	2.15405	2.17398	2.10715	2.19741	2.29306	2.16257
-38.4	1.96062	2.01962	1.95818	2.07767	2.01007	2.03872	1.96069	2.01008	2.09447	2.61178	1.44439	1.62017	1.77156	1.63915	1.86939	1.95149	1.93738	1.96983	2.08658	1.95934	2.08419	2.1437	2.03388	2.13891	2.21033	2.13982
-38	1.92742	1.92616	1.9124	2.01076	1.93107	1.97872	1.91762	1.92427	2.06169	2.52616	1.42485	1.58502	1.72566	1.58162	1.841	1.89743	1.92866	1.94662	1.96486	1.91933	2.0089	2.0804	2.04407	2.03835	2.10884	2.13825
-37.6	1.89386	1.87418	1.89153	1.95263	1.87262	1.90077	1.84903	1.89469	2.03877	2.48844	1.40209	1.58045	1.65599	1.54879	1.79655	1.87482	1.88811	1.88192	1.88177	1.86382	1.88649	2.01744	2.01561	1.9862	2.04568	2.10585
-37.2	1.86492	1.84314	1.90556	1.9043	1.82506	1.85758	1.83172	1.82878	1.92911	2.39847	1.34163	1.54546	1.64563	1.48568	1.76432	1.79367	1.8473	1.77869	1.83562	1.79177	1.82143	1.98595	1.90302	1.93492	1.95388	2.0807
-36.8	1.83784	1.81932	1.86226	1.83065	1.79124	1.81592	1.79675	1.75494	1.81315	2.33219	1.33859	1.52544	1.64516	1.44393	1.72821	1.71559	1.79871	1.75317	1.76725	1.77157	1.77969	1.89735	1.85874	1.87836	1.89324	2.02946
-36.4	1.80125	1.8141	1.82314	1.76162	1.75944	1.74795	1.72536	1.73618	1.77848	2.31876	1.3514	1.48246	1.58603	1.46115	1.64495	1.66754	1.7332	1.75131	1.72272	1.76932	1.7423	1.81807	1.83855	1.87495	1.88642	1.95164
-36	1.77709	1.77491	1.80691	1.73344	1.69868	1.69207	1.70968	1.66902	1.74439	2.24865	1.33442	1.4052	1.55349	1.43155	1.58768	1.5631	1.7061	1.70989	1.69673	1.74186	1.77114	1.7833	1.77739	1.83725	1.84577	1.88396
-35.6	1.75019	1.7075	1.72873	1.68868	1.65924	1.64788	1.68963	1.57173	1.70212	2.18302	1.33565	1.37049	1.51665	1.40239	1.54509	1.50868	1.68494	1.70841	1.61267	1.73903	1.76758	1.69127	1.77573	1.74986	1.79673	1.83066
-35.2	1.70659	1.65722	1.62944	1.6428	1.64034	1.60557	1.61742	1.53932	1.6829	2.17789	1.30962	1.33246	1.42833	1.39046	1.47435	1.52823	1.61197	1.6616	1.58745	1.67972	1.68632	1.6232	1.72059	1.72105	1.79175	1.75174
-34.8	1.65962	1.62459	1.59148	1.62229	1.62424	1.60197	1.57931	1.49332	1.59928	2.11181	1.24327	1.25024	1.41127	1.32212	1.41236	1.49728	1.5486	1.56972	1.60288	1.58838	1.62106	1.6328	1.61376	1.69471	1.72846	1.73023
-34.4	1.63231	1.56346	1.53028	1.57454	1.58349	1.593	1.53228	1.45219	1.51883	2.04611	1.22511	1.20541	1.42839	1.27289	1.36084	1.47718	1.51474	1.55299	1.56782	1.53737	1.55846	1.59454	1.59562	1.64784	1.68324	1.69728
-34	1.61865	1.50925	1.46902	1.53939	1.54322	1.54108	1.44416	1.46584	1.52701	2.04728	1.21411	1.18664	1.3902	1.26102	1.30268	1.45456	1.4601	1.54183	1.53424	1.49671	1.49204	1.53882	1.57332	1.65412	1.68426	1.65645
-33.6	1.62775	1.47105	1.45835	1.51864	1.48145	1.49854	1.41898	1.43908	1.53065	1.98561	1.15184	1.1392	1.34401	1.19902	1.28549	1.35509	1.4443	1.47848	1.50236	1.44339	1.51382	1.53942	1.49766	1.63079	1.62247	1.62631
-33.2	1.62396	1.43497	1.44664	1.45284	1.41897	1.46591	1.39608	1.37907	1.49851	1.8996	1.11926	1.13174	1.27758	1.1493	1.31712	1.28412	1.41594	1.46187	1.40099	1.44705	1.53792	1.487	1.48157	1.57062	1.55528	1.6035
-32.8	1.59303	1.43274	1.42149	1.36519	1.38225	1.41581	1.3424	1.38166	1.48845	1.88623	1.10067	1.12511	1.16978	1.1658	1.30993	1.28013	1.33855	1.44937	1.33747	1.45458	1.48841	1.44075	1.43133	1.55551	1.52909	1.53746
-32.4	1.54325	1.45046	1.42972	1.33853	1.35691	1.37551	1.34182	1.36735	1.41605	1.82417	1.05188	1.08305	1.14159	1.14523	1.28597	1.22638	1.29831	1.40852	1.33119	1.45773	1.46496	1.46411	1.35217	1.52689	1.45052	1.49067
-32	1.47632	1.44072	1.37617	1.3339	1.34388	1.3561	1.3596	1.31221	1.32905	1.73874	1.03291	1.06694	1.15913	1.13753	1.23284	1.19703	1.29913	1.41173	1.30662	1.50179	1.42731	1.4137	1.366	1.46605	1.39371	1.44546
-31.6	1.38569	1.43867	1.29792	1.3172	1.33251	1.33663	1.32725	1.30572	1.32178	1.71849	1.02375	1.0682	1.12123	1.14668	1.16372	1.20898	1.28485	1.36851	1.32697	1.47471	1.35227	1.34415	1.36666	1.45716	1.40128	1.391
-31.2	1.3191	1.45709	1.30094	1.3148	1.32315	1.3335	1.33261	1.28431	1.30431	1.64377	0.98382	1.01531	1.09776	1.08597	1.13898	1.17276	1.28163	1.25393	1.35471	1.37591	1.33736	1.34147	1.32331	1.41584	1.37127	1.34619
-30.8	1.28351	1.43063	1.31322	1.26377	1.29129	1.32123	1.32655	1.2424	1.23088	1.56925	0.975	0.97848	1.08293	1.02554	1.16444	1.15247	1.26975	1.20757	1.28731	1.31577	1.32343	1.29408	1.3519	1.32759	1.36083	1.29934
-30.4	1.27236	1.39114	1.28129	1.20846	1.26861	1.27851	1.26	1.25322	1.20082	1.59067	0.96912	0.95601	1.01238	1.02587	1.15557	1.16638	1.21479	1.18449	1.22677	1.26701	1.25941	1.25031	1.33953	1.30432	1.37836	1.25816
-30	1.26746	1.3509	1.27445	1.20658	1.25641	1.25089	1.23202	1.24438	1.16141	1.58327	0.92222	0.89452	0.98325	0.97743	1.14407	1.12446	1.18604	1.14435	1.20098	1.22089	1.26595	1.2738	1.29121	1.28133	1.32161	1.27495
-29.6	1.26897	1.29152	1.25851	1.20881	1.23562	1.24086	1.2174	1.1857	1.14083	1.52991	0.90743	0.87265	0.99796	0.95056	1.12358	1.11956	1.18232	1.16346	1.15308	1.23877	1.26673	1.24064	1.29895	1.23212	1.27769	1.31434
-29.2	1.27137	1.25884	1.21313	1.1849	1.23822	1.21709	1.16017	1.17824	1.18725	1.52602	0.91155	0.87929	0.97013	0.96421	1.0907	1.17061	1.16242	1.1532	1.16416	1.24314	1.22416	1.21393	1.26321	1.24516	1.28492	1.30824
-28.8	1.29051	1.2545	1.22066	1.18069	1.23432	1.19573	1.14402	1.17596	1.19868	1.47824	0.86887	0.84197	0.99102	0.93545	1.09639	1.15406	1.17587	1.10517	1.2199	1.22989	1.25526	1.25783	1.20549	1.24141	1.24577	1.29221
-28.4	1.29827	1.23261	1.21295	1.15385	1.21489	1.19637	1.15171	1.13062	1.13732	1.4132	0.82581	0.83136	1.01932	0.92118	1.12065	1.14714	1.20424	1.13217	1.19826	1.24533	1.26958	1.21715	1.22574	1.20203	1.2206	1.27543
-28	1.28876	1.20973	1.15476	1.11746	1.18966	1.1844	1.11436	1.1409	1.12719	1.42099	0.79029	0.82902	0.96907	0.9587	1.12257	1.15455	1.18661	1.15108	1.18646	1.22082	1.2191	1.15546	1.20079	1.23125	1.22067	1.24234
-27.6	1.26804	1.1973	1.15813	1.12889	1.15733	1.16711	1.11057	1.14926	1.11239	1.39366	0.72893	0.76661	0.94694	0.94961	1.12712	1.10375	1.16381	1.12383	1.19463	1.15238	1.20413	1.1615	1.13579	1.25064	1.17988	1.24686
-27.2	1.2381	1.15705	1.16746	1.14055	1.10805	1.15808	1.1245	1.10272	1.05779	1.31537	0.70939	0.73658	0.95654	0.96639	1.14545	1.09486	1.1453	1.14204	1.14783	1.1664	1.16713	1.13968	1.13764	1.24101	1.17361	1.25912
-26.8	1.18319	1.11932	1.12868	1.12432	1.08099	1.12002	1.08906	1.09123	1.05805	1.31433	0.71067	0.74142	0.93688	1.03925	1.14922	1.1404	1.11011	1.17237	1.1431	1.18397	1.13298	1.10988	1.13135	1.25659	1.23186	1.23658
-26.4	1.1309	1.11662	1.11558	1.13909	1.07708	1.0871	1.09116	1.08354	1.07064	1.30674	0.67686	0.7331	0.96083	1.05809	1.16432	1.11275	1.12262	1.18032	1.18484	1.1904	1.21301	1.15237	1.12738	1.23319	1.2307	1.22234
-26	1.11316	1.11164	1.11669	1.14137	1.06831	1.07789	1.13342	1.03561	1.06201	1.25266	0.64613	0.73913	1.02962	1.06885	1.15485	1.09333	1.17025	1.23925	1.17907	1.24012	1.28701	1.14042	1.21515	1.14427	1.22531	1.20528
-25.6	1.12868	1.11469	1.07385	1.11342	1.06879	1.06822	1.12934	1.06478	1.1183	1.25422	0.65253	0.7591	1.04192	1.12611	1.11903	1.09621	1.17941	1.26951	1.21504	1.25575	1.28293	1.14297	1.25328	1.12381	1.22947	1.17411
-25.2	1.16393	1.1337	1.08185	1.0952	1.08679	1.07524	1.14175	1.10398	1.1618	1.23539	0.6301	0.73435	1.0987	1.14043	1.12305	1.06084	1.19565	1.23675	1.25134	1.22989	1.292	1.20225	1.23309	1.10529	1.19427	1.18925
-24.8	1.18261	1.12231	1.10961	1.09397	1.10859	1.11176	1.16955	1.08251	1.14057	1.19177	0.6227	0.7572	1.16466	1.17126	1.19642	1.09247	1.22028	1.25322	1.22062	1.2508	1.27165	1.19164	1.22971	1.08964	1.19032	1.21281
-24.4	1.17146	1.12026	1.09217	1.09743	1.15525	1.12404	1.12776	1.10494	1.14726	1.22936	0.63076	0.82461	1.1902	1.24139	1.27166	1.17668	1.23071	1.24899	1.22314	1.24829	1.22565	1.18211	1.18848	1.15303	1.21808	1.20014
-24	1.14998	1.14185	1.10608	1.14881	1.18119	1.11377	1.10806	1.1308	1.1642	1.27259	0.6136	0.8473	1.25245	1.25371	1.34539	1.2232	1.27196	1.22347	1.26903	1.23626	1.26349	1.24333	1.15703	1.2033	1.17381	1.20165
-23.6	1.13715	1.14109	1.13309	1.19545	1.17308	1.10787	1.12899	1.1017	1.12531	1.25169	0.59212	0.87058	1.36137	1.27133	1.39277	1.31948	1.33697	1.25855	1.2676	1.30007	1.2944	1.24521	1.22985	1.21641	1.14905	1.19959
-23.2	1.13213	1.12143	1.11761	1.19164	1.15188	1.09046	1.10497	1.12244	1.12921	1.26714	0.59733	0.91036	1.40615	1.3389	1.41182	1.44445	1.36066	1.32485	1.31446	1.31377	1.29751	1.25897	1.2738	1.28353	1.16726	1.17466
-22.8	1.15314	1.12038	1.13396	1.18695	1.15288	1.07701	1.09763	1.15984	1.14005	1.27726	0.54991	0.9306	1.47011	1.37469	1.45698	1.45137	1.39496	1.3444	1.38556	1.29866	1.34695	1.30663	1.26063	1.32124	1.15553	1.17705
-22.4	1.16971	1.10342	1.19545	1.18994	1.15229	1.09099	1.14303	1.12809	1.10285	1.23883	0.52601	0.98582	1.57961	1.44342	1.52922	1.461	1.42497	1.39993	1.36955	1.3377	1.36652	1.28394	1.30888	1.30519	1.17606	1.18945
-22	1.17601	1.09415	1.18427	1.15508	1.1623	1.08964	1.14291	1.13916	1.13083	1.24922	0.54114	1.0633	1.66111	1.58753	1.58702	1.49973	1.43502	1.42346	1.36677	1.37411	1.3546	1.25964	1.32556	1.32846	1.23527	1.18082
-21.6	1.15675	1.13076	1.1776	1.13621	1.17681	1.10008	1.18563	1.17042	1.1792	1.26311	0.54474	1.08958	1.7559	1.6818	1.6344	1.51683	1.46483	1.41923	1.40047	1.40434	1.41422	1.31005	1.32688	1.32492	1.24611	1.19904
-21.2	1.14286	1.17793	1.20443	1.13868	1.17278	1.13312	1.26478	1.14902	1.18238	1.22007	0.53896	1.13958	1.86653	1.75762	1.69065	1.59718	1.55012	1.48149	1.41907	1.49298	1.44642	1.32435	1.38381	1.30346	1.26916	1.21638
-20.8	1.1536	1.22241	1.19267	1.13832	1.18658	1.1605	1.26985	1.18576	1.21796	1.22858	0.56404	1.25492	1.92772	1.84994	1.73521	1.70591	1.62043	1.55337	1.48635	1.5218	1.43631	1.36389	1.38566	1.33775	1.31438	1.21596
-20.4	1.19883	1.27239	1.1885	1.15573	1.21033	1.18416	1.25895	1.23891	1.26783	1.27285	0.55332	1.36869	2.03699	1.89548	1.7929	1.73839	1.69928	1.58113	1.55395	1.53023	1.46541	1.43645	1.36845	1.33896	1.31104	1.26488
-20	1.2339	1.28642	1.23202	1.20629	1.23657	1.23561	1.28436	1.2436	1.25731	1.26558	0.54645	1.4996	2.19934	1.9451	1.85926	1.80581	1.76188	1.65981	1.53904	1.60465	1.48582	1.43256	1.44087	1.32325	1.35387	1.33845
-19.6	1.26203	1.2836	1.22594	1.23248	1.2676	1.29957	1.2674	1.28714	1.30074	1.31861	0.56632	1.65129	2.30214	2.05988	1.91545	1.89363	1.7737	1.73553	1.58545	1.63578	1.49781	1.43034	1.48515	1.37606	1.44009	1.36051
-19.2	1.25398	1.30578	1.22368	1.27572	1.29987	1.35085	1.28372	1.36368	1.3769	1.41969	0.55152	1.76233	2.41782	2.142	1.98511	1.90607	1.80067	1.76144	1.6907	1.62826	1.57525	1.49277	1.48561	1.40568	1.45557	1.37627
-18.8	1.25608	1.30419	1.26436	1.32664	1.30852	1.39569	1.35138	1.37998	1.41339	1.45487	0.53293	1.89901	2.55804	2.21804	2.08724	1.9635	1.85304	1.83293	1.74015	1.67406	1.62761	1.5256	1.53492	1.39779	1.46921	1.37818
-18.4	1.26956	1.27345	1.27306	1.34129	1.32333	1.39286	1.35453	1.44696	1.47611	1.4933	0.56385	2.08361	2.65884	2.32117	2.1829	2.0528	1.87939	1.88833	1.79952	1.67747	1.63486	1.55507	1.51851	1.44132	1.50229	1.38127
-18	1.28251	1.2589	1.28882	1.35113	1.36532	1.3715	1.36502	1.51322	1.5389	1.54361	0.59022	2.24183	2.75216	2.36839	2.2646	2.08939	1.89537	1.90936	1.85688	1.67779	1.68813	1.61682	1.47654	1.47635	1.48415	1.4445
-17.6	1.27621	1.25919	1.36255	1.37668	1.40476	1.38826	1.43618	1.50426	1.54201	1.52459	0.61825	2.37949	2.86125	2.40892	2.33031	2.15221	1.93719	1.97028	1.85435	1.76141	1.72779	1.61091	1.53281	1.51259	1.5102	1.51396
-17.2	1.2601	1.25379	1.39738	1.38505	1.43644	1.43092	1.47173	1.52092	1.56318	1.53764	0.67292	2.53575	2.90062	2.50882	2.38152	2.23581	1.98287	2.01125	1.89136	1.79312	1.73978	1.62387	1.57755	1.60184	1.56613	1.5215
-16.8	1.26191	1.27691	1.4008	1.40087	1.46066	1.47924	1.53339	1.58027	1.62337	1.6204	0.70128	2.64086	2.95799	2.55821	2.4307	2.24714	2.0806	1.97913	1.94088	1.80361	1.78805	1.71926	1.61091	1.65285	1.5707	1.53993
-16.4	1.2779	1.29422	1.45887	1.44699	1.47736	1.53913	1.62768	1.59668	1.65531	1.64741	0.73102	2.7431	3.03342	2.56697	2.50623	2.29207	2.18781	2.00362	1.93083	1.86394	1.79473	1.76531	1.7006	1.67037	1.59969	1.57692
-16	1.31251	1.31317	1.47846	1.49943	1.52605	1.58846	1.66067	1.66505	1.71329	1.71005	0.80642	2.88809	3.05119	2.62015	2.54295	2.35869	2.2187	2.02677	1.96188	1.86452	1.74697	1.79619	1.73396	1.73181	1.65718	1.60309
-15.6	1.34134	1.37225	1.47527	1.54706	1.57923	1.63183	1.69167	1.75272	1.80347	1.80801	0.87233	2.99941	3.06891	2.64958	2.56116	2.35323	2.20505	2.02542	2.02429	1.85745	1.77425	1.85063	1.7249	1.74244	1.64798	1.66426
-15.2	1.35015	1.44078	1.51671	1.60764	1.62507	1.6975	1.76971	1.77431	1.8336	1.83527	0.93579	3.11846	3.11098	2.68025	2.57458	2.38008	2.22382	2.08345	2.03032	1.91926	1.82635	1.86231	1.78784	1.72854	1.68317	1.69653
-14.8	1.34992	1.46073	1.54674	1.64848	1.65586	1.74942	1.79407	1.80672	1.87658	1.84871	1.04035	3.272	3.1158	2.7521	2.57452	2.42255	2.23639	2.14161	2.06026	1.93953	1.86445	1.86747	1.80194	1.77106	1.75144	1.67159
-14.4	1.35925	1.45797	1.54488	1.66975	1.70596	1.77367	1.81202	1.88242	1.95813	1.90635	1.14003	3.36226	3.12104	2.75712	2.55601	2.4049	2.2712	2.15129	2.09124	1.9383	1.9428	1.90701	1.81002	1.78811	1.76522	1.67741
-14	1.37384	1.45492	1.59421	1.70813	1.74268	1.8043	1.86925	1.89667	1.99449	1.88084	1.23469	3.39126	3.11986	2.71815	2.52858	2.41428	2.3127	2.19297	2.04393	1.99671	1.95479	1.87345	1.89051	1.78964	1.8043	1.70372
-13.6	1.39234	1.44864	1.61953	1.73655	1.76074	1.83923	1.88026	1.94916	2.01273	1.86669	1.36956	3.43506	3.02701	2.70528	2.48838	2.43365	2.29609	2.20137	2.02786	1.99871	1.92744	1.86647	1.92261	1.83671	1.85	1.72783
-13.2	1.4179	1.47199	1.61165	1.74733	1.75909	1.86572	1.90171	2.0132	2.0613	1.90226	1.48679	3.4473	2.91621	2.65878	2.46358	2.38357	2.25471	2.1595	2.05281	2.00552	1.98777	1.93245	1.89792	1.84453	1.83288	1.80292
-12.8	1.44749	1.51347	1.65327	1.76971	1.75648	1.90785	1.98039	2.00905	2.0635	1.87234	1.59861	3.46199	2.82518	2.59534	2.44903	2.36715	2.23614	2.15943	2.05106	2.05518	2.04978	1.96508	1.93817	1.82742	1.85593	1.85292
-12.4	1.46908	1.51318	1.68051	1.78178	1.76767	1.9485	2.01401	2.00599	2.06435	1.83592	1.74884	3.50329	2.69897	2.59306	2.40806	2.3609	2.18781	2.14879	2.09189	2.06142	2.07668	1.9732	1.94194	1.86432	1.88703	1.85628
-12	1.46791	1.52292	1.65761	1.76362	1.79924	1.97163	1.99875	2.039	2.10512	1.84241	1.8775	3.46993	2.57546	2.53959	2.34906	2.26633	2.15717	2.09813	2.13836	2.04097	2.13694	2.01233	1.9385	1.86038	1.87189	1.85628
-11.6	1.45082	1.55196	1.68074	1.76678	1.82719	1.99111	2.01425	2.02216	2.0935	1.76666	1.98249	3.37641	2.47019	2.45647	2.30994	2.19652	2.16071	2.09679	2.09973	2.08149	2.14258	1.98159	1.98437	1.85035	1.8959	1.84443
-11.2	1.44825	1.54973	1.69784	1.77422	1.83619	1.9924	1.98144	2.03016	2.05383	1.68817	2.10157	3.31226	2.31149	2.40011	2.25717	2.16496	2.12078	2.08832	2.07776	2.05197	2.07039	1.95528	1.96219	1.89668	1.92809	1.82374
-10.8	1.4507	1.55589	1.67396	1.77375	1.83969	1.95559	1.95731	2.07574	2.06006	1.67058	2.18261	3.19702	2.1668	2.30924	2.19374	2.10784	2.07757	2.04536	2.06785	2.02366	2.04402	1.97461	1.92135	1.91707	1.88969	1.85073
-10.4	1.4577	1.58347	1.67882	1.7911	1.82903	1.9226	1.99676	2.04838	2.01682	1.6034	2.23132	3.0474	2.04323	2.18203	2.10353	2.08982	2.04712	2.03401	2.00627	2.0418	1.99056	1.95575	1.94492	1.92062	1.88553	1.87786
-10	1.45624	1.58746	1.69198	1.79244	1.79344	1.89139	1.98365	2.00857	1.95573	1.52517	2.32137	2.92068	1.87565	2.09874	1.99895	2.05991	1.95678	1.9874	1.96291	2.01131	1.9126	1.94212	1.92585	1.95899	1.86603	1.88375
-9.6	1.44976	1.59297	1.65257	1.76432	1.76886	1.85581	1.91908	1.99516	1.92852	1.50901	2.42471	2.75126	1.7163	1.98552	1.89634	1.91999	1.88173	1.89365	1.94691	1.95297	1.90385	1.97354	1.87912	1.93533	1.80662	1.89526
-9.2	1.44994	1.5945	1.64741	1.74961	1.74333	1.83174	1.90579	1.91513	1.8521	1.44202	2.5241	2.54625	1.59232	1.85802	1.8017	1.80936	1.83921	1.84056	1.86595	1.93605	1.8467	1.94125	1.88098	1.88431	1.79619	1.87334
-8.8	1.42951	1.53383	1.66294	1.73297	1.70804	1.80377	1.85689	1.82951	1.73614	1.36905	2.63431	2.37715	1.44734	1.78499	1.6982	1.73502	1.75683	1.77965	1.78896	1.84754	1.73057	1.88969	1.80843	1.87342	1.79264	1.83066
-8.4	1.39754	1.48103	1.61953	1.68235	1.67292	1.74394	1.78253	1.78056	1.66674	1.34562	2.69411	2.16615	1.31153	1.6823	1.59481	1.60833	1.68077	1.67719	1.73121	1.76199	1.69889	1.8815	1.72979	1.83076	1.76024	1.8136
-8	1.38265	1.46401	1.59762	1.62803	1.63229	1.69178	1.75555	1.67142	1.58097	1.24903	2.70881	1.92262	1.20297	1.55542	1.4955	1.52186	1.62385	1.62249	1.62044	1.72758	1.68722	1.808	1.73688	1.78115	1.77647	1.79415
-7.6	1.39637	1.43767	1.58169	1.58772	1.59279	1.64634	1.68549	1.56061	1.48319	1.10543	2.74054	1.72849	1.04733	1.46795	1.40912	1.46706	1.53805	1.55529	1.55732	1.66023	1.65443	1.73503	1.71464	1.77346	1.77034	1.74626
-7.2	1.40582	1.42423	1.51057	1.52415	1.56957	1.59678	1.5782	1.5125	1.44839	1.02767	2.76966	1.52914	0.90087	1.34692	1.33	1.36128	1.47507	1.45168	1.54734	1.59011	1.67297	1.71395	1.67757	1.73215	1.71052	1.71537
-6.8	1.39141	1.41414	1.44995	1.47247	1.53872	1.54562	1.51503	1.43079	1.37697	0.93393	2.74822	1.32783	0.80984	1.2036	1.25434	1.30018	1.43382	1.40532	1.48829	1.56104	1.6162	1.64502	1.67148	1.66596	1.67955	1.68632
-6.4	1.36713	1.37014	1.43737	1.42115	1.46629	1.47606	1.41624	1.34913	1.26413	0.83532	2.7303	1.18408	0.71158	1.12048	1.16647	1.25206	1.34095	1.34511	1.43702	1.46513	1.48381	1.556	1.58927	1.63908	1.63959	1.63713
-6	1.31321	1.31516	1.3815	1.34627	1.38385	1.38861	1.26903	1.30253	1.18667	0.80079	2.67206	1.03288	0.63302	1.01974	1.06674	1.11815	1.24353	1.25169	1.39658	1.37167	1.43268	1.50881	1.49905	1.55658	1.55112	1.60535
-5.6	1.26769	1.28254	1.33977	1.28937	1.29721	1.29332	1.19076	1.17974	1.07941	0.72808	2.56659	0.86177	0.59183	0.90289	0.97324	1.02646	1.15888	1.21963	1.2724	1.33121	1.37197	1.38705	1.47899	1.4839	1.49745	1.55178
-5.2	1.22515	1.22387	1.31798	1.25803	1.20897	1.21201	1.11366	1.04896	0.93988	0.61546	2.48531	0.75089	0.50392	0.83025	0.89351	0.97847	1.04201	1.18128	1.16993	1.23279	1.27496	1.27051	1.39738	1.45803	1.42051	1.48218
-4.8	1.19223	1.16737	1.23086	1.19686	1.14838	1.11371	1.00852	0.98468	0.87112	0.58501	2.40479	0.65067	0.43472	0.73476	0.80193	0.87097	0.94882	1.08164	1.10227	1.12337	1.22506	1.23326	1.30709	1.40026	1.30654	1.41723
-4.4	1.16364	1.14173	1.15163	1.12022	1.07714	1.01033	0.9605	0.88186	0.80691	0.53172	2.28016	0.52825	0.40719	0.61217	0.70513	0.79651	0.88344	1.01181	0.98885	1.05249	1.12177	1.17607	1.27936	1.3175	1.2573	1.33051
-4	1.12016	1.10448	1.10527	1.05249	0.98309	0.89563	0.89587	0.76238	0.69738	0.45291	2.16274	0.44957	0.34352	0.54064	0.60887	0.73375	0.77768	0.89877	0.92261	0.94416	0.97402	1.12565	1.19079	1.27257	1.20969	1.21939
-3.6	1.05603	1.07233	1.01648	0.96993	0.88887	0.81167	0.78456	0.69227	0.61979	0.43324	2.02584	0.3678	0.26885	0.46761	0.51549	0.6013	0.6754	0.7479	0.8904	0.86504	0.92639	1.12753	1.08628	1.17161	1.13282	1.16308
-3.2	1.00742	1.04598	0.91493	0.8862	0.81869	0.75514	0.73315	0.58566	0.51734	0.40033	1.85042	0.27868	0.24302	0.39759	0.43588	0.52022	0.60837	0.67287	0.78611	0.84632	0.873	1.04107	1.0265	1.07467	1.09619	1.11725
-2.8	1.00362	0.98995	0.8586	0.81706	0.75598	0.72688	0.67557	0.50082	0.40599	0.30841	1.7174	0.25762	0.18165	0.39949	0.37527	0.50373	0.54002	0.62344	0.71378	0.76913	0.79258	0.91857	0.92457	1.0155	1.03208	1.04333
-2.4	0.9832	0.90171	0.77641	0.73152	0.70457	0.6648	0.56991	0.49956	0.39294	0.26063	1.60458	0.25615	0.12616	0.36164	0.33442	0.43196	0.49024	0.54835	0.68604	0.6922	0.78176	0.84385	0.84646	0.91468	0.93318	0.96825
-2	0.94824	0.84005	0.70709	0.67099	0.64973	0.56845	0.50907	0.44899	0.37787	0.21195	1.46469	0.21448	0.11174	0.27272	0.30519	0.40763	0.46831	0.53335	0.62583	0.67181	0.73478	0.71188	0.83892	0.81753	0.89035	0.89735
-1.6	0.89234	0.78507	0.69156	0.63754	0.57576	0.48	0.44479	0.38453	0.3236	0.14048	1.33399	0.21105	0.08232	0.22684	0.28979	0.40653	0.41468	0.50167	0.59427	0.60594	0.65462	0.62321	0.75909	0.76498	0.83326	0.82535
-1.2	0.85907	0.7372	0.64601	0.56981	0.52145	0.41805	0.34612	0.38699	0.3012	0.16177	1.19884	0.19641	0.07491	0.18235	0.28105	0.34291	0.3788	0.43313	0.55979	0.55133	0.63537	0.63556	0.67304	0.66396	0.7405	0.79178
-0.8	0.85079	0.71303	0.57953	0.47606	0.47496	0.39633	0.33499	0.3538	0.27107	0.18838	1.03893	0.14451	0.11927	0.12237	0.26913	0.31778	0.36711	0.42505	0.43911	0.52586	0.56098	0.58441	0.64206	0.58079	0.69467	0.74938
-0.4	0.84168	0.68076	0.56637	0.41612	0.42101	0.3994	0.34035	0.29999	0.20257	0.15359	0.91667	0.12291	0.10439	0.11701	0.27254	0.31472	0.33836	0.41659	0.36483	0.43098	0.46734	0.50855	0.58646	0.561	0.63308	0.6943
-1.98952e-13	0.82208	0.6357	0.54145	0.38477	0.36748	0.40483	0.29641	0.28904	0.19147	0.15885	0.83217	0.09989	0.07449	0.08858	0.26068	0.24454	0.32377	0.36536	0.37941	0.37405	0.47156	0.47949	0.53622	0.52991	0.55785	0.67258
0.4	0.79681	0.63452	0.5025	0.36368	0.33005	0.37887	0.30445	0.22597	0.18855	0.18884	0.73424	0.03814	0.07385	0.05224	0.22246	0.23694	0.31973	0.35664	0.36263	0.37058	0.4354	0.40028	0.54112	0.50223	0.55301	0.64593
0.8	0.79109	0.63722	0.51351	0.35905	0.31258	0.33426	0.31815	0.16211	0.15485	0.1556	0.66785	0.01355	0.04601	0.09678	0.17802	0.25373	0.28151	0.3374	0.37987	0.33114	0.36872	0.34577	0.51008	0.5132	0.52955	0.60949
1.2	0.78099	0.62484	0.50093	0.3362	0.32584	0.29821	0.29227	0.18682	0.18076	0.16852	0.62598	0	0.04678	0.1164	0.16628	0.19386	0.23987	0.28835	0.39147	0.3141	0.37572	0.38021	0.4834	0.45563	0.47866	0.59558
1.6	0.76133	0.63799	0.46344	0.32325	0.36161	0.29998	0.31739	0.18869	0.20854	0.19585	0.56214	0	0.05943	0.0999	0.15406	0.16873	0.22566	0.28655	0.31933	0.34227	0.36399	0.34121	0.4969	0.40402	0.47484	0.57154
2	0.76454	0.65177	0.47549	0.35536	0.39229	0.33255	0.3375	0.18033	0.21127	0.16592	0.52852	0	0.04619	0.13441	0.1443	0.1903	0.20892	0.2879	0.29185	0.30966	0.33846	0.31006	0.44885	0.39887	0.47689	0.52578
2.4	0.77399	0.64385	0.48569	0.3935	0.41243	0.37196	0.29268	0.2327	0.25659	0.19968	0.51984	0	0	0.1678	0.14807	0.1672	0.21094	0.2643	0.32095	0.32034	0.39315	0.34248	0.38815	0.39118	0.45193	0.51105
2.8	0.7821	0.65676	0.47514	0.41741	0.42457	0.37008	0.30031	0.25736	0.30509	0.28355	0.49329	0	0.06985	0.16886	0.1322	0.18521	0.25333	0.2886	0.30805	0.36131	0.39807	0.33825	0.37974	0.41833	0.48453	0.49885
3.2	0.77451	0.66468	0.5342	0.45526	0.45341	0.35597	0.31925	0.26205	0.29665	0.31438	0.49362	0	0.09774	0.2027	0.14735	0.21292	0.27475	0.31246	0.32555	0.36183	0.38855	0.37074	0.36372	0.49949	0.46154	0.48872
3.6	0.7678	0.66497	0.61529	0.50213	0.50463	0.35592	0.29822	0.33282	0.34126	0.3978	0.53042	0	0.11868	0.21346	0.19216	0.19288	0.30513	0.30438	0.38194	0.38698	0.44395	0.47459	0.36088	0.50812	0.41735	0.50475
4	0.7667	0.70487	0.63691	0.53166	0.54893	0.40512	0.34262	0.37431	0.43001	0.49601	0.5419	0	0.19206	0.18586	0.23403	0.23529	0.35782	0.35131	0.37073	0.43876	0.43365	0.5154	0.41641	0.50297	0.44286	0.52016
4.4	0.80305	0.74835	0.67591	0.55762	0.5776	0.48165	0.41075	0.4001	0.4813	0.50121	0.57727	0	0.2299	0.22522	0.27895	0.31698	0.39693	0.39075	0.39672	0.43471	0.40066	0.52802	0.42528	0.54175	0.47362	0.53386
4.8	0.83054	0.76313	0.6922	0.56576	0.58873	0.53293	0.43587	0.48194	0.54409	0.52549	0.62764	0	0.25014	0.27963	0.32717	0.32287	0.43869	0.40325	0.43904	0.45909	0.44752	0.56937	0.45136	0.55178	0.49128	0.579
5.2	0.83281	0.791	0.67823	0.5718	0.61094	0.53989	0.52451	0.53966	0.61843	0.59027	0.66453	0	0.28997	0.30756	0.36233	0.36369	0.49561	0.45455	0.4196	0.50643	0.47428	0.53151	0.51616	0.57324	0.56392	0.6073
5.6	0.83042	0.82256	0.71868	0.63291	0.64025	0.54715	0.62977	0.56576	0.62213	0.58313	0.72846	0	0.27579	0.38171	0.40168	0.44992	0.51374	0.51758	0.44688	0.50431	0.49845	0.52111	0.52484	0.63394	0.59468	0.60682
6	0.84589	0.84967	0.79299	0.69519	0.65932	0.5806	0.67924	0.64507	0.65953	0.6239	0.80319	0.06034	0.27008	0.44308	0.42534	0.49399	0.51721	0.54656	0.51714	0.5265	0.58593	0.60012	0.53059	0.63067	0.59516	0.62908
6.4	0.87886	0.88176	0.79849	0.71664	0.68432	0.64716	0.7402	0.6862	0.72686	0.70984	0.83226	0.08384	0.31575	0.46377	0.43103	0.55442	0.54621	0.61055	0.54475	0.58703	0.61814	0.62938	0.59983	0.63475	0.64829	0.63792
6.8	0.91323	0.89397	0.82747	0.73334	0.71819	0.70841	0.80017	0.69564	0.75796	0.73321	0.86887	0.1129	0.33911	0.53122	0.439	0.60712	0.55676	0.65774	0.60114	0.58864	0.6239	0.64885	0.63458	0.68837	0.66807	0.62429
7.2	0.92017	0.86422	0.85715	0.78068	0.74828	0.71879	0.79126	0.77411	0.80224	0.79754	0.92464	0.17351	0.37176	0.60548	0.46745	0.59658	0.57578	0.66326	0.67541	0.62177	0.69577	0.6994	0.65623	0.69712	0.6695	0.65148
7.6	0.88942	0.85777	0.82562	0.85075	0.77167	0.71366	0.80921	0.8554	0.86638	0.91608	0.94826	0.18368	0.44538	0.63898	0.49524	0.64678	0.63718	0.69634	0.67619	0.67522	0.73044	0.6804	0.68495	0.70561	0.71704	0.69046
8	0.85347	0.87678	0.82846	0.90771	0.79548	0.74405	0.85082	0.89341	0.87398	0.9364	0.97856	0.2104	0.49092	0.71223	0.55592	0.72388	0.67704	0.72103	0.69038	0.68133	0.74664	0.67107	0.65464	0.75135	0.71841	0.73026
8.4	0.83165	0.87942	0.85634	0.923	0.8274	0.81054	0.85449	0.95702	0.88937	0.94931	1.0349	0.23907	0.56359	0.7749	0.63146	0.73319	0.71583	0.70641	0.74022	0.71073	0.80237	0.72182	0.66781	0.73349	0.6884	0.79267
8.8	0.83188	0.88716	0.84301	0.89651	0.87223	0.90519	0.90129	0.9664	0.95877	0.99871	1.06534	0.21279	0.66344	0.78638	0.70112	0.75422	0.78052	0.74084	0.74632	0.77402	0.79874	0.72316	0.74499	0.70595	0.71643	0.78753
9.2	0.83363	0.89227	0.85767	0.89974	0.91528	0.97133	0.97041	0.92852	1.00143	0.97736	1.11466	0.23216	0.71058	0.84285	0.78078	0.80135	0.80826	0.78868	0.78585	0.77241	0.76407	0.73041	0.76167	0.72093	0.71425	0.73821
9.6	0.8261	0.87249	0.91163	0.92991	0.91215	0.9931	0.97816	0.95155	1.04656	0.9808	1.17095	0.31763	0.73835	0.90707	0.84859	0.81673	0.83542	0.8124	0.82772	0.80934	0.80768	0.79364	0.76167	0.70033	0.70251	0.7278
10	0.81665	0.86651	0.92224	0.94515	0.90528	0.98337	0.98632	0.98998	1.09837	1.03922	1.18594	0.36247	0.8006	0.93327	0.89609	0.87857	0.87592	0.8728	0.78611	0.86376	0.83729	0.80385	0.78921	0.72875	0.74678	0.71512
10.4	0.81046	0.8854	0.92322	0.95265	0.90439	0.9757	1.02892	1.00483	1.07214	1.01877	1.1996	0.39946	0.85827	1.00168	0.95203	0.961	0.878	0.91525	0.76984	0.83044	0.84462	0.81016	0.76571	0.79474	0.74964	0.69416
10.8	0.79593	0.87443	0.95301	0.94802	0.92233	0.97682	1.02566	1.06297	1.05006	0.98391	1.24081	0.44664	0.91794	1.06071	0.97743	0.96689	0.87093	0.91653	0.80782	0.82799	0.89004	0.85553	0.76392	0.78304	0.73464	0.69444
11.2	0.79453	0.85695	0.91829	0.93706	0.94904	0.98691	1.05316	1.08835	1.087	1.008	1.2501	0.43744	0.99108	1.05982	0.97701	0.98031	0.90826	0.93615	0.81774	0.85404	0.86704	0.83734	0.80661	0.75603	0.77925	0.66861
11.6	0.80031	0.83852	0.89685	0.9377	0.96059	0.97245	1.10987	1.05095	1.1035	0.98086	1.25086	0.46056	1.01061	1.08653	0.99127	0.99018	0.93252	0.93044	0.84192	0.83944	0.80813	0.81653	0.79291	0.75135	0.79323	0.6495
12	0.80399	0.80878	0.91968	0.9554	0.95307	0.94838	1.0872	1.0593	1.07714	0.97755	1.25731	0.54	0.9979	1.11395	1.00433	0.94862	0.94288	0.89261	0.88605	0.86903	0.83185	0.84862	0.79007	0.70969	0.77461	0.68738
12.4	0.79564	0.79827	0.89812	0.94122	0.95467	0.93729	1.05853	1.06742	1.07766	1.03974	1.22914	0.58619	1.03021	1.0945	1.0193	0.95175	0.98249	0.90941	0.86382	0.90492	0.83133	0.83607	0.81999	0.6992	0.80373	0.68485
12.8	0.76804	0.80801	0.859	0.91468	0.97534	0.94071	1.05678	1.03555	1.04656	1.02494	1.20993	0.64218	1.06545	1.1217	1.05782	1.00446	0.98066	0.93981	0.86667	0.84819	0.808	0.82466	0.78404	0.73891	0.74978	0.66251
13.2	0.73238	0.79294	0.87338	0.90185	0.97924	0.94153	1.00934	1.0554	1.03896	0.9697	1.22639	0.75051	1.11635	1.14684	1.08369	1.00758	0.96796	0.94288	0.90848	0.83996	0.83425	0.85184	0.75856	0.72026	0.67114	0.66751
13.6	0.71715	0.7734	0.85437	0.89757	0.96746	0.94389	0.98107	1.06574	1.08071	0.96074	1.217	0.80491	1.18278	1.11613	1.07339	1.03522	0.96664	0.96629	0.895	0.85565	0.81785	0.80841	0.75088	0.71758	0.68185	0.66155
14	0.70163	0.77569	0.81443	0.90185	0.94276	0.9308	0.99506	1.01355	1.06636	0.90089	1.18987	0.85486	1.18879	1.11986	1.06297	1.05588	0.93549	0.9659	0.90673	0.82851	0.77165	0.74102	0.68754	0.72667	0.66255	0.64881
14.4	0.68529	0.75897	0.81229	0.89446	0.92547	0.92767	0.95246	0.99587	1.00786	0.82968	1.19561	0.93092	1.16348	1.12834	1.03475	1.00378	0.89234	0.9273	0.91781	0.82921	0.78837	0.72303	0.67291	0.6883	0.62524	0.66128
14.8	0.66924	0.74154	0.76279	0.85919	0.92742	0.91652	0.91691	0.98312	1.00273	0.82916	1.19751	0.95606	1.18378	1.10581	1.00361	0.97915	0.89266	0.89608	0.85611	0.83944	0.7353	0.67302	0.72043	0.66731	0.64147	0.64018
15.2	0.64543	0.73479	0.71863	0.82972	0.93352	0.89168	0.91988	0.92816	0.96007	0.79073	1.18599	0.98305	1.19585	1.13029	0.99528	0.98478	0.86316	0.84658	0.80037	0.77177	0.64814	0.64469	0.70369	0.68028	0.61862	0.60819
15.6	0.62366	0.71033	0.74992	0.83499	0.9141	0.85049	0.87425	0.94614	0.9119	0.73795	1.16702	1.05487	1.19326	1.14278	0.97276	0.93526	0.82607	0.76303	0.80037	0.76386	0.65728	0.67711	0.68965	0.63348	0.6101	0.61422
16	0.62524	0.67694	0.7552	0.83031	0.88218	0.82842	0.83928	0.96087	0.91183	0.76502	1.10442	1.07451	1.20244	1.09266	0.93538	0.90014	0.80864	0.7336	0.73906	0.76251	0.65358	0.63858	0.68092	0.58133	0.66207	0.5975
16.4	0.61514	0.67518	0.71955	0.80148	0.86098	0.805	0.86516	0.91145	0.89028	0.75275	1.03186	1.10721	1.16584	1.07209	0.89872	0.876	0.77572	0.72372	0.70179	0.69535	0.60893	0.583	0.60976	0.55692	0.60812	0.54975
16.8	0.60423	0.65799	0.72222	0.78074	0.8361	0.77703	0.84039	0.88763	0.84288	0.70945	1.00967	1.1948	1.10711	1.04956	0.85721	0.79743	0.75557	0.68884	0.69641	0.65624	0.62099	0.58924	0.60394	0.51902	0.52627	0.52537
17.2	0.58538	0.64778	0.71729	0.74277	0.80371	0.74151	0.806	0.87218	0.8395	0.72374	0.98667	1.23142	1.0824	0.96906	0.79839	0.76776	0.77275	0.68294	0.64664	0.64827	0.58476	0.5728	0.65775	0.54382	0.51181	0.49152
17.6	0.5548	0.64473	0.68385	0.70322	0.75882	0.69525	0.79732	0.79732	0.79542	0.6881	0.95087	1.22543	1.02944	0.91951	0.76359	0.76721	0.75159	0.68333	0.63367	0.60581	0.54277	0.56951	0.64292	0.62191	0.47866	0.472
18	0.54482	0.62355	0.68808	0.69121	0.7102	0.67165	0.72942	0.77712	0.73562	0.59105	0.93707	1.23953	0.97113	0.86922	0.73987	0.71701	0.69909	0.66794	0.66128	0.62241	0.58463	0.62381	0.63538	0.61529	0.46189	0.48481
18.4	0.56081	0.58823	0.66078	0.67931	0.6961	0.67867	0.67779	0.76515	0.72264	0.55411	0.90894	1.20264	0.95924	0.78772	0.72154	0.70463	0.66353	0.68108	0.61792	0.64524	0.55936	0.59126	0.60969	0.55646	0.51249	0.47262
18.8	0.57937	0.56928	0.6012	0.66074	0.70339	0.67873	0.68478	0.68939	0.69108	0.50783	0.85706	1.15933	0.92947	0.76982	0.71741	0.72235	0.62827	0.65922	0.57217	0.59951	0.47506	0.54212	0.50696	0.49989	0.50404	0.45638
19.2	0.57493	0.55127	0.60688	0.65043	0.69557	0.65672	0.64533	0.66636	0.62927	0.44642	0.82311	1.16907	0.86398	0.75728	0.69734	0.67099	0.61456	0.58259	0.5688	0.58574	0.47337	0.55601	0.47221	0.41438	0.49797	0.46899
19.6	0.55935	0.51396	0.61807	0.61891	0.64955	0.62403	0.58856	0.67249	0.62265	0.47401	0.77028	1.15236	0.80737	0.68102	0.64236	0.6366	0.61564	0.52918	0.51481	0.56535	0.43643	0.49654	0.49048	0.40643	0.50526	0.457
20	0.53111	0.51566	0.5826	0.57818	0.59365	0.59359	0.58204	0.63166	0.61577	0.48219	0.71883	1.13365	0.735	0.63179	0.60288	0.60994	0.56541	0.48885	0.48843	0.47961	0.39755	0.44082	0.45533	0.45751	0.4359	0.42103
20.4	0.52265	0.52381	0.5753	0.56453	0.55823	0.59406	0.55429	0.61795	0.58363	0.43292	0.69948	1.16667	0.68286	0.58362	0.56976	0.53437	0.48664	0.44993	0.49102	0.4468	0.43144	0.4513	0.46579	0.43966	0.38147	0.41459
20.8	0.51903	0.51302	0.56625	0.55387	0.54408	0.60462	0.55389	0.60238	0.57616	0.45804	0.66937	1.14099	0.66138	0.50853	0.52927	0.50275	0.44728	0.45467	0.44474	0.42879	0.41537	0.41135	0.49624	0.38931	0.41189	0.38185
21.2	0.50473	0.51091	0.51821	0.5374	0.54005	0.59294	0.59911	0.52036	0.5511	0.47842	0.61388	1.05416	0.59413	0.50006	0.50926	0.48571	0.40457	0.44474	0.41694	0.3588	0.35634	0.37068	0.44819	0.36678	0.38747	0.34403
21.6	0.49545	0.49812	0.51444	0.54156	0.53111	0.56933	0.57341	0.49469	0.4726	0.44454	0.59107	1.00557	0.48239	0.5121	0.49411	0.40199	0.38322	0.39761	0.45064	0.33243	0.38868	0.38605	0.42462	0.326	0.36122	0.33273
22	0.49498	0.47207	0.50818	0.52217	0.52305	0.55494	0.53087	0.50485	0.4404	0.46115	0.56594	0.94006	0.41754	0.46667	0.4602	0.36271	0.3913	0.38151	0.41655	0.33275	0.38427	0.33027	0.41112	0.36584	0.35596	0.32307
22.4	0.50135	0.46549	0.45503	0.48532	0.52975	0.53488	0.53349	0.47027	0.42086	0.44207	0.52316	0.86378	0.36523	0.43957	0.44475	0.35124	0.35997	0.37106	0.37909	0.31513	0.35712	0.29482	0.34248	0.43698	0.30269	0.32745
22.8	0.49405	0.45487	0.43034	0.46252	0.52755	0.49823	0.50604	0.47713	0.38729	0.34314	0.48907	0.84839	0.34293	0.3996	0.41929	0.31141	0.33685	0.35401	0.38051	0.34819	0.37604	0.35631	0.35618	0.39947	0.2881	0.35438
23.2	0.4825	0.41017	0.44292	0.45959	0.49954	0.45846	0.4762	0.49397	0.39352	0.32711	0.44387	0.81726	0.34311	0.33649	0.36898	0.32195	0.34083	0.361	0.34078	0.36273	0.34688	0.34517	0.39066	0.32506	0.32814	0.34451
23.6	0.46931	0.40952	0.41406	0.46405	0.46306	0.42802	0.48966	0.44779	0.40125	0.36437	0.39783	0.74311	0.31886	0.33555	0.33747	0.34585	0.33021	0.34118	0.31907	0.29686	0.2977	0.31429	0.34744	0.28267	0.29362	0.31581
24	0.46096	0.42354	0.41365	0.47987	0.42273	0.40825	0.44514	0.43907	0.37151	0.35638	0.39119	0.71922	0.27426	0.3584	0.31207	0.28395	0.31916	0.30752	0.35297	0.29454	0.33139	0.33691	0.33215	0.23734	0.26777	0.30793
24.4	0.44579	0.41246	0.41098	0.47161	0.40508	0.39208	0.39921	0.44983	0.37878	0.38806	0.38384	0.66688	0.28939	0.3225	0.27422	0.25723	0.33855	0.30919	0.32348	0.31346	0.32556	0.30388	0.3438	0.26128	0.2986	0.29149
24.8	0.4427	0.40905	0.36491	0.42274	0.4023	0.36919	0.4044	0.40882	0.40157	0.39345	0.36819	0.58146	0.29286	0.29942	0.26356	0.26654	0.33975	0.30681	0.2842	0.27846	0.29841	0.28818	0.31196	0.34378	0.28128	0.26272
25.2	0.42962	0.40401	0.35227	0.39778	0.40153	0.33904	0.36174	0.39391	0.38157	0.31445	0.37601	0.56476	0.26473	0.26848	0.26469	0.24718	0.33078	0.26148	0.29749	0.29075	0.33567	0.33631	0.32156	0.35127	0.27275	0.28745
25.6	0.4148	0.38359	0.40299	0.40997	0.37796	0.35367	0.32094	0.41069	0.38554	0.2953	0.37976	0.54952	0.24172	0.20008	0.25331	0.27666	0.33786	0.23282	0.26418	0.31789	0.32621	0.30939	0.31746	0.34071	0.29833	0.31622
26	0.41434	0.38805	0.41458	0.43053	0.36523	0.38607	0.34309	0.37154	0.37047	0.30361	0.35643	0.50496	0.18129	0.17299	0.26122	0.29388	0.29591	0.19954	0.25368	0.28773	0.2883	0.27851	0.24835	0.30841	0.26505	0.30656
26.4	0.40558	0.41381	0.42611	0.43346	0.37038	0.40507	0.34449	0.3692	0.3073	0.24947	0.3478	0.49109	0.10868	0.17761	0.26362	0.25183	0.23798	0.17678	0.2923	0.30548	0.32381	0.31738	0.2512	0.23139	0.24752	0.31252
26.8	0.40546	0.39914	0.45747	0.41706	0.37606	0.40158	0.35527	0.39156	0.2862	0.24771	0.33575	0.44408	0.09738	0.1605	0.22474	0.26697	0.22869	0.18845	0.26599	0.31474	0.32848	0.29878	0.29422	0.22912	0.27282	0.30293
27.2	0.42379	0.40278	0.42599	0.39063	0.37855	0.39816	0.39915	0.37268	0.30081	0.2768	0.31451	0.33521	0.08344	0.1828	0.20599	0.30926	0.23052	0.20858	0.24726	0.26811	0.29854	0.27676	0.27695	0.28568	0.23544	0.27484
27.6	0.43978	0.41779	0.40942	0.40352	0.3718	0.39362	0.37112	0.38657	0.28386	0.23915	0.3202	0.30583	0.10462	0.20309	0.20012	0.28793	0.22238	0.20384	0.27604	0.27782	0.30197	0.29764	0.29409	0.28435	0.22528	0.29032
28	0.44807	0.41134	0.42941	0.44717	0.34527	0.41061	0.32531	0.42548	0.28581	0.25401	0.34282	0.30833	0.14569	0.17076	0.17485	0.28309	0.2244	0.24346	0.24434	0.29879	0.24475	0.24327	0.30945	0.26208	0.28107	0.29327
28.4	0.45571	0.42836	0.41446	0.46153	0.32715	0.41811	0.33464	0.40401	0.29814	0.29776	0.35391	0.30104	0.15752	0.17644	0.17149	0.26262	0.19951	0.26918	0.23592	0.26077	0.2003	0.19682	0.25808	0.26068	0.27357	0.26422
28.8	0.43564	0.45974	0.39661	0.45086	0.33159	0.38677	0.33062	0.40383	0.27406	0.2444	0.38322	0.32906	0.14658	0.19891	0.17844	0.18889	0.16994	0.26911	0.27792	0.2838	0.22078	0.24193	0.26404	0.21628	0.27691	0.26614
29.2	0.42408	0.46438	0.4195	0.45163	0.32975	0.36064	0.31296	0.44797	0.30042	0.19604	0.39825	0.32596	0.14752	0.18425	0.18066	0.17486	0.19932	0.26597	0.27169	0.29017	0.20684	0.23313	0.28264	0.24904	0.31286	0.26977
29.6	0.43248	0.47077	0.40745	0.4351	0.3519	0.37126	0.3597	0.42776	0.33775	0.17897	0.37298	0.24429	0.12251	0.18921	0.21785	0.19484	0.22989	0.25828	0.26282	0.22096	0.20393	0.20407	0.25173	0.3169	0.29335	0.26128
30	0.43552	0.48075	0.39128	0.42514	0.38311	0.40684	0.36465	0.39782	0.32957	0.15086	0.35856	0.20251	0.11221	0.18893	0.23391	0.17645	0.23078	0.23154	0.27344	0.21304	0.25551	0.23213	0.27893	0.30313	0.30747	0.31478
30.4	0.44824	0.45751	0.4242	0.41301	0.41065	0.43728	0.35218	0.39704	0.34814	0.21286	0.35486	0.19309	0.14758	0.14221	0.21438	0.21108	0.25409	0.24212	0.23138	0.21896	0.24048	0.204	0.30872	0.29157	0.35665	0.34239
30.8	0.46003	0.43821	0.42982	0.40311	0.42066	0.45062	0.3815	0.36505	0.40248	0.31536	0.3486	0.17258	0.14863	0.13725	0.20168	0.25171	0.25302	0.25539	0.22244	0.20204	0.22551	0.20393	0.26682	0.28341	0.33768	0.31273
31.2	0.45933	0.46491	0.43017	0.38723	0.42765	0.42737	0.39991	0.3612	0.40579	0.32055	0.37023	0.1999	0.15099	0.1712	0.23732	0.22327	0.23659	0.23372	0.27474	0.25254	0.31059	0.27059	0.26523	0.2328	0.31327	0.30615
31.6	0.45764	0.48139	0.47184	0.39848	0.40502	0.39622	0.3868	0.41063	0.4119	0.32061	0.38588	0.21872	0.17541	0.18062	0.25337	0.22548	0.24941	0.23346	0.26256	0.29043	0.33347	0.26576	0.28098	0.25299	0.30924	0.28546
32	0.47199	0.4845	0.47914	0.40135	0.39632	0.39126	0.41955	0.39373	0.43624	0.33126	0.35989	0.15534	0.18541	0.22634	0.28117	0.23903	0.23773	0.22884	0.24246	0.23807	0.29452	0.24589	0.28138	0.32098	0.24036	0.25587
32.4	0.47409	0.50029	0.46628	0.41108	0.39916	0.39102	0.42095	0.37329	0.39696	0.28374	0.35396	0.13738	0.20277	0.29217	0.29818	0.20771	0.21366	0.20967	0.27688	0.24829	0.28117	0.30603	0.33136	0.33663	0.22426	0.29663
32.8	0.47491	0.5004	0.50041	0.4259	0.40105	0.38772	0.39566	0.40028	0.38151	0.2655	0.38132	0.1543	0.2346	0.30622	0.27272	0.23161	0.21871	0.24289	0.28018	0.27177	0.22233	0.31194	0.35684	0.36611	0.27405	0.32739
33.2	0.48413	0.51413	0.51763	0.43077	0.41989	0.39728	0.42969	0.37238	0.41839	0.32464	0.40466	0.14701	0.25649	0.32479	0.25421	0.25643	0.2172	0.28226	0.31129	0.27377	0.20043	0.32812	0.30051	0.38055	0.28817	0.35102
33.6	0.49598	0.55209	0.49247	0.42831	0.45974	0.41533	0.45633	0.3639	0.43267	0.33678	0.42984	0.17481	0.26191	0.3511	0.24451	0.21923	0.21214	0.29912	0.36917	0.33237	0.26828	0.40014	0.31554	0.31383	0.31681	0.38356
34	0.53064	0.55462	0.50117	0.45971	0.50179	0.43356	0.44269	0.43245	0.44728	0.36508	0.45322	0.22454	0.27815	0.31013	0.22372	0.23547	0.2594	0.32124	0.36256	0.35199	0.30437	0.40014	0.36247	0.30427	0.37015	0.35862
34.4	0.56385	0.544	0.48824	0.4883	0.54189	0.46501	0.48389	0.45813	0.5002	0.44032	0.44373	0.21328	0.2835	0.27963	0.22959	0.27218	0.27633	0.3206	0.3566	0.28921	0.30327	0.38846	0.35558	0.34833	0.36544	0.32677
34.8	0.58223	0.55168	0.46946	0.51233	0.55942	0.47375	0.52259	0.47533	0.48948	0.44681	0.45108	0.22558	0.26732	0.27935	0.25056	0.26287	0.27532	0.29232	0.39199	0.30689	0.38246	0.43411	0.36737	0.33502	0.40998	0.37548
35.2	0.5859	0.55708	0.53073	0.52674	0.54479	0.49823	0.50173	0.53137	0.48987	0.42922	0.46924	0.25692	0.27544	0.25103	0.25631	0.29694	0.32845	0.30059	0.37436	0.34491	0.38563	0.40968	0.37385	0.33643	0.48453	0.43631
35.6	0.60936	0.56036	0.59576	0.53453	0.51606	0.5249	0.51373	0.51495	0.52214	0.47342	0.4517	0.24369	0.28403	0.26402	0.29057	0.34456	0.3678	0.31252	0.37591	0.35585	0.31318	0.37806	0.36042	0.34819	0.4848	0.46549
36	0.63271	0.59774	0.61824	0.5425	0.50635	0.54007	0.51589	0.49854	0.51292	0.4757	0.45677	0.26676	0.27079	0.32038	0.32357	0.33978	0.38189	0.32451	0.42225	0.42557	0.32575	0.41921	0.43442	0.31664	0.50772	0.48892
36.4	0.64946	0.62291	0.65429	0.56764	0.53324	0.53234	0.46571	0.52632	0.51214	0.47472	0.48987	0.29767	0.27838	0.31999	0.31663	0.36056	0.40501	0.37254	0.42614	0.46687	0.35329	0.42169	0.51067	0.39125	0.53391	0.46714
36.8	0.66049	0.64069	0.68779	0.58697	0.58287	0.54231	0.49118	0.50563	0.57616	0.51932	0.52852	0.27122	0.29739	0.33884	0.32375	0.38048	0.40609	0.41133	0.41759	0.45973	0.39555	0.43915	0.49148	0.51233	0.49394	0.45124
37.2	0.66159	0.67196	0.68229	0.59295	0.63848	0.55629	0.5364	0.50906	0.59356	0.49459	0.55773	0.27351	0.30098	0.37652	0.33639	0.36742	0.40685	0.42114	0.43574	0.50238	0.484	0.51936	0.51676	0.54415	0.50472	0.49468
37.6	0.69019	0.70252	0.71243	0.62242	0.67247	0.58945	0.5399	0.60478	0.58408	0.45648	0.57974	0.33798	0.32993	0.36989	0.32232	0.42448	0.44898	0.44845	0.40663	0.51576	0.51795	0.50788	0.54377	0.55913	0.54285	0.52489
38	0.73075	0.72646	0.73775	0.6618	0.69456	0.63093	0.6029	0.65481	0.60122	0.50802	0.57016	0.35398	0.34164	0.38271	0.30962	0.49251	0.45726	0.47635	0.39756	0.47324	0.47953	0.48486	0.51696	0.56628	0.51761	0.54393
38.4	0.76133	0.76466	0.71266	0.69443	0.7141	0.67005	0.66246	0.67027	0.58947	0.53457	0.57386	0.38798	0.32987	0.42207	0.33657	0.48773	0.43502	0.4952	0.44572	0.50154	0.54789	0.53554	0.53768	0.52383	0.55778	0.58825
38.8	0.78782	0.80854	0.72239	0.74289	0.72044	0.70251	0.65617	0.70664	0.6059	0.55307	0.59468	0.42531	0.33587	0.39854	0.34382	0.49294	0.45789	0.53008	0.45544	0.52354	0.56759	0.54937	0.56131	0.56802	0.63124	0.62819
39.2	0.81461	0.83964	0.7687	0.79187	0.71405	0.73112	0.69003	0.68217	0.694	0.63357	0.59463	0.40893	0.34093	0.41644	0.38228	0.50704	0.48613	0.53591	0.47397	0.52508	0.56941	0.55541	0.55039	0.62759	0.66105	0.65176
39.6	0.85102	0.88869	0.7825	0.81302	0.73584	0.73939	0.73024	0.67435	0.73289	0.667	0.61559	0.42634	0.32393	0.4689	0.43109	0.48032	0.4958	0.53745	0.54993	0.57847	0.63032	0.61535	0.61552	0.62418	0.72993	0.68539
40	0.90132	0.92553	0.83089	0.8299	0.7828	0.76145	0.72086	0.74531	0.72621	0.66304	0.66799	0.50115	0.33052	0.48161	0.4505	0.5166	0.53958	0.58061	0.57917	0.60408	0.6357	0.6218	0.6782	0.65179	0.7774	0.66231
40.4	0.95758	0.94043	0.89789	0.85228	0.81976	0.80972	0.76818	0.76407	0.75711	0.73133	0.72215	0.52667	0.35429	0.50574	0.48297	0.56735	0.5723	0.61946	0.60917	0.60099	0.61405	0.66254	0.66688	0.68636	0.73982	0.65552
40.8	1.0003	0.99382	0.90479	0.86786	0.84706	0.85143	0.80186	0.76401	0.76925	0.77099	0.74728	0.54871	0.36082	0.54689	0.53502	0.57715	0.59694	0.62151	0.67444	0.68043	0.67095	0.76236	0.71467	0.67753	0.77086	0.71348
41.2	1.04407	1.05302	0.92878	0.90319	0.86009	0.8656	0.77488	0.8239	0.78406	0.76801	0.7699	0.58799	0.40001	0.53105	0.55724	0.62569	0.65234	0.6421	0.68844	0.74881	0.70108	0.7776	0.7524	0.74265	0.81976	0.78007
41.6	1.09577	1.08905	0.99665	0.94415	0.8772	0.88814	0.80635	0.8459	0.83944	0.81903	0.75795	0.58821	0.44184	0.56818	0.60097	0.68508	0.68216	0.64639	0.70471	0.77827	0.7156	0.75988	0.75134	0.86694	0.80653	0.82782
42	1.14864	1.1249	1.03241	0.96255	0.93246	0.9059	0.86475	0.85721	0.8706	0.82403	0.76279	0.63843	0.47068	0.63597	0.64685	0.68747	0.68816	0.66326	0.77483	0.84999	0.78565	0.8215	0.81601	0.94028	0.85959	0.87618
42.4	1.19399	1.16227	1.08498	0.99055	0.99429	0.93032	0.87938	0.92528	0.85729	0.7734	0.8013	0.75725	0.5031	0.64344	0.66602	0.73099	0.73801	0.72648	0.79914	0.89547	0.79919	0.83687	0.88075	0.99357	0.94635	0.88995
42.8	1.24137	1.18873	1.16502	1.03151	1.0313	0.9603	0.93725	0.9453	0.89885	0.80365	0.83734	0.84012	0.5334	0.67171	0.69573	0.78186	0.79506	0.78374	0.83271	0.89926	0.80988	0.84654	0.89141	1.0038	0.98277	0.90906
43.2	1.29127	1.24781	1.17835	1.09016	1.07252	1.00142	0.99949	0.96526	0.93702	0.84039	0.86764	0.93484	0.52381	0.73208	0.72723	0.7707	0.83871	0.81182	0.91464	0.95793	0.90106	0.9085	0.96243	0.96943	1.06659	0.99209
43.6	1.34566	1.29451	1.19586	1.15678	1.10947	1.05146	1.01394	1.04758	0.9678	0.84707	0.90036	1.07494	0.55223	0.74462	0.72657	0.78082	0.90511	0.85825	0.93745	0.98224	0.94616	0.9193	1.03299	1.02967	1.10254	1.0795
44	1.40722	1.30619	1.26367	1.2357	1.14222	1.11636	1.08708	1.08696	1.05227	0.91699	0.90458	1.17288	0.60566	0.77791	0.74532	0.79307	0.92646	0.88011	0.95249	0.97838	0.97487	0.94851	1.05589	1.1313	1.07969	1.15821
44.4	1.45677	1.34262	1.29949	1.27754	1.19736	1.17566	1.16891	1.10356	1.13778	0.95723	0.91136	1.25128	0.64344	0.83544	0.819	0.78989	0.91199	0.8955	1.02624	1.03647	1.05652	1.0545	1.1383	1.18879	1.14687	1.22494
44.8	1.49365	1.40775	1.34835	1.31129	1.25848	1.22358	1.19298	1.17205	1.17154	0.94471	0.96599	1.36749	0.70352	0.82518	0.88219	0.87397	0.94055	0.95673	1.05845	1.06638	1.07764	1.09712	1.19589	1.22824	1.22326	1.2385
45.2	1.54582	1.46947	1.43998	1.37211	1.30769	1.27798	1.24951	1.19965	1.23556	1.03143	1.01811	1.45373	0.72317	0.84542	0.95269	0.98429	0.98382	1.024	1.1022	1.05441	1.07388	1.12109	1.18431	1.2241	1.24038	1.22487
45.6	1.60196	1.55214	1.49081	1.43726	1.36212	1.3286	1.32259	1.20758	1.29191	1.12056	1.06904	1.57522	0.70075	0.90774	1.01103	1.00887	1.02621	1.06465	1.17654	1.1042	1.14601	1.21332	1.22918	1.17201	1.30443	1.25638
46	1.64806	1.62313	1.52848	1.51073	1.41192	1.37008	1.33471	1.26561	1.30211	1.14756	1.13093	1.74998	0.69816	0.935	1.01265	1.05073	1.09602	1.12466	1.18076	1.15322	1.1648	1.23729	1.27194	1.18298	1.33873	1.29666
46.4	1.70006	1.66003	1.61808	1.57255	1.46167	1.42478	1.38466	1.289	1.37528	1.19612	1.17944	1.90766	0.74135	0.9781	1.01667	1.09939	1.15098	1.16743	1.1654	1.20307	1.1762	1.2442	1.27333	1.27624	1.32236	1.35846
46.8	1.76408	1.71102	1.67662	1.60677	1.54085	1.48957	1.45966	1.28888	1.46066	1.23546	1.22487	2.05989	0.79531	1.03925	1.04919	1.13304	1.17486	1.18853	1.21971	1.29924	1.25869	1.32307	1.33675	1.34471	1.38136	1.46217
47.2	1.81881	1.78001	1.72368	1.62516	1.63016	1.53524	1.4948	1.36007	1.48332	1.23656	1.28766	2.2945	0.89093	1.01996	1.06968	1.21376	1.22723	1.24989	1.23844	1.33506	1.30393	1.35597	1.37692	1.42707	1.42467	1.54095
47.6	1.89013	1.82924	1.82198	1.67913	1.69388	1.57925	1.56322	1.42297	1.52968	1.33283	1.3273	2.49902	0.94706	1.01874	1.11514	1.28246	1.26116	1.3026	1.27694	1.33809	1.34754	1.39262	1.38162	1.47581	1.44268	1.59034
48	1.95216	1.88234	1.8804	1.73977	1.75145	1.63147	1.65198	1.46241	1.58025	1.44591	1.35609	2.69418	0.94759	1.07543	1.18175	1.26236	1.27948	1.33209	1.3597	1.39797	1.46249	1.51197	1.45238	1.4944	1.51729	1.64522
48.4	1.99494	1.93772	1.91483	1.80492	1.79533	1.68906	1.67337	1.55724	1.60415	1.50972	1.41693	2.94217	0.98043	1.10241	1.21385	1.28252	1.31852	1.36518	1.37701	1.45059	1.5087	1.56634	1.51262	1.54882	1.55951	1.6755
48.8	2.05615	1.96002	1.99922	1.876	1.83359	1.76536	1.71277	1.64401	1.68446	1.58048	1.47659	3.1912	1.03427	1.14428	1.24746	1.31501	1.36527	1.39749	1.39088	1.4715	1.52723	1.6038	1.54591	1.61307	1.57131	1.7031
49.2	2.12472	2.01364	2.0763	1.93658	1.90086	1.841	1.79232	1.72079	1.78302	1.65332	1.54502	3.44442	1.09499	1.21536	1.31586	1.33278	1.39067	1.42507	1.47176	1.54528	1.61899	1.69711	1.64765	1.62203	1.66441	1.77435
49.6	2.16697	2.11127	2.12424	1.98785	1.99473	1.90561	1.82309	1.85476	1.81665	1.65435	1.63052	3.76798	1.15395	1.21536	1.35204	1.41662	1.45233	1.49855	1.51052	1.57287	1.65625	1.71805	1.72609	1.65045	1.73651	1.83093
50	2.21944	2.21899	2.21355	2.07492	2.08333	1.99907	1.91109	1.9491	1.87885	1.69895	1.70545	4.05673	1.19096	1.22322	1.40038	1.50972	1.52264	1.56004	1.55997	1.59539	1.67964	1.72543	1.76818	1.72111	1.76836	1.87286
50.4	2.29332	2.3199	2.28988	2.15981	2.16535	2.08811	2.03622	1.98506	1.958	1.76958	1.7653	4.31217	1.19514	1.28465	1.46645	1.51867	1.5831	1.58396	1.65758	1.68641	1.76693	1.80182	1.8547	1.76778	1.86112	1.92575
50.8	2.35646	2.42328	2.33341	2.25075	2.22848	2.15296	2.09199	2.06479	2.00046	1.81288	1.84928	4.60793	1.24092	1.32195	1.51748	1.55581	1.65935	1.6257	1.7082	1.76257	1.79	1.83519	1.89944	1.86118	1.93355	1.94924
51.2	2.45782	2.50372	2.43721	2.34286	2.27847	2.22111	2.13465	2.12438	2.10278	1.91297	1.91065	4.86773	1.28576	1.38868	1.57426	1.58848	1.72006	1.6759	1.76323	1.80013	1.79732	1.87197	1.91434	1.95024	1.98709	1.96568
51.6	2.56263	2.58938	2.53174	2.41516	2.33941	2.29545	2.21519	2.161	2.22634	2.04897	1.94413	5.10495	1.31724	1.49917	1.6362	1.61036	1.7217	1.71566	1.88469	1.88819	1.87424	1.98407	1.99886	1.98353	2.09295	2.03207
52	2.64573	2.69886	2.57956	2.4649	2.41355	2.35239	2.2497	2.25817	2.28302	2.10726	1.99971	5.39707	1.37373	1.515	1.66819	1.68795	1.74141	1.78542	1.93342	1.94673	1.89303	2.02462	2.0591	2.04003	2.13523	2.10722
52.4	2.72662	2.79649	2.65403	2.54517	2.48119	2.41989	2.33333	2.34975	2.34249	2.16712	2.05116	5.66938	1.43427	1.52125	1.70389	1.76223	1.78235	1.85146	1.97102	1.98674	1.91448	2.06127	2.11271	2.11912	2.15256	2.18168
52.8	2.81614	2.87534	2.73975	2.64695	2.55213	2.48202	2.46679	2.40056	2.42677	2.25397	2.09915	5.91569	1.47529	1.58686	1.77277	1.75892	1.84136	1.90096	2.02812	2.09976	2.03974	2.1621	2.21306	2.17508	2.24088	2.27457
53.2	2.88582	2.96833	2.79794	2.75036	2.63001	2.54941	2.54331	2.50951	2.45495	2.30129	2.17322	6.2182	1.53319	1.64077	1.80296	1.80378	1.9269	1.98227	2.04516	2.15971	2.12346	2.21298	2.28349	2.27142	2.30029	2.33698
53.6	2.9814	3.03475	2.89839	2.86128	2.70653	2.6529	2.62181	2.6133	2.53039	2.37342	2.25086	6.50281	1.57138	1.70666	1.8256	1.87659	2.00782	2.08332	2.0871	2.20422	2.19539	2.24386	2.33399	2.37746	2.33494	2.38432
54	3.07793	3.09623	3.02132	2.92807	2.78464	2.76601	2.71645	2.66886	2.65109	2.49234	2.31431	6.7298	1.58397	1.79614	1.86513	1.94131	2.03271	2.16578	2.20356	2.29556	2.29998	2.3189	2.44698	2.42807	2.44536	2.48749
54.4	3.15373	3.20155	3.0871	2.97922	2.89166	2.85918	2.74478	2.77023	2.72673	2.55953	2.41299	6.97746	1.62651	1.79296	1.89167	2.05893	2.0921	2.2626	2.27797	2.33956	2.32162	2.34341	2.51	2.51351	2.53096	2.57826
54.8	3.24419	3.30704	3.19537	3.05569	3.01597	2.95365	2.78645	2.86013	2.81503	2.64288	2.48702	7.1847	1.67041	1.78945	1.94762	2.16024	2.17505	2.32018	2.33578	2.34181	2.32856	2.39288	2.5607	2.61814	2.62099	2.64731
55.2	3.35822	3.40326	3.32056	3.16308	3.14933	3.03248	2.89875	2.91515	2.91547	2.75005	2.54947	7.34913	1.7133	1.86376	2.02824	2.1891	2.24612	2.3382	2.43754	2.40987	2.43788	2.54412	2.64708	2.68206	2.74765	2.72897
55.6	3.47242	3.51538	3.39834	3.2723	3.29064	3.08617	2.99276	3.04443	2.95761	2.79335	2.61354	7.55647	1.78374	1.92369	2.08676	2.23967	2.30872	2.37263	2.4958	2.45895	2.51447	2.65931	2.695	2.77439	2.80337	2.79542
56	3.60933	3.61758	3.49814	3.37765	3.40263	3.15981	3.12144	3.16529	3.03591	2.84522	2.66466	7.74114	1.85823	1.98485	2.14109	2.31027	2.37095	2.42591	2.54914	2.53048	2.59133	2.7559	2.72095	2.87113	2.86176	2.86605
56.4	3.75003	3.69884	3.64466	3.49817	3.47666	3.26029	3.30309	3.22584	3.1646	2.97771	2.70639	7.85066	1.92443	2.07555	2.23112	2.35642	2.41081	2.47195	2.63651	2.67495	2.71698	2.88223	2.82587	2.90663	3.0041	2.99401
56.8	3.88045	3.82217	3.75716	3.60879	3.54453	3.38343	3.41144	3.34676	3.25433	3.07657	2.79294	7.98505	2.02464	2.09066	2.30252	2.44921	2.49768	2.55255	2.66555	2.76128	2.77445	2.9309	2.90662	2.97503	3.10204	3.07951
57.2	4.00294	3.93617	3.88704	3.74373	3.62667	3.51614	3.5168	3.46575	3.35977	3.16421	2.89267	8.09626	2.11455	2.09707	2.39213	2.52772	2.58954	2.63802	2.71344	2.82586	2.83595	2.99024	2.98876	3.06582	3.14863	3.14356
57.6	4.13156	4.05351	4.02493	3.88119	3.71935	3.63981	3.65918	3.54272	3.49995	3.29456	2.97495	8.14338	2.16909	2.18888	2.49222	2.54709	2.64235	2.69413	2.84676	2.93991	2.96678	3.12872	3.10308	3.1284	3.2332	3.24803
58	4.25044	4.19567	4.11772	3.99778	3.86178	3.73799	3.73704	3.68715	3.5926	3.36843	3.04319	8.24175	2.22264	2.26699	2.55098	2.60991	2.69927	2.773	2.94988	3.01588	3.04117	3.22478	3.1831	3.24453	3.2847	3.35928
58.4	4.37707	4.34792	4.22407	4.10026	4.0054	3.83334	3.80517	3.821	3.69947	3.47268	3.10635	8.36351	2.26	2.33701	2.59189	2.70344	2.77502	2.8577	3.04075	3.07306	3.0923	3.2848	3.28411	3.37149	3.36375	3.48437
58.8	4.51462	4.48738	4.37749	4.21047	4.12668	3.95525	3.93333	3.89785	3.83977	3.6349	3.17573	8.44763	2.30072	2.43797	2.66095	2.76197	2.8241	2.93073	3.14594	3.17141	3.21581	3.38797	3.44867	3.46035	3.50916	3.66673
59.2	4.64872	4.66222	4.48483	4.30686	4.2427	4.10695	4.03368	4.01444	3.96339	3.73572	3.2978	8.55742	2.37939	2.47749	2.70474	2.86947	2.9212	3.03531	3.20764	3.21708	3.288	3.4465	3.55444	3.59486	3.62859	3.78717
59.6	4.75873	4.88569	4.50163	4.3975	4.39508	4.26408	4.05093	4.24089	4.02059	3.68132	3.48313	8.75471	2.52909	2.41288	2.66101	3.10457	3.12873	3.20452	3.21594	3.16414	3.21257	3.41301	3.53154	3.83676	3.65519	3.76045
60	4.85344	5.14408	4.44704	4.48187	4.57494	4.4143	3.98997	4.55687	4.01105	3.52851	3.69117	8.9941	2.71968	2.29782	2.53792	3.41555	3.40733	3.42086	3.18949	3.05499	3.02757	3.32601	3.41233	4.13782	3.64878	3.61535

## Sheet: Figure 2e
Gate voltage (V) →	44	44.2	44.4	44.6	44.8	45	45.2	45.4	45.6	45.8	46	46.2	46.4	46.6	46.8	47	47.2	47.4	47.6	47.8	48	48.2	48.4	48.6	48.8	49
Bias voltage (mV)	dI/dV (arb. unit)
-60	7.58722	7.07161	7.5838	7.13937	7.07262	6.8954	8.05611	10.628	5.32594	4.48687	6.30486	5.72467	6.15143	7.47304	7.22047	7.11062	7.56812	7.5885	7.92113	8.05987	8.01371	8.98458	8.76699	8.27404	9.4643	9.00354
-59.6	7.48921	7.07096	7.20955	7.19211	6.9503	7.01639	7.78555	10.3542	5.07991	4.32717	6.27742	5.69349	6.32363	7.06901	6.92078	6.83162	7.3786	7.38	7.70789	7.97725	7.7841	8.56229	8.40112	8.1905	8.79003	8.89113
-59.2	7.34552	6.99522	6.89678	7.10946	6.75974	6.96268	7.57765	10.0424	4.90869	4.18067	6.16297	5.62256	6.36842	6.79297	6.65343	6.58244	7.16344	7.198	7.47474	7.81764	7.51099	8.26613	8.06861	8.0613	8.33238	8.69211
-58.8	7.09007	6.79313	6.66387	6.9091	6.51858	6.80083	7.34514	9.79175	4.76081	4.05609	5.99729	5.44043	6.27936	6.60865	6.46518	6.39854	6.97291	7.02118	7.22493	7.60641	7.25013	7.98204	7.83425	7.85422	8.05335	8.44437
-58.4	6.80676	6.56031	6.46817	6.69193	6.31096	6.59351	7.10049	9.57649	4.63596	3.93574	5.83714	5.18349	6.07924	6.43548	6.31403	6.23607	6.82212	6.84159	6.98658	7.37393	7.02115	7.719	7.60623	7.61296	7.80496	8.20117
-58	6.60139	6.36667	6.22679	6.51702	6.15423	6.37359	6.91147	9.30223	4.55214	3.85801	5.72911	4.98861	5.88876	6.23075	6.10529	6.03345	6.66242	6.63946	6.81785	7.16648	6.83222	7.49555	7.34015	7.38424	7.55929	7.94566
-57.6	6.40424	6.18327	5.98915	6.35959	6.01693	6.22029	6.66712	9.04542	4.43671	3.80376	5.65279	4.85855	5.72844	5.98521	5.91932	5.85443	6.47762	6.4345	6.67626	6.95965	6.68785	7.2642	7.10046	7.15174	7.26394	7.72804
-57.2	6.20194	5.97475	5.82208	6.1532	5.8258	6.01929	6.42342	8.82257	4.30364	3.74496	5.5131	4.79144	5.53791	5.82142	5.79221	5.72326	6.26314	6.24954	6.52562	6.75004	6.53768	7.06624	6.91767	6.91358	7.07186	7.48499
-56.8	6.06402	5.8272	5.63786	5.96818	5.65461	5.8191	6.25161	8.56959	4.21334	3.66666	5.38213	4.7686	5.39575	5.66305	5.62571	5.58123	6.03489	6.10023	6.35357	6.55626	6.33544	6.90045	6.68228	6.7357	6.87733	7.24482
-56.4	5.90928	5.68715	5.46896	5.81605	5.53981	5.69203	6.07678	8.3751	4.09933	3.57839	5.28484	4.71047	5.29264	5.50038	5.47165	5.42376	5.83026	5.93931	6.18354	6.38941	6.12676	6.66085	6.47984	6.55276	6.64379	7.04889
-56	5.70441	5.52918	5.38193	5.64961	5.42634	5.526	5.87172	8.26551	3.95129	3.47811	5.13984	4.57578	5.12268	5.41403	5.40099	5.30921	5.68898	5.76798	6.01885	6.19049	5.96227	6.40654	6.35215	6.35398	6.45609	6.86788
-55.6	5.54208	5.37228	5.24522	5.4873	5.31554	5.32655	5.73221	8.05571	3.84251	3.40602	4.98876	4.47256	4.96024	5.31995	5.28162	5.18298	5.55087	5.61685	5.86717	6.01444	5.80916	6.22132	6.21567	6.18331	6.30248	6.68737
-55.2	5.36262	5.20567	5.0872	5.36885	5.16182	5.20974	5.59365	7.83278	3.73366	3.33213	4.84341	4.38072	4.84178	5.16754	5.16129	5.06102	5.42956	5.46533	5.72961	5.85151	5.6731	6.0466	6.06861	6.06491	6.12035	6.50535
-54.8	5.1698	4.99685	4.99113	5.2096	4.97415	5.07505	5.40728	7.61687	3.62229	3.26588	4.6794	4.27556	4.6971	5.06161	5.08696	4.99031	5.31722	5.30284	5.57292	5.67945	5.54817	5.9178	5.95027	5.93409	5.97258	6.31166
-54.4	5.05578	4.83483	4.86038	5.05807	4.80007	4.92309	5.26133	7.36885	3.57024	3.22379	4.54265	4.18919	4.60168	4.97296	4.95313	4.92294	5.21933	5.12564	5.39436	5.49244	5.39418	5.85211	5.78186	5.80092	5.86075	6.09837
-54	4.9515	4.72158	4.72905	4.96368	4.6674	4.82914	5.09579	7.14234	3.51714	3.1917	4.4947	4.11615	4.55359	4.83488	4.82513	4.82753	5.12318	4.98207	5.20013	5.35766	5.23288	5.73129	5.59525	5.64482	5.66867	5.92946
-53.6	4.80573	4.58748	4.62286	4.85058	4.52936	4.66993	4.8967	7.01426	3.41657	3.14121	4.42289	4.02937	4.45348	4.72394	4.77128	4.75416	5.02927	4.87864	5.02489	5.25516	5.10832	5.52754	5.47206	5.45163	5.5067	5.79673
-53.2	4.69404	4.47685	4.47377	4.72379	4.41733	4.4757	4.76459	6.85953	3.3573	3.08981	4.33126	3.9767	4.35436	4.61871	4.68622	4.63337	4.89035	4.811	4.91291	5.15285	4.98852	5.36774	5.3482	5.25898	5.41696	5.64051
-52.8	4.57727	4.40194	4.29683	4.61002	4.32093	4.38138	4.67909	6.68835	3.3034	3.04198	4.25489	3.91752	4.31403	4.49574	4.564	4.48486	4.71452	4.71886	4.86117	5.04656	4.8554	5.21251	5.21158	5.11624	5.28716	5.52565
-52.4	4.42391	4.28636	4.21353	4.45442	4.21081	4.27637	4.53349	6.55782	3.20231	2.97691	4.18152	3.8059	4.24818	4.43339	4.45833	4.36617	4.56818	4.5876	4.77248	4.91395	4.74466	5.0694	5.12209	4.9809	5.11916	5.3994
-52	4.3259	4.18728	4.11302	4.30229	4.11435	4.12662	4.40008	6.39975	3.11517	2.91337	4.11034	3.70737	4.15512	4.37877	4.30077	4.25791	4.4458	4.4323	4.66043	4.77105	4.59029	4.97209	5.00654	4.86122	4.99241	5.25449
-51.6	4.22557	4.10517	3.98446	4.20199	4.02355	4.04852	4.27193	6.21903	3.04937	2.88257	4.09411	3.63832	4.08775	4.22855	4.13688	4.13286	4.31599	4.30205	4.55124	4.6496	4.41374	4.85604	4.8543	4.74247	4.85353	5.08026
-51.2	4.09486	3.96215	3.90004	4.08963	3.92627	4.00109	4.09556	6.11148	2.95554	2.85765	4.04137	3.56264	3.97822	4.05455	4.07789	4.03461	4.19765	4.20891	4.45819	4.54175	4.29593	4.68582	4.73344	4.59123	4.7088	4.93614
-50.8	4.02277	3.83323	3.81858	3.96064	3.8275	3.90996	4.00167	5.97558	2.93104	2.83644	3.92328	3.47462	3.83395	3.92149	4.04839	3.97045	4.08416	4.16619	4.35928	4.3998	4.21219	4.57474	4.62103	4.43115	4.62483	4.76406
-50.4	3.96874	3.77541	3.7399	3.88628	3.7467	3.85816	3.97564	5.79185	2.94901	2.79449	3.83755	3.41784	3.74841	3.80564	3.98947	3.87986	3.98971	4.10491	4.25224	4.30534	4.13269	4.47273	4.46988	4.34079	4.51666	4.6358
-50	3.85052	3.69854	3.68872	3.79158	3.66418	3.75401	3.8915	5.64559	2.91134	2.73255	3.74858	3.35367	3.6687	3.76005	3.95148	3.81403	3.93081	4.00559	4.13772	4.22151	4.07257	4.34435	4.33797	4.25732	4.38182	4.53708
-49.6	3.75885	3.6334	3.60572	3.69298	3.5883	3.60015	3.78406	5.52118	2.86914	2.67171	3.60594	3.3101	3.56858	3.76636	3.88145	3.77395	3.88979	3.89023	4.03022	4.11373	3.98958	4.24397	4.22044	4.14767	4.32126	4.42445
-49.2	3.67006	3.5782	3.46244	3.62392	3.53908	3.52684	3.70786	5.35822	2.84412	2.62649	3.4982	3.27235	3.544	3.69358	3.74768	3.71059	3.81098	3.81924	3.93327	3.99756	3.8624	4.16124	4.07039	4.03419	4.24339	4.3088
-48.8	3.5578	3.48257	3.37334	3.55181	3.47159	3.49421	3.61278	5.25792	2.77906	2.57689	3.41437	3.20271	3.51866	3.58647	3.68337	3.64248	3.7371	3.74799	3.84412	3.90561	3.77815	4.04806	3.95082	3.90783	4.11313	4.19343
-48.4	3.4837	3.38177	3.30436	3.43622	3.38143	3.39989	3.54273	5.15974	2.71225	2.52611	3.30714	3.10242	3.42278	3.51321	3.63288	3.55596	3.66694	3.67063	3.76167	3.78287	3.71653	3.95429	3.90369	3.79859	4.01145	4.08066
-48	3.4185	3.35485	3.20924	3.37647	3.30122	3.34533	3.51836	4.99703	2.69871	2.48748	3.24261	3.03649	3.34759	3.40598	3.5359	3.42486	3.5853	3.56013	3.68209	3.67489	3.61547	3.91442	3.83179	3.729	3.91813	3.96768
-47.6	3.30135	3.27101	3.1509	3.30303	3.22846	3.29279	3.41813	4.86732	2.64545	2.45198	3.17433	2.96426	3.26005	3.30754	3.43486	3.28863	3.51675	3.46061	3.60765	3.60398	3.51692	3.81991	3.76454	3.67041	3.75849	3.90297
-47.2	3.22618	3.16854	3.11269	3.22118	3.15369	3.19804	3.30063	4.7891	2.59488	2.40704	3.05769	2.88394	3.11549	3.23942	3.32849	3.20625	3.44861	3.3806	3.50198	3.52367	3.44036	3.71163	3.73248	3.56576	3.64169	3.83365
-46.8	3.1719	3.06898	3.02673	3.17897	3.09834	3.13358	3.26348	4.66533	2.60905	2.35721	2.97253	2.83732	3.03783	3.1198	3.16352	3.1243	3.33681	3.31579	3.38713	3.45709	3.34474	3.60907	3.62321	3.46528	3.58803	3.74235
-46.4	3.08149	2.95406	2.98171	3.12538	3.046	3.08062	3.23496	4.55567	2.60241	2.30767	2.93192	2.7843	2.99473	2.98231	3.07129	3.07249	3.23669	3.24208	3.26915	3.42001	3.28368	3.48866	3.49075	3.37729	3.49749	3.65891
-46	3.02997	2.86206	2.95639	3.03707	3.00864	2.95803	3.17775	4.48967	2.56227	2.25532	2.86583	2.70973	2.90138	2.91631	3.02061	3.03778	3.16348	3.16326	3.13797	3.35919	3.22237	3.3583	3.40884	3.27459	3.40451	3.55615
-45.6	2.98636	2.86748	2.889	2.99517	2.97816	2.8819	3.14503	4.35466	2.54572	2.2119	2.82515	2.66705	2.86881	2.85715	2.94063	2.98011	3.08279	3.09839	3.04889	3.26088	3.11494	3.29281	3.31103	3.2073	3.32452	3.4441
-45.2	2.89211	2.84259	2.84818	2.94097	2.93022	2.8787	3.04304	4.23424	2.49689	2.16748	2.80251	2.62448	2.84647	2.8118	2.86927	2.88179	3.00331	3.03642	3.00614	3.15106	3.00407	3.17683	3.1965	3.15531	3.20155	3.34315
-44.8	2.81537	2.7756	2.82594	2.86101	2.85758	2.83907	2.88696	4.16498	2.41692	2.08856	2.73353	2.55989	2.78109	2.79935	2.83674	2.79491	2.9577	2.9576	2.95102	3.01128	2.94995	3.05226	3.1431	3.09132	3.11685	3.25596
-44.4	2.76605	2.71594	2.72809	2.8143	2.79304	2.80528	2.82135	4.01066	2.40564	1.99801	2.64387	2.51468	2.71313	2.75789	2.7447	2.70629	2.8793	2.8721	2.87945	2.89734	2.89327	2.9897	3.06896	3.00939	3.1014	3.14535
-44	2.67745	2.64234	2.64343	2.76466	2.73671	2.78414	2.76745	3.84314	2.3793	1.91434	2.59176	2.45667	2.67451	2.66729	2.6802	2.61595	2.78093	2.77984	2.80956	2.87203	2.85439	2.93771	2.97176	2.92908	3.05172	3.05513
-43.6	2.64432	2.56726	2.58611	2.69566	2.66558	2.68865	2.65309	3.76126	2.30191	1.84576	2.51365	2.36912	2.52918	2.60996	2.6488	2.55018	2.68094	2.65836	2.71599	2.83401	2.8114	2.87951	2.92176	2.83333	2.93306	2.99892
-43.2	2.63052	2.53749	2.48258	2.64834	2.5982	2.59482	2.59599	3.67114	2.24717	1.7956	2.4148	2.3114	2.41466	2.52821	2.55937	2.47509	2.58656	2.55266	2.64831	2.7311	2.72609	2.85669	2.85471	2.7628	2.86912	2.91274
-42.8	2.56846	2.47651	2.41147	2.60906	2.52949	2.55826	2.55736	3.55618	2.1849	1.75797	2.35015	2.25333	2.36827	2.43496	2.48636	2.3727	2.52826	2.46873	2.60621	2.62744	2.62166	2.7944	2.7584	2.72942	2.78277	2.8244
-42.4	2.51531	2.38755	2.38064	2.5213	2.46177	2.48532	2.50541	3.51332	2.09887	1.7125	2.25142	2.16086	2.32024	2.3945	2.45947	2.32169	2.50013	2.39559	2.53392	2.54605	2.54816	2.67474	2.70145	2.67541	2.70026	2.74189
-42	2.47195	2.35016	2.32243	2.44103	2.40585	2.40704	2.51234	3.39884	2.06542	1.66334	2.1375	2.08288	2.28656	2.36046	2.39642	2.30477	2.45425	2.37325	2.46488	2.47047	2.48335	2.57927	2.64722	2.60866	2.66179	2.66378
-41.6	2.37614	2.31491	2.30208	2.3925	2.35166	2.38099	2.48482	3.28135	2.07748	1.62808	2.1052	2.02757	2.29561	2.26391	2.33128	2.27019	2.37416	2.37123	2.44809	2.4455	2.39798	2.5191	2.56326	2.54514	2.61894	2.58653
-41.2	2.31056	2.24613	2.33977	2.35023	2.27364	2.29656	2.37371	3.23369	2.01295	1.61393	2.07123	1.96551	2.24676	2.20074	2.29196	2.23894	2.32855	2.33514	2.41966	2.42074	2.34142	2.46622	2.50672	2.4978	2.51726	2.5309
-40.8	2.28346	2.22095	2.30528	2.34152	2.19557	2.20224	2.32786	3.16623	1.96911	1.593	2.00826	1.92329	2.18855	2.143	2.1972	2.17669	2.27276	2.27695	2.38211	2.34341	2.29005	2.43582	2.43694	2.43152	2.45326	2.46187
-40.4	2.2241	2.19034	2.24588	2.34378	2.13987	2.17121	2.31638	3.01354	1.95795	1.58256	1.98134	1.87626	2.16604	2.07116	2.08753	2.07603	2.20009	2.19321	2.32869	2.27202	2.21712	2.4038	2.31703	2.37009	2.41181	2.38102
-40	2.17472	2.10698	2.20589	2.27806	2.09054	2.12353	2.24089	2.94615	1.93271	1.5465	1.9387	1.80709	2.05792	2.03913	2.05004	1.99489	2.13809	2.08063	2.25932	2.22108	2.16162	2.31296	2.2553	2.30698	2.31199	2.34103
-39.6	2.13933	2.05488	2.10946	2.18726	2.05954	2.04592	2.18646	2.86688	1.92613	1.4932	1.84852	1.76605	1.92671	2.01394	1.98858	1.95444	2.06995	2.01355	2.18156	2.15883	2.122	2.23773	2.24691	2.24427	2.2444	2.2952
-39.2	2.04658	1.992	2.04154	2.13288	2.01912	2.02435	2.14871	2.74442	1.9315	1.43502	1.81178	1.75437	1.87944	1.93562	1.91608	1.90695	1.97954	1.94742	2.11278	2.11343	2.04863	2.18935	2.19023	2.19808	2.17874	2.24786
-38.8	1.9758	1.91971	2.03344	2.05791	1.97754	1.99166	2.04973	2.65503	1.82877	1.39757	1.79214	1.72425	1.84187	1.87805	1.87264	1.89022	1.90822	1.88955	1.99689	2.08298	2.00188	2.1133	2.09106	2.14022	2.06704	2.19555
-38.4	1.9566	1.92394	1.967	1.98562	1.93648	1.94103	1.98282	2.56199	1.72198	1.35629	1.72605	1.67892	1.79519	1.84885	1.81803	1.86632	1.85074	1.85447	1.87658	2.02689	1.99694	2.03991	1.99679	2.04467	1.98235	2.14474
-38	1.90076	1.94371	1.87862	1.95115	1.90877	1.96223	1.95046	2.42038	1.67025	1.33299	1.68711	1.63177	1.78132	1.78256	1.75358	1.79376	1.77963	1.84178	1.79895	1.97371	1.96938	1.99929	1.91426	1.95088	1.9779	2.06627
-37.6	1.85043	1.87607	1.82218	1.88945	1.85378	1.94484	1.87644	2.34314	1.62162	1.30679	1.64603	1.57464	1.7203	1.7326	1.75993	1.70644	1.74508	1.7978	1.75222	1.96864	1.95288	1.92065	1.90069	1.88999	1.94779	2.03269
-37.2	1.82232	1.80741	1.73628	1.83617	1.79236	1.87492	1.82982	2.28366	1.58548	1.25587	1.56151	1.53618	1.63094	1.69196	1.73297	1.6508	1.72424	1.76271	1.69652	1.90233	1.93201	1.84815	1.94366	1.84508	1.91337	2.00798
-36.8	1.75217	1.74215	1.67422	1.82727	1.74511	1.8566	1.8229	2.16421	1.58622	1.22165	1.51397	1.51375	1.61077	1.61823	1.67931	1.60115	1.69306	1.70863	1.65794	1.79624	1.8312	1.81339	1.91017	1.81555	1.92212	1.95026
-36.4	1.68804	1.67379	1.67481	1.79043	1.69404	1.82619	1.7396	2.09496	1.52031	1.18188	1.49542	1.49819	1.60254	1.58963	1.66929	1.56465	1.67323	1.65291	1.6321	1.72628	1.71696	1.79499	1.80977	1.79141	1.87099	1.87236
-36	1.68465	1.66016	1.63979	1.73483	1.64141	1.73205	1.64032	2.06571	1.43191	1.15137	1.41246	1.46966	1.56674	1.61428	1.62058	1.56792	1.64908	1.58671	1.59801	1.68074	1.66278	1.76644	1.72478	1.726	1.77886	1.79187
-35.6	1.65874	1.67588	1.58205	1.70474	1.58404	1.67872	1.60305	1.96394	1.40125	1.12261	1.3611	1.44817	1.56421	1.57754	1.5144	1.54446	1.61743	1.53427	1.58187	1.64326	1.59603	1.75145	1.66046	1.65169	1.72507	1.71535
-35.2	1.65021	1.59924	1.57454	1.65091	1.5324	1.61653	1.55027	1.86869	1.3748	1.10168	1.36763	1.40407	1.52394	1.51083	1.45072	1.51506	1.59294	1.47937	1.57478	1.64421	1.55516	1.70048	1.62458	1.60503	1.65125	1.65705
-34.8	1.67543	1.54881	1.53868	1.59421	1.49828	1.50661	1.51217	1.81695	1.34261	1.08649	1.33903	1.34342	1.41153	1.46364	1.40232	1.47536	1.56474	1.45362	1.54022	1.61457	1.5486	1.61462	1.62185	1.55378	1.57683	1.6198
-34.4	1.64713	1.51648	1.48248	1.59244	1.4874	1.46255	1.51335	1.72423	1.36053	1.09095	1.29085	1.29821	1.35445	1.38101	1.35843	1.41718	1.49889	1.44397	1.50762	1.5392	1.50029	1.55949	1.58447	1.52283	1.56556	1.55963
-34	1.57598	1.47265	1.46893	1.5562	1.45542	1.45542	1.47141	1.64732	1.34419	1.08777	1.26659	1.26139	1.33505	1.29932	1.35976	1.34734	1.43702	1.42832	1.46962	1.51741	1.44241	1.52834	1.48114	1.50355	1.56237	1.49838
-33.6	1.53205	1.44217	1.43669	1.48793	1.41326	1.41708	1.4036	1.65701	1.27381	1.06305	1.19281	1.22305	1.2852	1.25862	1.34042	1.32449	1.39769	1.37651	1.41711	1.49759	1.4571	1.47948	1.44274	1.47381	1.50314	1.50703
-33.2	1.46278	1.44794	1.36984	1.43976	1.39371	1.43066	1.39787	1.61562	1.24626	1.02674	1.12401	1.2059	1.25533	1.19858	1.25999	1.27311	1.33879	1.33442	1.38978	1.43771	1.44191	1.44296	1.45761	1.43929	1.49777	1.52014
-32.8	1.41396	1.38369	1.35316	1.39092	1.38261	1.41966	1.37686	1.55443	1.23045	0.96728	1.11725	1.19692	1.24428	1.16389	1.22916	1.20691	1.27199	1.28305	1.39811	1.41166	1.40148	1.40228	1.45188	1.42884	1.49399	1.49658
-32.4	1.42576	1.34142	1.32488	1.36096	1.34849	1.32982	1.32279	1.53121	1.19668	0.92243	1.09824	1.1749	1.18737	1.1853	1.22796	1.15096	1.2253	1.23118	1.38132	1.39285	1.37792	1.34354	1.4499	1.40261	1.44411	1.46394
-32	1.41202	1.35339	1.25768	1.37173	1.30101	1.27692	1.32651	1.47173	1.20553	0.88969	1.06219	1.16827	1.16209	1.17133	1.19935	1.12521	1.18138	1.17855	1.35393	1.33304	1.3518	1.3402	1.42603	1.37489	1.40969	1.43634
-31.6	1.37468	1.32421	1.2472	1.34914	1.26243	1.254	1.29622	1.36377	1.20822	0.86729	1.07502	1.1584	1.16021	1.15222	1.17728	1.08223	1.16384	1.14845	1.32003	1.29501	1.3203	1.35567	1.34704	1.35844	1.39908	1.39966
-31.2	1.3775	1.31117	1.25513	1.28471	1.24526	1.17381	1.21688	1.33591	1.15217	0.85082	1.05763	1.12869	1.0976	1.19197	1.15622	1.06309	1.15628	1.13684	1.23615	1.28459	1.32761	1.32418	1.31451	1.33315	1.34522	1.41177
-30.8	1.33816	1.33665	1.23147	1.26565	1.2526	1.13313	1.20286	1.27399	1.12688	0.82282	1.00852	1.08665	1.06038	1.21114	1.08709	1.02844	1.13881	1.15198	1.15644	1.2262	1.3038	1.27648	1.32733	1.30638	1.29893	1.41703
-30.4	1.29028	1.29747	1.25288	1.26899	1.24827	1.14628	1.20535	1.18754	1.12372	0.79335	1.00783	1.05747	1.08408	1.19309	1.06191	1.01227	1.09596	1.16391	1.12663	1.20272	1.23674	1.25474	1.2862	1.28946	1.29369	1.39008
-30	1.29518	1.23281	1.26182	1.26163	1.19616	1.13025	1.1576	1.20424	1.07594	0.7765	1.00575	1.02224	1.07173	1.19167	1.07573	1.02573	1.07431	1.13949	1.12377	1.20225	1.21043	1.22578	1.23273	1.27031	1.23804	1.37732
-29.6	1.29123	1.21822	1.20656	1.26936	1.14648	1.14045	1.14997	1.22559	1.04991	0.77171	0.9489	1.01343	1.06579	1.15977	1.05068	1.05438	1.04422	1.12952	1.12644	1.17756	1.21962	1.21488	1.19985	1.22351	1.19625	1.35852
-29.2	1.26738	1.18202	1.19568	1.23379	1.12132	1.17037	1.14802	1.15641	1.05976	0.74081	0.91545	1.00897	1.08472	1.10497	1.03266	1.03209	1.01527	1.14277	1.14401	1.17931	1.18143	1.19192	1.15865	1.18265	1.22172	1.28494
-28.8	1.27805	1.1635	1.20674	1.16912	1.11016	1.14469	1.09489	1.14101	1.02151	0.7047	0.87507	0.99007	1.04822	1.1019	1.03894	1.00492	1.01345	1.14195	1.11694	1.21111	1.15237	1.14571	1.17216	1.1666	1.22086	1.21822
-28.4	1.24222	1.20059	1.15787	1.15072	1.11849	1.12822	1.10134	1.13629	0.99017	0.66388	0.81239	0.96147	1.0187	1.09624	0.99575	0.97583	0.99638	1.13867	1.07673	1.19907	1.13656	1.11239	1.2257	1.1631	1.19121	1.19732
-28	1.18694	1.17106	1.15255	1.16035	1.11947	1.14739	1.10713	1.0861	1.00871	0.63137	0.81372	0.9499	1.07479	1.07082	0.97634	0.94131	0.96993	1.12093	1.07699	1.16497	1.09962	1.14135	1.23409	1.18636	1.20003	1.1765
-27.6	1.20074	1.12914	1.17509	1.1422	1.09483	1.11366	1.03939	1.12578	0.97884	0.63052	0.87888	0.92671	1.09243	1.10344	1.00679	0.94199	0.95786	1.09178	1.07725	1.15435	1.08325	1.16289	1.1978	1.19533	1.2005	1.15178
-27.2	1.20815	1.14712	1.13551	1.14293	1.0979	1.07365	1.0333	1.18298	0.94444	0.63455	0.87975	0.92448	1.08984	1.1196	0.98624	0.96397	0.9671	1.09374	1.07575	1.13161	1.12437	1.17256	1.19644	1.16492	1.16422	1.16057
-26.8	1.18499	1.14319	1.12149	1.14299	1.14006	1.10272	1.0953	1.1446	0.94397	0.63204	0.89402	0.9411	1.11418	1.09465	0.95459	0.97145	0.96777	1.11204	1.09586	1.11443	1.13175	1.17454	1.18873	1.13788	1.19718	1.16144
-26.4	1.20545	1.11592	1.1193	1.11473	1.16684	1.08889	1.10642	1.13482	0.90314	0.62971	0.93151	0.96834	1.11277	1.11246	0.9648	0.97077	0.98795	1.10257	1.10041	1.11971	1.14518	1.15812	1.18109	1.14341	1.20096	1.16043
-26	1.19447	1.14236	1.07641	1.10414	1.18135	1.08637	1.12571	1.16505	0.86015	0.62112	0.93082	1.00797	1.10618	1.14868	0.9511	0.97175	1.01541	1.102	1.07406	1.09352	1.19099	1.11716	1.1948	1.14233	1.14717	1.17491
-25.6	1.15745	1.13908	1.07564	1.09817	1.14769	1.15028	1.13098	1.13173	0.8779	0.58999	0.95543	1.06	1.16938	1.14891	0.95928	0.95724	1.02053	1.08086	1.07686	1.06145	1.19093	1.11055	1.17829	1.13343	1.13981	1.16461
-25.2	1.17288	1.11354	1.10853	1.07837	1.09854	1.1614	1.05773	1.1371	0.85235	0.56588	1.00939	1.09065	1.21042	1.17717	1.01027	0.96441	1.04293	1.05631	1.09638	1.08337	1.16393	1.13733	1.12516	1.1248	1.18803	1.1556
-24.8	1.18744	1.14087	1.08978	1.08093	1.07702	1.10616	1.02075	1.1622	0.79614	0.53698	1.00147	1.1119	1.22617	1.21002	1.03083	0.99442	1.07053	1.08055	1.10802	1.13804	1.19918	1.17829	1.1313	1.09911	1.20169	1.20366
-24.4	1.16209	1.14153	1.09185	1.10858	1.09588	1.0884	1.05903	1.10321	0.80499	0.52251	0.98137	1.14085	1.27943	1.20624	1.0281	1.02258	1.10912	1.14889	1.14264	1.17519	1.22162	1.2281	1.19357	1.11172	1.24036	1.27608
-24	1.18945	1.10842	1.1277	1.09786	1.09807	1.04103	1.05566	1.08805	0.80857	0.52853	1.03758	1.18653	1.30995	1.23674	1.08347	1.05574	1.16748	1.21105	1.20433	1.23716	1.22437	1.23955	1.23279	1.15359	1.25628	1.2951
-23.6	1.19635	1.13331	1.11362	1.07746	1.08969	1.01208	1.07063	1.14745	0.79587	0.53736	1.09281	1.25681	1.30901	1.27224	1.11848	1.10644	1.26275	1.26576	1.25177	1.29813	1.27011	1.22074	1.27051	1.19196	1.19493	1.29121
-23.2	1.16473	1.14456	1.11504	1.08812	1.07708	1.07156	1.12678	1.17116	0.8179	0.53888	1.17277	1.34841	1.3735	1.27313	1.16478	1.16943	1.32772	1.29567	1.30851	1.32966	1.29611	1.2296	1.28429	1.2101	1.15898	1.25317
-22.8	1.17596	1.11408	1.16432	1.10407	1.08419	1.09989	1.14873	1.18224	0.81937	0.55478	1.27554	1.42726	1.43846	1.30757	1.27547	1.23649	1.38156	1.32527	1.36564	1.38128	1.30536	1.26612	1.25148	1.22264	1.19546	1.20345
-22.4	1.19202	1.15278	1.16267	1.14396	1.11687	1.09037	1.16902	1.23137	0.78407	0.60024	1.32511	1.50395	1.46533	1.38779	1.37708	1.31863	1.45166	1.38496	1.39948	1.44082	1.37023	1.30279	1.26267	1.22291	1.20023	1.18968
-22	1.15695	1.18047	1.16018	1.20718	1.15411	1.14444	1.22753	1.21247	0.80994	0.65767	1.34498	1.58556	1.52817	1.4174	1.43803	1.41292	1.48128	1.45955	1.44418	1.46159	1.40792	1.34667	1.32215	1.23289	1.21761	1.2193
-21.6	1.17546	1.15838	1.18674	1.2207	1.17557	1.19409	1.25013	1.17613	0.84713	0.69183	1.44574	1.68397	1.61107	1.45527	1.53209	1.49512	1.51225	1.51477	1.51751	1.49346	1.38998	1.42027	1.32324	1.26546	1.27206	1.23126
-21.2	1.18907	1.16386	1.17325	1.19275	1.19807	1.20908	1.2428	1.20277	0.8287	0.70356	1.5685	1.78813	1.65745	1.5356	1.62127	1.59868	1.56433	1.56077	1.53847	1.55686	1.4151	1.47812	1.33401	1.30335	1.28115	1.21915
-20.8	1.16008	1.16886	1.16042	1.19159	1.2293	1.26045	1.28173	1.22184	0.8454	0.70911	1.68139	1.88994	1.7454	1.58143	1.68952	1.70397	1.63902	1.63372	1.55649	1.58115	1.47048	1.51983	1.37917	1.325	1.27889	1.24891
-20.4	1.18637	1.14587	1.20822	1.18245	1.24271	1.27022	1.29202	1.23903	0.88011	0.72918	1.82073	1.97279	1.84511	1.65085	1.80255	1.78227	1.71843	1.70484	1.59482	1.59678	1.5176	1.54722	1.38906	1.3517	1.33846	1.25245
-20	1.22992	1.20833	1.21798	1.19597	1.24728	1.22948	1.28131	1.32165	0.87874	0.78822	1.93449	2.05934	1.89772	1.75513	1.92027	1.85131	1.82557	1.76404	1.62553	1.65733	1.58928	1.55887	1.39301	1.36053	1.38986	1.25727
-19.6	1.20583	1.26949	1.22443	1.28306	1.25145	1.26481	1.31622	1.38765	0.91267	0.8773	2.01427	2.14177	1.9792	1.81417	2.01757	1.9416	1.90748	1.81168	1.69249	1.68907	1.66053	1.56242	1.43005	1.36667	1.41128	1.2647
-19.2	1.20859	1.24769	1.273	1.32691	1.26816	1.32669	1.36509	1.39433	0.98558	0.96813	2.16453	2.24036	2.07003	1.8623	2.16263	2.02682	1.97664	1.87157	1.80799	1.71038	1.66828	1.60732	1.43455	1.39998	1.466	1.26477
-18.8	1.2126	1.26484	1.28578	1.33251	1.29922	1.33179	1.38875	1.45609	0.99786	1.04853	2.34738	2.31757	2.1036	1.94653	2.29424	2.13433	2.08236	1.92767	1.90124	1.76647	1.69627	1.66804	1.44976	1.45716	1.48683	1.29503
-18.4	1.17546	1.30242	1.27483	1.3422	1.36515	1.36706	1.45744	1.52543	1.02947	1.1237	2.49765	2.38509	2.15175	1.99678	2.38526	2.2579	2.19564	2.00005	1.9531	1.82046	1.76958	1.73162	1.53052	1.50422	1.48868	1.39635
-18	1.19516	1.29688	1.3179	1.35103	1.43142	1.4086	1.5101	1.52917	1.11576	1.19128	2.63722	2.45138	2.22436	2.04686	2.48344	2.34633	2.2764	2.07495	2.0062	1.86958	1.82052	1.79608	1.59266	1.55298	1.54194	1.50595
-17.6	1.2298	1.32248	1.33914	1.36954	1.47965	1.41118	1.50909	1.55565	1.1734	1.27195	2.76236	2.52078	2.25945	2.12849	2.59819	2.43976	2.35116	2.14298	2.03248	1.96336	1.85464	1.83738	1.64545	1.58372	1.60243	1.56114
-17.2	1.21405	1.36065	1.33447	1.45377	1.51291	1.47398	1.54873	1.5546	1.24984	1.37171	2.81857	2.59706	2.30214	2.15993	2.6887	2.52603	2.40284	2.22962	2.06717	2.02371	1.89558	1.85421	1.72573	1.62654	1.60509	1.59559
-16.8	1.24956	1.32367	1.3773	1.49555	1.53627	1.54974	1.61559	1.50033	1.36516	1.48395	2.88859	2.68055	2.39855	2.18906	2.81022	2.58389	2.43246	2.30623	2.13848	2.04002	1.90532	1.87513	1.78098	1.69788	1.62598	1.61987
-16.4	1.3034	1.33957	1.40469	1.50535	1.55409	1.56885	1.66381	1.53969	1.41221	1.61901	2.98472	2.74214	2.44135	2.27659	2.9268	2.62768	2.47591	2.35722	2.199	2.07689	1.94189	1.93428	1.79756	1.7792	1.6927	1.64379
-16	1.29882	1.39316	1.40989	1.53056	1.57878	1.62784	1.74758	1.66646	1.43681	1.77629	3.04498	2.77602	2.46522	2.33622	2.97292	2.68468	2.52671	2.39376	2.24813	2.10754	2.04775	1.9967	1.86317	1.81642	1.71028	1.73862
-15.6	1.31388	1.3962	1.47479	1.56461	1.62395	1.73322	1.83609	1.74216	1.51025	1.91429	3.09495	2.80808	2.51143	2.33469	2.99017	2.73599	2.54095	2.44336	2.31652	2.11329	2.121	2.0333	1.91221	1.83348	1.74609	1.80038
-15.2	1.36169	1.42442	1.51851	1.59293	1.67478	1.77488	1.86372	1.83716	1.5593	2.04005	3.18236	2.81795	2.51866	2.33168	3.01871	2.78657	2.57866	2.45762	2.34886	2.16228	2.12319	2.04502	1.91822	1.83915	1.80691	1.80643
-14.8	1.36376	1.48426	1.50479	1.66656	1.74563	1.81734	1.90383	1.94455	1.62436	2.15177	3.20997	2.80926	2.52213	2.30703	3.02175	2.83289	2.6209	2.4633	2.33044	2.23278	2.15056	2.02628	1.95287	1.85533	1.82025	1.75577
-14.4	1.4016	1.4711	1.53667	1.70815	1.79959	1.85826	1.96335	1.93632	1.77324	2.25898	3.19478	2.79405	2.56922	2.28261	3.03666	2.83801	2.61692	2.46589	2.33389	2.25267	2.15937	2.04474	1.9781	1.87853	1.82277	1.77573
-14	1.44653	1.48766	1.57264	1.69975	1.80624	1.83694	1.97607	1.9241	1.901	2.37192	3.18467	2.76604	2.55928	2.33251	3.04814	2.83844	2.60045	2.45762	2.34938	2.27331	2.13687	2.11371	1.96248	1.91204	1.8875	1.83086
-13.6	1.41509	1.53071	1.58465	1.71576	1.80496	1.84505	1.9982	1.94781	1.99145	2.49194	3.13984	2.73128	2.50225	2.36619	3.00488	2.83684	2.60079	2.46109	2.3553	2.3087	2.14319	2.15125	1.96589	1.90914	1.91595	1.921
-13.2	1.40624	1.51689	1.63636	1.75273	1.81468	1.9081	2.05429	1.91815	2.11731	2.59341	3.08934	2.68495	2.48103	2.35002	2.94812	2.82319	2.59742	2.471	2.3823	2.28867	2.14275	2.1349	1.98533	1.90671	1.9269	1.94853
-12.8	1.43391	1.51564	1.68694	1.76991	1.8414	1.91037	2.05393	1.89631	2.2134	2.69563	3.09529	2.62459	2.42477	2.3512	2.9216	2.78725	2.57805	2.45453	2.38152	2.25768	2.096	2.10457	1.97101	1.91662	1.98294	1.90565
-12.4	1.42419	1.57429	1.67102	1.80706	1.88223	1.9084	2.04115	1.94284	2.26561	2.78333	3.04059	2.56259	2.35581	2.34708	2.85202	2.73914	2.55559	2.43011	2.33897	2.24009	2.115	2.06689	1.98267	1.95688	1.98042	1.88332
-12	1.42908	1.57894	1.69155	1.80541	1.92086	1.9457	2.04109	1.92434	2.3636	2.84337	2.89962	2.50223	2.33224	2.29995	2.77229	2.67121	2.4697	2.41225	2.32472	2.18786	2.15319	2.06035	2.0148	2.02155	1.94421	1.92569
-11.6	1.4582	1.57144	1.71948	1.76802	1.91502	1.9336	1.98483	1.89175	2.45116	2.87431	2.77368	2.41927	2.27915	2.27689	2.68965	2.5897	2.37268	2.36587	2.31704	2.15761	2.12869	2.07473	2.00791	2.07488	1.97147	1.98852
-11.2	1.41998	1.60395	1.69398	1.76193	1.89605	1.93409	1.94667	1.90715	2.49547	2.87616	2.6352	2.31575	2.18667	2.23118	2.56964	2.4983	2.32073	2.3121	2.27273	2.1865	2.1215	2.07725	2.02353	2.07003	1.98785	1.99212
-10.8	1.41195	1.57858	1.69711	1.79798	1.87529	1.98552	1.96217	1.84955	2.57491	2.84669	2.45842	2.20331	2.11783	2.12843	2.42148	2.38616	2.24921	2.26105	2.21533	2.17784	2.11419	2.07922	2.06445	2.04157	1.93599	1.994
-10.4	1.45644	1.54738	1.71658	1.81126	1.85441	1.97698	1.94484	1.74208	2.62854	2.81931	2.3215	2.09304	2.03206	2.0665	2.28384	2.26877	2.16062	2.18387	2.15547	2.10497	2.047	2.07759	2.05566	2.02148	1.91602	1.96208
-10	1.44182	1.55881	1.68954	1.81631	1.85019	1.9363	1.90389	1.70036	2.60146	2.78585	2.16737	1.99868	1.90936	2.0189	2.1077	2.15372	2.09106	2.09351	2.06853	2.04252	1.98969	2.04468	2.01187	2.01271	1.90349	1.92994
-9.6	1.43711	1.53839	1.70439	1.7922	1.8414	1.92291	1.88839	1.62426	2.58587	2.7308	1.97435	1.88754	1.8307	1.91668	1.9242	2.04509	2.00254	1.99405	1.99396	1.95693	1.9627	1.983	2.00109	1.9906	1.85202	1.93087
-9.2	1.46642	1.51374	1.73758	1.721	1.82804	1.86029	1.81491	1.52535	2.58708	2.65197	1.82934	1.75085	1.75416	1.82432	1.78187	1.93073	1.86572	1.88381	1.91816	1.86748	1.88645	1.94157	1.96412	1.94265	1.86747	1.91077
-8.8	1.43285	1.55596	1.68848	1.68105	1.79849	1.77347	1.72995	1.51451	2.53835	2.56166	1.71293	1.61128	1.62465	1.73755	1.63821	1.79314	1.75905	1.78372	1.81274	1.82154	1.82714	1.92024	1.91992	1.88277	1.89645	1.8617
-8.4	1.40593	1.54381	1.63381	1.68294	1.76992	1.7433	1.68599	1.49634	2.5089	2.4479	1.55522	1.48686	1.51806	1.61812	1.48376	1.65018	1.63956	1.70945	1.71722	1.76315	1.80014	1.88978	1.90764	1.83726	1.85639	1.8395
-8	1.42074	1.48688	1.59725	1.65748	1.71567	1.68683	1.62511	1.40337	2.50753	2.31977	1.41558	1.39426	1.43534	1.54492	1.37029	1.52488	1.51508	1.64022	1.64531	1.64752	1.7139	1.83213	1.85669	1.82128	1.83723	1.83842
-7.6	1.38096	1.48164	1.52052	1.5964	1.64743	1.6107	1.53542	1.33363	2.44926	2.17687	1.29576	1.31776	1.33575	1.50334	1.24039	1.42818	1.44242	1.54393	1.5548	1.56613	1.63697	1.74184	1.76925	1.7815	1.84074	1.82466
-7.2	1.34933	1.43597	1.48739	1.5263	1.55727	1.58999	1.4759	1.26788	2.37909	2.03526	1.13689	1.21976	1.28443	1.41911	1.0966	1.34462	1.36732	1.44327	1.44789	1.50253	1.61347	1.63656	1.70718	1.70935	1.78251	1.81587
-6.8	1.36119	1.37488	1.48822	1.42959	1.4634	1.51791	1.41408	1.14387	2.31434	1.89612	1.00367	1.09693	1.24175	1.34391	0.98846	1.24526	1.24811	1.32773	1.38022	1.40002	1.56653	1.52759	1.63311	1.62202	1.71214	1.77285
-6.4	1.30503	1.37863	1.41971	1.36181	1.37567	1.38998	1.3306	1.05962	2.18548	1.74772	0.90696	0.97527	1.12582	1.27048	0.87866	1.11607	1.15514	1.226	1.30538	1.35063	1.48254	1.43873	1.52807	1.55931	1.67294	1.65669
-6	1.2628	1.35636	1.33565	1.35292	1.31281	1.32042	1.26451	0.9506	2.05035	1.57625	0.77189	0.8613	1.00718	1.14762	0.76354	0.97768	1.0542	1.13381	1.2299	1.32844	1.43217	1.362	1.47343	1.50685	1.57736	1.56727
-5.6	1.26575	1.29557	1.27738	1.30821	1.25925	1.25037	1.15387	0.76825	1.97654	1.38917	0.62555	0.76507	0.93128	1.04617	0.6906	0.86159	0.90476	1.03397	1.17843	1.2553	1.35692	1.32275	1.44171	1.46195	1.48066	1.50407
-5.2	1.22176	1.28628	1.17746	1.21918	1.19974	1.14315	0.98821	0.63308	1.85653	1.21743	0.52208	0.69848	0.81018	0.99031	0.61969	0.76371	0.78325	0.90745	1.10295	1.18101	1.24949	1.28153	1.35686	1.38649	1.43098	1.43648
-4.8	1.17872	1.24668	1.11055	1.12764	1.12045	1.08963	0.87249	0.57051	1.71792	1.0649	0.4263	0.64094	0.71359	0.89334	0.52803	0.68899	0.70667	0.79809	0.98354	1.10739	1.16362	1.21652	1.295	1.29917	1.36538	1.36104
-4.4	1.17627	1.15165	1.10138	1.02241	1.00849	1.02001	0.80818	0.4795	1.62078	0.91868	0.36148	0.58264	0.65239	0.78263	0.45262	0.60796	0.62287	0.71807	0.87279	0.98892	1.04588	1.09651	1.2152	1.21812	1.2657	1.27709
-4	1.10361	1.10663	1.04766	0.93215	0.89242	0.88741	0.72257	0.42882	1.49355	0.78224	0.35657	0.53279	0.5709	0.69823	0.37111	0.50539	0.57193	0.64847	0.75794	0.88229	0.90307	0.99191	1.08635	1.15271	1.20839	1.16807
-3.6	1.02963	1.05072	0.97525	0.8975	0.80168	0.80249	0.63909	0.43362	1.33039	0.66047	0.31104	0.49403	0.51264	0.60645	0.2827	0.41035	0.53192	0.5694	0.64414	0.83168	0.81576	0.89324	0.98097	1.0811	1.14027	1.09911
-3.2	1.01815	0.94658	0.92319	0.82941	0.73968	0.72722	0.56667	0.35459	1.21823	0.55615	0.22704	0.45499	0.49836	0.54441	0.23963	0.34261	0.45083	0.49683	0.57685	0.73168	0.77114	0.8223	0.91181	1.00113	1.04543	1.06099
-2.8	0.98508	0.89793	0.82072	0.71973	0.68185	0.60943	0.48059	0.26627	1.10228	0.46513	0.19758	0.41553	0.4381	0.52447	0.23088	0.30333	0.40124	0.42495	0.53924	0.62836	0.69071	0.77453	0.79585	0.90498	1.0126	0.98655
-2.4	0.94367	0.84273	0.73695	0.62886	0.61453	0.5516	0.44556	0.24126	0.96751	0.38607	0.17909	0.36327	0.36614	0.46596	0.20538	0.27715	0.37938	0.37011	0.48126	0.55556	0.64284	0.70816	0.70575	0.79682	0.97406	0.88279
-2	0.94373	0.73883	0.72198	0.55	0.54276	0.51916	0.43716	0.19587	0.90851	0.31531	0.13108	0.3126	0.33704	0.38421	0.17582	0.23985	0.33512	0.34853	0.45953	0.4678	0.60978	0.61017	0.65848	0.71496	0.8436	0.81181
-1.6	0.88154	0.68887	0.68466	0.48806	0.48198	0.44223	0.37764	0.17567	0.84829	0.27108	0.10757	0.29334	0.25544	0.35106	0.16104	0.20607	0.27898	0.33995	0.42472	0.36726	0.51534	0.52246	0.58311	0.66958	0.74603	0.75222
-1.2	0.80618	0.65326	0.60858	0.4757	0.44381	0.41667	0.32244	0.22097	0.74983	0.25613	0.08862	0.28301	0.16255	0.31125	0.11201	0.17489	0.26907	0.32777	0.34435	0.33749	0.42066	0.43851	0.53182	0.63499	0.688	0.69046
-0.8	0.78472	0.57645	0.56379	0.43879	0.4061	0.40419	0.30694	0.20035	0.69904	0.24493	0.04558	0.2742	0.15103	0.28423	0.11017	0.1692	0.22811	0.31672	0.29301	0.31936	0.36704	0.37582	0.51599	0.60815	0.59866	0.64326
-0.4	0.74676	0.58074	0.50653	0.37351	0.38141	0.31547	0.26618	0.14845	0.65811	0.21935	0.03339	0.25811	0.15309	0.3014	0.10485	0.16673	0.18561	0.27892	0.27772	0.28363	0.30367	0.34045	0.47616	0.57531	0.54871	0.60507
-1.98952e-13	0.72336	0.61968	0.4579	0.34494	0.35723	0.25347	0.24452	0.17542	0.58046	0.16781	0.04749	0.21531	0.15844	0.28482	0.06172	0.1634	0.16833	0.23109	0.25306	0.29858	0.28767	0.30726	0.4381	0.52211	0.54394	0.54418
0.4	0.76967	0.58639	0.47073	0.35158	0.34254	0.2429	0.23032	0.16353	0.55833	0.09197	0.00734	0.16846	0.19336	0.23204	0.02112	0.14197	0.15079	0.21109	0.2351	0.31597	0.34229	0.27966	0.43401	0.47943	0.47562	0.5114
0.8	0.76283	0.57258	0.46547	0.34446	0.33485	0.20357	0.17879	0.10038	0.55986	0.04817	0.03102	0.14268	0.17901	0.21186	0.04053	0.10331	0.12947	0.19512	0.22983	0.28586	0.35273	0.27387	0.39895	0.46041	0.45082	0.47717
1.2	0.71451	0.57633	0.42761	0.36717	0.34729	0.21949	0.13478	0.15171	0.51581	0.06559	0.08094	0.14978	0.13733	0.19004	0.00641	0.0762	0.15383	0.20257	0.18077	0.27829	0.33173	0.28532	0.35202	0.44699	0.4871	0.42839
1.6	0.72712	0.54251	0.44707	0.3841	0.36273	0.26016	0.17175	0.18455	0.51397	0.07712	0.08862	0.17033	0.17555	0.16869	0.06457	0.05286	0.17427	0.22566	0.18675	0.28072	0.3391	0.30876	0.35489	0.42211	0.48517	0.42075
2	0.75417	0.56811	0.4676	0.38063	0.37215	0.24671	0.19719	0.16467	0.55517	0.10061	0.10428	0.1792	0.19647	0.20673	0.10478	0.07577	0.16078	0.23292	0.21207	0.24662	0.27773	0.31742	0.35864	0.38954	0.47721	0.42435
2.4	0.77211	0.63385	0.44512	0.40158	0.36822	0.24898	0.2192	0.21258	0.56692	0.1102	0.1323	0.19682	0.18072	0.219	0.12552	0.09924	0.18783	0.21405	0.22013	0.25352	0.20186	0.31149	0.36143	0.36898	0.50242	0.40396
2.8	0.82124	0.63248	0.46452	0.43203	0.37354	0.30588	0.26423	0.27417	0.61038	0.08547	0.07713	0.191	0.19512	0.19269	0.14239	0.11826	0.22919	0.1931	0.21213	0.3	0.2333	0.28369	0.4012	0.37012	0.48027	0.38991
3.2	0.78974	0.64088	0.48878	0.42588	0.38511	0.31645	0.28328	0.27874	0.69741	0.06454	0.03253	0.1947	0.21052	0.20072	0.17024	0.14049	0.22366	0.21645	0.22586	0.28065	0.28573	0.28573	0.42016	0.39622	0.44213	0.42565
3.6	0.72762	0.68911	0.4967	0.44793	0.4105	0.32585	0.29422	0.37463	0.73929	0.04907	0.03871	0.22142	0.205	0.22543	0.17462	0.171	0.2607	0.25223	0.25234	0.28248	0.32448	0.31667	0.41471	0.42488	0.45718	0.43379
4	0.74293	0.69185	0.56663	0.48995	0.44786	0.38109	0.3535	0.47339	0.78286	0.07294	0.04633	0.2533	0.23498	0.25003	0.18806	0.20626	0.2972	0.3089	0.2774	0.34277	0.38516	0.36014	0.43776	0.43998	0.45055	0.44467
4.4	0.77751	0.72894	0.63236	0.51815	0.48117	0.39547	0.39693	0.49856	0.86009	0.09093	0.07216	0.27479	0.25679	0.32015	0.22136	0.25585	0.29531	0.33275	0.33186	0.36888	0.40685	0.40962	0.48632	0.46776	0.42906	0.46535
4.8	0.78567	0.80718	0.64869	0.56388	0.51992	0.41777	0.42361	0.52618	0.88059	0.06853	0.14761	0.28812	0.24803	0.38185	0.24318	0.29784	0.30219	0.32991	0.36563	0.39811	0.3841	0.45963	0.49908	0.50208	0.49008	0.47522
5.2	0.84189	0.80325	0.69394	0.62966	0.5763	0.50128	0.48562	0.57173	0.88027	0	0.1769	0.28236	0.29936	0.39152	0.2251	0.33643	0.32453	0.34304	0.4091	0.45292	0.43341	0.51313	0.54996	0.52582	0.56848	0.47912
5.6	0.86303	0.8054	0.73944	0.65164	0.62512	0.54405	0.54472	0.55592	0.93601	0	0.17511	0.29804	0.37278	0.42644	0.24217	0.38065	0.31953	0.37529	0.49109	0.45407	0.49022	0.55177	0.59341	0.56695	0.58725	0.52149
6	0.84264	0.85363	0.72607	0.67338	0.67607	0.56826	0.59548	0.60538	0.97368	0	0.20757	0.35582	0.3873	0.47764	0.2768	0.42042	0.36096	0.42987	0.55688	0.45454	0.51078	0.57057	0.61074	0.61422	0.59634	0.55269
6.4	0.88688	0.83779	0.73796	0.70846	0.73297	0.6466	0.67737	0.70478	0.99902	0.02544	0.20694	0.42076	0.42134	0.49221	0.32779	0.45525	0.44361	0.48906	0.58726	0.53066	0.56015	0.57514	0.64996	0.66809	0.61411	0.56306
6.8	0.92346	0.82142	0.76701	0.7165	0.77571	0.69846	0.75097	0.76076	1.05328	0.03455	0.20336	0.46838	0.48395	0.52276	0.39579	0.49946	0.48328	0.53967	0.61642	0.59203	0.61284	0.57712	0.69395	0.70862	0.60323	0.6001
7.2	0.90043	0.85708	0.77848	0.74756	0.81377	0.71339	0.77925	0.82113	1.04812	0.05125	0.27234	0.50132	0.514	0.56464	0.45401	0.52176	0.55014	0.56757	0.66255	0.62721	0.60715	0.60403	0.67567	0.72993	0.65397	0.63318
7.6	0.91662	0.84761	0.83883	0.81132	0.82805	0.78412	0.81297	0.93105	0.99886	0.05491	0.33698	0.52885	0.5712	0.57136	0.48979	0.54485	0.64129	0.60455	0.68402	0.70177	0.62796	0.65807	0.65193	0.71691	0.74464	0.62849
8	0.918	0.8466	0.91195	0.85743	0.82337	0.83549	0.84598	0.96209	1.00966	0.05614	0.36096	0.55375	0.64615	0.61648	0.55442	0.59067	0.69851	0.65579	0.74272	0.73019	0.69633	0.70877	0.66401	0.73026	0.76726	0.66589
8.4	0.89165	0.89334	0.89302	0.88434	0.8332	0.8608	0.87403	0.98042	1.03785	0.05102	0.41937	0.60512	0.68672	0.69446	0.62432	0.64292	0.74938	0.6958	0.79686	0.71232	0.72196	0.73364	0.66278	0.76634	0.76222	0.71576
8.8	0.92082	0.88263	0.88816	0.9285	0.869	0.95383	0.92858	1.05163	1.02552	0.07028	0.4702	0.6622	0.7351	0.73834	0.67671	0.69652	0.80902	0.7358	0.82913	0.71821	0.75483	0.74305	0.69149	0.78299	0.78994	0.74263
9.2	0.93488	0.8572	0.92419	0.93483	0.91949	1.01141	0.98963	1.05962	1.0487	0.09287	0.49268	0.71304	0.80142	0.81531	0.73678	0.75525	0.82339	0.77701	0.84683	0.75272	0.80626	0.7395	0.76939	0.78812	0.76202	0.77275
9.6	0.86925	0.88519	0.93407	0.93733	0.96384	1.01055	1.01235	1.05082	1.04996	0.11399	0.54658	0.77399	0.80342	0.91617	0.78295	0.79236	0.81961	0.83589	0.85757	0.76415	0.79714	0.72833	0.80445	0.80086	0.72415	0.80504
10	0.84785	0.87899	0.95454	0.96254	0.9905	1.06339	1.03981	1.10419	1.00007	0.13682	0.60591	0.83787	0.80877	0.95433	0.81435	0.82355	0.85888	0.88959	0.82952	0.82985	0.77802	0.72635	0.80629	0.82109	0.74112	0.81548
10.4	0.83499	0.86191	0.97537	0.96303	1.0049	1.11722	1.07584	1.12635	0.98832	0.14679	0.614	0.88303	0.86238	0.96105	0.84917	0.8811	0.86954	0.94216	0.83479	0.89873	0.83783	0.7423	0.83002	0.83127	0.72408	0.834
10.8	0.79897	0.89364	0.92975	0.95779	1.02792	1.09928	1.08252	1.09066	0.99918	0.1857	0.65854	0.93616	0.89178	0.97663	0.89116	0.93909	0.89099	0.95989	0.88711	0.89054	0.87407	0.77576	0.84217	0.83613	0.70232	0.84279
11.2	0.8134	0.88435	0.9168	0.98343	1.03689	1.11808	1.07767	1.11543	0.97226	0.24369	0.75305	0.9775	0.91882	0.9663	0.92135	0.99318	0.94983	0.97081	0.9147	0.8766	0.88445	0.84111	0.84326	0.80134	0.75333	0.79653
11.6	0.81422	0.84077	0.94786	0.97874	1.04348	1.11802	1.09317	1.10239	0.97289	0.28228	0.81533	0.99787	0.98819	0.984	0.96182	1.03246	0.98316	1.0004	0.93103	0.89771	0.91488	0.907	0.8687	0.78205	0.77263	0.75193
12	0.75956	0.8575	0.93247	0.94421	1.0514	1.05989	1.09335	1.0518	0.93933	0.29343	0.88189	1.02847	1.03364	1.03508	1.00057	1.05945	0.97148	1.01946	0.94645	0.88493	0.89676	0.93317	0.8689	0.79796	0.76421	0.74818
12.4	0.76	0.85696	0.92946	0.92868	1.05273	1.05098	1.09086	1.07762	0.84497	0.30283	0.97005	1.06041	1.04645	1.02942	1.01738	1.07853	0.98842	1.03126	0.9445	0.88702	0.85664	0.90748	0.83528	0.82069	0.82098	0.74069
12.8	0.78767	0.81522	0.9601	0.91863	1.03266	1.04311	1.10181	1.0905	0.80878	0.31564	1.0117	1.08178	1.07879	1.01231	1.05683	1.09261	1.01588	1.03397	0.94958	0.91537	0.89213	0.8775	0.83555	0.82103	0.86993	0.71424
13.2	0.75398	0.81749	0.93117	0.9176	0.99611	0.97731	1.0937	1.02784	0.83075	0.34131	1.04521	1.09675	1.0782	1.02511	1.08931	1.10539	1.02013	1.01694	0.99005	0.89135	0.9137	0.82646	0.80731	0.81064	0.84148	0.7208
13.6	0.75323	0.8051	0.90414	0.94208	0.97049	0.9789	1.07962	1.01554	0.81163	0.40353	1.13071	1.10456	1.06138	1.02847	1.10986	1.10514	1.05042	0.98078	0.98374	0.8398	0.87401	0.79034	0.74183	0.77477	0.82741	0.72606
14	0.76025	0.74931	0.92632	0.93708	0.9639	1.01116	1.08317	1.01261	0.74398	0.46167	1.15463	1.09875	1.09284	1.02594	1.11905	1.09644	1.0511	0.97743	0.95146	0.84298	0.8732	0.77255	0.71414	0.75043	0.8046	0.71777
14.4	0.73026	0.7427	0.92579	0.90243	0.97252	0.98953	1.06252	0.94962	0.704	0.51843	1.16555	1.1065	1.0973	1.03891	1.12178	1.09989	1.0152	0.98898	0.92752	0.80475	0.86851	0.76635	0.74463	0.76459	0.74696	0.71907
14.8	0.729	0.72317	0.91283	0.88976	0.96448	0.97282	1.0133	0.94311	0.65653	0.57082	1.21222	1.10421	1.06156	1.00618	1.11258	1.11089	1.0121	0.98778	0.89232	0.75772	0.82364	0.76656	0.7492	0.77524	0.72607	0.70041
15.2	0.73145	0.67547	0.91863	0.87405	0.95442	0.97184	0.97964	0.95247	0.66259	0.62027	1.23054	1.09282	1.06979	0.95681	1.11252	1.09174	1.01696	0.96342	0.85145	0.7469	0.83058	0.77092	0.75841	0.74652	0.71877	0.65141
15.6	0.6576	0.70167	0.85894	0.8405	0.94563	0.90892	0.9384	0.87841	0.68261	0.65349	1.21367	1.07344	1.0618	0.94649	1.11005	1.05907	0.96211	0.90404	0.84677	0.73127	0.84476	0.74666	0.75186	0.70956	0.6543	0.64737
16	0.63871	0.74282	0.80226	0.82631	0.92602	0.90302	0.89474	0.85397	0.65579	0.67831	1.24238	1.06505	0.99842	0.92968	1.08081	1.01375	0.90712	0.83463	0.82178	0.69297	0.79389	0.70441	0.70575	0.65602	0.61166	0.65054
16.4	0.65032	0.7131	0.80729	0.81041	0.89334	0.92624	0.88539	0.86953	0.59763	0.70327	1.24105	1.05236	0.95897	0.88503	1.04681	0.96836	0.88074	0.80528	0.78644	0.72139	0.7637	0.69507	0.67976	0.61206	0.62214	0.61941
16.8	0.60458	0.714	0.79694	0.76205	0.85361	0.89054	0.87024	0.82863	0.60785	0.72078	1.20298	1.02142	0.93434	0.86946	1.01135	0.95718	0.83108	0.80269	0.77219	0.74737	0.75227	0.70434	0.69115	0.61388	0.60735	0.58684
17.2	0.58443	0.71668	0.77428	0.72107	0.80116	0.84802	0.83084	0.78569	0.59173	0.74484	1.19767	0.98525	0.89478	0.84162	0.97932	0.94446	0.80781	0.79272	0.76159	0.70394	0.6779	0.70257	0.63897	0.62083	0.5974	0.56681
17.6	0.59127	0.66791	0.78168	0.68788	0.74685	0.83555	0.82072	0.77648	0.54184	0.76544	1.17577	0.93816	0.89924	0.78918	0.94444	0.89493	0.81556	0.78326	0.74233	0.68465	0.62384	0.69058	0.58482	0.60471	0.60264	0.5328
18	0.5562	0.67428	0.76671	0.63106	0.68792	0.76335	0.80818	0.68637	0.51524	0.78998	1.11159	0.90405	0.8986	0.76765	0.92116	0.83713	0.77684	0.76414	0.73211	0.66341	0.61465	0.65242	0.58297	0.5857	0.5511	0.5408
18.4	0.56417	0.69143	0.72831	0.61942	0.64385	0.72427	0.77457	0.59666	0.46608	0.82177	1.09518	0.87933	0.83281	0.73863	0.88469	0.78476	0.74756	0.72949	0.712	0.59886	0.58265	0.59122	0.56101	0.56317	0.47874	0.55982
18.8	0.60677	0.63903	0.73589	0.62874	0.63182	0.73982	0.75487	0.59625	0.40955	0.86368	1.0961	0.83547	0.78284	0.67611	0.85659	0.73468	0.76031	0.69359	0.65695	0.58147	0.57347	0.54114	0.52295	0.51961	0.45453	0.53503
19.2	0.58293	0.61527	0.71749	0.61973	0.64889	0.69951	0.73505	0.59471	0.4085	0.91588	1.0463	0.76595	0.76585	0.66089	0.83325	0.71369	0.74634	0.66039	0.61381	0.6038	0.6019	0.51476	0.51524	0.4979	0.44724	0.49735
19.6	0.57879	0.62081	0.66117	0.59287	0.66502	0.6431	0.71476	0.6066	0.41177	0.96918	1.01696	0.71463	0.7284	0.66744	0.80084	0.70696	0.70357	0.59432	0.57776	0.55772	0.57197	0.49425	0.48639	0.48536	0.42628	0.48546
20	0.59592	0.57425	0.65306	0.55487	0.67109	0.63818	0.70086	0.65573	0.3771	1.01848	1.0117	0.68633	0.71641	0.6291	0.75859	0.68448	0.65971	0.54296	0.53501	0.51131	0.51722	0.48028	0.4514	0.46318	0.44087	0.46016
20.4	0.55902	0.57276	0.63756	0.50061	0.64426	0.61084	0.66956	0.62428	0.36261	1.04976	0.96589	0.66519	0.71053	0.61855	0.72168	0.66231	0.57699	0.51248	0.50339	0.49466	0.51184	0.45616	0.47862	0.44625	0.42959	0.45116
20.8	0.55049	0.5955	0.58497	0.49409	0.59759	0.59284	0.60389	0.54126	0.37794	1.07766	0.92874	0.6649	0.6478	0.59177	0.66878	0.63205	0.49185	0.49317	0.50033	0.43343	0.48172	0.41173	0.47425	0.4478	0.36028	0.45382
21.2	0.57628	0.54626	0.56326	0.51498	0.54253	0.61999	0.57223	0.53792	0.35708	1.09185	0.91406	0.63959	0.58966	0.54334	0.60117	0.56727	0.4818	0.47158	0.47703	0.40982	0.43829	0.3795	0.4263	0.43263	0.32553	0.4459
21.6	0.52482	0.5312	0.55439	0.50079	0.51575	0.58546	0.56531	0.53425	0.35656	1.09257	0.83509	0.58352	0.58378	0.53007	0.56197	0.50866	0.46142	0.45366	0.4525	0.42964	0.44397	0.36628	0.40188	0.42798	0.3447	0.41823
22	0.46923	0.56776	0.51457	0.46809	0.5294	0.52297	0.5636	0.48202	0.35213	1.06784	0.75918	0.52463	0.55215	0.5319	0.5222	0.45796	0.4092	0.41813	0.42914	0.40508	0.41991	0.35265	0.37951	0.42568	0.33382	0.39913
22.4	0.4654	0.55531	0.53279	0.46553	0.52639	0.51289	0.54573	0.50663	0.30545	1.04274	0.71539	0.46333	0.51076	0.47652	0.48611	0.39936	0.38046	0.39327	0.37162	0.37118	0.35267	0.326	0.35195	0.39271	0.34987	0.34919
22.8	0.43453	0.54465	0.53114	0.44933	0.50228	0.47646	0.53176	0.51665	0.29486	1.02541	0.62908	0.40079	0.49019	0.43942	0.45452	0.35255	0.35792	0.39359	0.32099	0.386	0.33917	0.32655	0.37289	0.35812	0.36665	0.32102
23.2	0.4228	0.56198	0.4831	0.43849	0.47151	0.42005	0.50076	0.46597	0.3231	1.0238	0.54017	0.36627	0.42975	0.42155	0.40378	0.34199	0.32007	0.39384	0.31943	0.37951	0.34879	0.33738	0.38681	0.34949	0.3252	0.32253
23.6	0.45084	0.50684	0.49067	0.45225	0.45081	0.43903	0.47698	0.46133	0.30161	1.03386	0.53219	0.34584	0.36967	0.37772	0.33287	0.33575	0.33114	0.3809	0.30499	0.34047	0.31811	0.34229	0.32801	0.32879	0.30682	0.32333
24	0.43089	0.4682	0.51457	0.44957	0.46278	0.43584	0.48213	0.45896	0.28475	1.04174	0.51128	0.31266	0.36585	0.36787	0.3002	0.34193	0.33485	0.35768	0.29106	0.34676	0.31929	0.33779	0.31983	0.306	0.34728	0.29054
24.4	0.42311	0.49231	0.4799	0.44604	0.47249	0.40493	0.481	0.38066	0.30614	1.02636	0.46402	0.30244	0.35762	0.38704	0.27413	0.32828	0.30037	0.31546	0.30258	0.32274	0.32179	0.31905	0.34165	0.30175	0.31452	0.26647
24.8	0.48818	0.47409	0.46133	0.46809	0.46104	0.43185	0.46568	0.3792	0.29518	1.00823	0.45773	0.30632	0.33945	0.36693	0.26341	0.28678	0.30705	0.28965	0.28299	0.26597	0.28155	0.28069	0.34534	0.283	0.27479	0.261
25.2	0.48994	0.44825	0.45523	0.45657	0.43282	0.43953	0.44651	0.41423	0.28744	0.98916	0.42705	0.28953	0.35409	0.35985	0.29564	0.25023	0.3281	0.28688	0.23868	0.26029	0.27992	0.26876	0.34561	0.25792	0.27101	0.24788
25.6	0.48548	0.47457	0.42494	0.4257	0.42021	0.39596	0.41634	0.3695	0.32284	0.97473	0.36367	0.28718	0.33592	0.36539	0.30147	0.25498	0.2914	0.28845	0.24083	0.26976	0.29954	0.2627	0.33968	0.2565	0.24302	0.25098
26	0.51102	0.4389	0.44222	0.42783	0.41958	0.40542	0.38066	0.37032	0.30925	0.96296	0.34212	0.28283	0.28666	0.34434	0.26779	0.26708	0.26785	0.28277	0.23985	0.24202	0.2613	0.23973	0.26581	0.24942	0.22412	0.24961
26.4	0.48046	0.41336	0.45553	0.42137	0.44549	0.40254	0.37758	0.37789	0.26589	0.94341	0.30827	0.24344	0.2786	0.32305	0.22872	0.26431	0.26488	0.27249	0.20517	0.23891	0.23655	0.24771	0.21458	0.25596	0.27074	0.24067
26.8	0.43767	0.46218	0.39483	0.42795	0.46232	0.36481	0.36072	0.30766	0.26257	0.90995	0.23906	0.1974	0.26438	0.33419	0.20113	0.24319	0.25665	0.25841	0.20666	0.24398	0.27242	0.25922	0.22099	0.28799	0.28945	0.25696
27.2	0.4521	0.47981	0.35632	0.45572	0.43618	0.38803	0.34374	0.27825	0.25256	0.88916	0.24224	0.16799	0.22122	0.29751	0.18686	0.23145	0.25463	0.21449	0.21024	0.19188	0.25224	0.2567	0.24105	0.30519	0.2846	0.2762
27.6	0.42436	0.47999	0.36005	0.44592	0.39853	0.41661	0.35102	0.31744	0.24181	0.88821	0.25131	0.14814	0.21805	0.26678	0.18293	0.21175	0.27406	0.19714	0.22645	0.19763	0.2408	0.27108	0.25271	0.29764	0.32095	0.2579
28	0.4078	0.51452	0.35419	0.41455	0.38667	0.38963	0.36238	0.29927	0.27337	0.89519	0.19475	0.18349	0.22963	0.26566	0.18654	0.22349	0.23729	0.19342	0.27128	0.24845	0.27673	0.29316	0.25694	0.31584	0.32447	0.22821
28.4	0.44124	0.48737	0.39116	0.41193	0.37296	0.41943	0.35699	0.30139	0.27674	0.90169	0.18406	0.2233	0.19971	0.2548	0.16199	0.22892	0.20133	0.19518	0.27056	0.25515	0.27373	0.2984	0.21956	0.34484	0.2781	0.23765
28.8	0.4339	0.43587	0.44429	0.42113	0.36128	0.44604	0.36149	0.36078	0.23639	0.89752	0.19798	0.22048	0.21858	0.24301	0.17531	0.20904	0.21711	0.20074	0.21974	0.26442	0.26405	0.30747	0.20217	0.33722	0.28567	0.24594
29.2	0.4056	0.45998	0.4353	0.41833	0.3544	0.40426	0.36664	0.34074	0.24824	0.88143	0.17678	0.20909	0.2448	0.2794	0.18819	0.18125	0.19674	0.22655	0.21421	0.29716	0.29629	0.30283	0.24534	0.33769	0.30377	0.26748
29.6	0.44382	0.4832	0.44447	0.44835	0.36227	0.39688	0.37155	0.32632	0.26109	0.88271	0.1847	0.21349	0.22628	0.28235	0.19808	0.18322	0.17562	0.23134	0.24115	0.26408	0.28423	0.26754	0.27781	0.34713	0.29316	0.30063
30	0.44237	0.48165	0.48363	0.47101	0.40229	0.40985	0.40285	0.36429	0.2484	0.90663	0.20573	0.23099	0.22534	0.25008	0.21324	0.17266	0.20247	0.24712	0.23471	0.2293	0.2568	0.24294	0.24991	0.3302	0.30311	0.31158
30.4	0.42744	0.51637	0.47405	0.47631	0.45694	0.36149	0.41864	0.35663	0.29065	0.95152	0.17158	0.26234	0.23757	0.23587	0.20481	0.16711	0.22717	0.26763	0.23198	0.26124	0.30498	0.2614	0.26533	0.33964	0.33017	0.29148
30.8	0.45894	0.51446	0.45541	0.49293	0.46457	0.36935	0.39847	0.33699	0.33806	0.99955	0.16933	0.29452	0.21734	0.21676	0.17804	0.19137	0.22663	0.25898	0.21753	0.24777	0.31529	0.28512	0.29391	0.35374	0.29488	0.29421
31.2	0.46697	0.48684	0.47091	0.51668	0.44312	0.4147	0.38468	0.38669	0.32426	1.05422	0.20353	0.30203	0.23404	0.21251	0.18381	0.18705	0.25935	0.26813	0.1945	0.23755	0.28092	0.29064	0.30039	0.31786	0.27645	0.30942
31.6	0.45869	0.51768	0.46109	0.51644	0.42617	0.40149	0.39084	0.40307	0.31736	1.10937	0.20677	0.27497	0.26191	0.25598	0.18698	0.20527	0.24302	0.28498	0.2107	0.2745	0.28042	0.29323	0.31369	0.3008	0.30032	0.31857
32	0.51359	0.54567	0.45553	0.52357	0.40703	0.40358	0.40078	0.37015	0.33474	1.15996	0.20509	0.25031	0.23751	0.26772	0.17925	0.24121	0.2078	0.29571	0.27141	0.27889	0.27661	0.27932	0.33361	0.32407	0.30019	0.35085
32.4	0.523	0.51446	0.4831	0.50779	0.40581	0.43787	0.42367	0.38311	0.32394	1.19242	0.23276	0.23369	0.25068	0.25757	0.16428	0.25016	0.22933	0.31098	0.30434	0.26536	0.24792	0.29323	0.32317	0.32373	0.30563	0.35957
32.8	0.50537	0.53697	0.48186	0.46571	0.41617	0.41839	0.44349	0.3783	0.35382	1.19569	0.20625	0.22788	0.30194	0.2873	0.15844	0.26585	0.26056	0.33458	0.32698	0.29879	0.27686	0.33704	0.36307	0.31517	0.33826	0.34725
33.2	0.54961	0.57389	0.49026	0.46041	0.4349	0.44438	0.43213	0.36396	0.40692	1.19123	0.16569	0.23774	0.30606	0.31939	0.17487	0.29043	0.26691	0.32802	0.35952	0.31645	0.30223	0.36914	0.41709	0.31625	0.33581	0.35575
33.6	0.57646	0.56311	0.55533	0.48276	0.45052	0.51461	0.43213	0.42222	0.39101	1.19897	0.17776	0.25759	0.30541	0.31101	0.20734	0.29333	0.2833	0.31123	0.34338	0.2858	0.27842	0.34611	0.39527	0.28597	0.3234	0.37088
34	0.58293	0.59598	0.59006	0.50073	0.4836	0.49139	0.44089	0.46605	0.36425	1.23475	0.18579	0.26434	0.32816	0.3119	0.23931	0.29222	0.28189	0.30726	0.33069	0.29635	0.29323	0.3367	0.37467	0.28314	0.37202	0.35633
34.4	0.63645	0.63707	0.57639	0.54111	0.50482	0.44813	0.45462	0.42344	0.37563	1.2739	0.1899	0.27896	0.31911	0.33136	0.26595	0.31068	0.25476	0.29887	0.33212	0.31719	0.32561	0.32689	0.37896	0.31739	0.39981	0.35575
34.8	0.64499	0.63403	0.59272	0.58404	0.52131	0.45919	0.48603	0.41008	0.35371	1.32012	0.25535	0.28694	0.32311	0.33431	0.27515	0.3121	0.28364	0.29975	0.32028	0.32037	0.30267	0.33548	0.34418	0.34167	0.38297	0.37124
35.2	0.62704	0.67047	0.59136	0.60292	0.54282	0.46945	0.52662	0.43167	0.35018	1.36934	0.29319	0.29082	0.34886	0.37984	0.29411	0.31025	0.33336	0.30959	0.29353	0.3584	0.32504	0.34604	0.32754	0.36513	0.4077	0.39063
35.6	0.67153	0.70411	0.58544	0.60956	0.55537	0.51812	0.53845	0.42108	0.39385	1.40797	0.26546	0.30562	0.32275	0.40792	0.29741	0.31908	0.3225	0.3065	0.30492	0.38512	0.38729	0.35347	0.36109	0.40539	0.40877	0.4054
36	0.70058	0.65749	0.63709	0.60121	0.56514	0.60642	0.5575	0.48023	0.40534	1.4456	0.26916	0.34102	0.2816	0.38692	0.29652	0.31297	0.34321	0.30322	0.31423	0.33573	0.40416	0.33595	0.37173	0.40579	0.37826	0.43631
36.4	0.70052	0.6485	0.662	0.56608	0.57312	0.59923	0.56987	0.58965	0.40787	1.4746	0.27101	0.33509	0.30729	0.38828	0.29012	0.29765	0.36818	0.31704	0.31781	0.32321	0.41085	0.35163	0.41191	0.38765	0.42389	0.46449
36.8	0.73402	0.67631	0.64667	0.55755	0.57555	0.56168	0.57359	0.60269	0.4693	1.49681	0.25125	0.32229	0.3294	0.39807	0.28587	0.31661	0.35988	0.33988	0.38034	0.37585	0.4401	0.38692	0.48435	0.44436	0.49008	0.48776
37.2	0.73497	0.65398	0.66945	0.58678	0.5759	0.59935	0.56342	0.61157	0.4891	1.50526	0.30561	0.30626	0.35162	0.38397	0.28327	0.34137	0.35691	0.36077	0.44164	0.39777	0.40948	0.41582	0.48585	0.52784	0.47045	0.53525
37.6	0.70158	0.67494	0.68093	0.61516	0.59631	0.6211	0.56484	0.62322	0.47994	1.52082	0.36546	0.28113	0.39777	0.41087	0.30287	0.36435	0.38322	0.39649	0.46441	0.41699	0.39741	0.46168	0.44253	0.58698	0.46912	0.56868
38	0.73402	0.71644	0.67483	0.64293	0.61968	0.62829	0.58271	0.578	0.50739	1.52054	0.34836	0.28771	0.4227	0.437	0.32196	0.39473	0.38086	0.41485	0.48367	0.47376	0.45622	0.50897	0.46504	0.62332	0.49472	0.57524
38.4	0.78127	0.71703	0.72423	0.69062	0.63807	0.6831	0.63382	0.57849	0.52762	1.53772	0.35218	0.321	0.41552	0.43157	0.33801	0.41332	0.40529	0.43284	0.49363	0.46557	0.47703	0.5224	0.49724	0.6213	0.48405	0.5836
38.8	0.79922	0.7533	0.76363	0.72046	0.66224	0.69699	0.6876	0.66282	0.50949	1.55884	0.38424	0.33773	0.44727	0.43942	0.34796	0.40412	0.47701	0.46736	0.47391	0.45082	0.47703	0.52907	0.53107	0.60316	0.54049	0.59499
39.2	0.86849	0.82719	0.7547	0.7503	0.71638	0.67714	0.72186	0.68955	0.52846	1.56258	0.35668	0.36662	0.47126	0.47339	0.36877	0.42091	0.49583	0.50541	0.49721	0.48133	0.53666	0.55776	0.57745	0.62973	0.62512	0.60738
39.6	0.91191	0.85107	0.79428	0.77947	0.77444	0.73324	0.72381	0.6968	0.53562	1.54028	0.34917	0.40978	0.46755	0.47209	0.37784	0.44123	0.4986	0.51879	0.52779	0.50596	0.57765	0.58856	0.57752	0.66074	0.64389	0.6664
40	0.91185	0.87911	0.84782	0.79494	0.82493	0.76089	0.7173	0.75253	0.50312	1.5278	0.37245	0.42745	0.51323	0.50176	0.39331	0.45593	0.52295	0.53002	0.51692	0.52761	0.59009	0.63184	0.54607	0.66364	0.6612	0.71691
40.4	0.95345	0.94503	0.87012	0.80304	0.85795	0.75641	0.72079	0.76239	0.5283	1.52025	0.35143	0.43966	0.54192	0.54234	0.39953	0.48143	0.51297	0.54131	0.53833	0.62389	0.65384	0.70741	0.58679	0.67234	0.73078	0.72534
40.8	1.00171	0.97123	0.93472	0.84037	0.8657	0.80765	0.74765	0.77502	0.57498	1.52989	0.37003	0.46092	0.5354	0.56446	0.40962	0.5262	0.50568	0.56523	0.59305	0.67734	0.68302	0.75661	0.67055	0.68374	0.75605	0.73024
41.2	0.99995	1.01613	0.99359	0.86388	0.88531	0.82676	0.8035	0.86643	0.59184	1.5567	0.4538	0.4591	0.56749	0.60351	0.42953	0.56202	0.56316	0.59924	0.61733	0.67728	0.67084	0.7532	0.74033	0.70201	0.78172	0.74962
41.6	1.0563	1.09425	1.00861	0.87862	0.92504	0.78645	0.85663	0.89585	0.63314	1.58475	0.47847	0.48335	0.61835	0.67535	0.4452	0.61068	0.62915	0.63187	0.65839	0.73046	0.71621	0.74012	0.81031	0.77814	0.84824	0.76411
42	1.1161	1.12491	1.06227	0.92241	0.95124	0.81453	0.88917	0.89699	0.68598	1.60572	0.47529	0.53044	0.6257	0.7082	0.45528	0.65416	0.66396	0.64815	0.71025	0.77552	0.76577	0.74707	0.83896	0.87214	0.8751	0.82521
42.4	1.15544	1.1529	1.10942	0.9718	0.96234	0.84569	0.91083	0.95516	0.69083	1.64559	0.50776	0.58369	0.65691	0.74046	0.47609	0.68577	0.71821	0.68374	0.71467	0.76977	0.76383	0.75981	0.79203	0.92163	0.8893	0.92076
42.8	1.25446	1.2334	1.09854	1.00724	0.98449	0.85816	0.94325	0.99908	0.72402	1.67544	0.49949	0.61769	0.70042	0.79125	0.50863	0.7119	0.73737	0.73479	0.73061	0.80739	0.79939	0.8206	0.79108	0.94328	0.97161	0.981
43.2	1.3327	1.26711	1.1306	1.05956	1.0178	0.95531	0.97224	0.99012	0.78781	1.69883	0.49476	0.66601	0.72317	0.80387	0.55036	0.75975	0.74607	0.76635	0.79438	0.83384	0.83726	0.86918	0.84878	0.98515	1.03667	1.02481
43.6	1.33051	1.2786	1.20153	1.10822	1.07934	1.04932	0.98993	1.04349	0.80083	1.72959	0.56634	0.68022	0.79219	0.82823	0.58969	0.77668	0.80328	0.78976	0.83134	0.83141	0.83889	0.91048	0.86727	1.02116	1.04118	1.05429
44	1.36514	1.33231	1.24815	1.13806	1.17083	1.08293	0.99768	1.08626	0.81769	1.75692	0.59626	0.68838	0.86344	0.87783	0.62825	0.78199	0.8493	0.81797	0.86115	0.87505	0.89676	0.95552	0.87259	1.04867	1.07116	1.07151
44.4	1.41873	1.36643	1.33032	1.19427	1.21998	1.16312	1.0178	1.08284	0.85762	1.77833	0.5813	0.69948	0.87955	0.89081	0.66377	0.81397	0.83101	0.85015	0.90578	0.94765	1.00625	1.00084	0.91924	1.07753	1.09066	1.10458
44.8	1.44778	1.41001	1.41332	1.24683	1.24462	1.23489	1.07175	1.14981	0.86152	1.81017	0.61059	0.71334	0.90777	0.90809	0.70658	0.83083	0.84781	0.90354	0.92342	0.96172	1.05725	1.00643	0.95382	1.09884	1.0707	1.17426
45.2	1.54849	1.52106	1.43865	1.28946	1.25289	1.22831	1.14683	1.20905	0.87464	1.84719	0.6512	0.72661	0.97185	0.96542	0.75377	0.8317	0.89201	0.97062	0.95348	1.02092	1.10762	1.04527	1.02408	1.14624	1.10811	1.21613
45.6	1.66407	1.57209	1.48674	1.3408	1.26926	1.28067	1.20245	1.23781	0.9446	1.8814	0.67206	0.77135	1.00218	1.00671	0.79748	0.86813	0.91974	0.99668	1.02252	1.1078	1.16556	1.12241	1.14535	1.2219	1.17297	1.2363
46	1.7048	1.58888	1.56223	1.38239	1.31477	1.36485	1.25907	1.31041	0.98253	1.92217	0.75236	0.81497	1.03128	1.03531	0.82989	0.9129	0.987	1.01946	1.0749	1.13994	1.14993	1.18224	1.18327	1.25534	1.16561	1.275
46.4	1.77671	1.65301	1.58897	1.40145	1.41361	1.40442	1.32592	1.42586	0.99976	1.96113	0.81984	0.84463	1.07079	1.1081	0.85443	0.96194	1.05616	1.05246	1.11011	1.17025	1.13318	1.21583	1.18307	1.25912	1.20169	1.32566
46.8	1.83067	1.71297	1.63405	1.47423	1.50979	1.47441	1.39029	1.47654	1.05792	1.98657	0.83786	0.88444	1.07837	1.15682	0.9001	1.04654	1.07613	1.08913	1.17114	1.24237	1.18762	1.24602	1.24316	1.30187	1.27419	1.38928
47.2	1.83399	1.73947	1.71463	1.56747	1.59069	1.54526	1.46366	1.53724	1.10465	2.02017	0.89558	0.92248	1.09866	1.17616	0.93067	1.10057	1.11863	1.14788	1.21201	1.27255	1.22499	1.28146	1.31253	1.3726	1.3236	1.45198
47.6	1.88206	1.82123	1.75675	1.6453	1.66027	1.5498	1.53205	1.60829	1.13926	2.07626	0.97819	0.95284	1.15404	1.2178	0.95389	1.11502	1.19643	1.22234	1.22001	1.27269	1.26774	1.32739	1.39145	1.455	1.38137	1.49413
48	1.96545	1.89714	1.82182	1.71643	1.70231	1.59988	1.59228	1.61196	1.22592	2.13549	1.02383	1.00216	1.18278	1.23255	0.95509	1.15986	1.239	1.26412	1.26211	1.28696	1.35086	1.41482	1.48864	1.53989	1.48756	1.50724
48.4	2.00134	1.96634	1.90831	1.79731	1.73823	1.69703	1.66393	1.67763	1.29588	2.18983	1.08715	1.04673	1.21018	1.2424	0.94678	1.19604	1.28987	1.29277	1.31183	1.27864	1.39685	1.48487	1.50733	1.58946	1.52689	1.56669
48.8	2.08084	2.08477	1.95333	1.85005	1.79126	1.73771	1.738	1.81272	1.32602	2.2446	1.15925	1.06	1.2705	1.30109	0.97602	1.2176	1.3481	1.32722	1.33603	1.28094	1.39536	1.52616	1.48776	1.61589	1.56688	1.65943
49.2	2.17666	2.16629	2.0164	1.92252	1.858	1.79995	1.78083	1.90096	1.39735	2.29063	1.16422	1.07796	1.31718	1.35665	1.05296	1.2649	1.38278	1.35833	1.38861	1.371	1.44898	1.57141	1.55924	1.68419	1.65112	1.7307
49.6	2.20665	2.18379	2.1249	2.0031	1.91866	1.90226	1.82834	1.94838	1.46573	2.33851	1.19108	1.12047	1.3404	1.37139	1.12819	1.30664	1.40848	1.41115	1.44633	1.41166	1.48485	1.61843	1.67444	1.74879	1.68534	1.78885
50	2.27649	2.26686	2.18855	2.08513	1.99142	1.93894	1.87177	2.02293	1.50451	2.40775	1.27312	1.1688	1.39913	1.43226	1.17614	1.30961	1.47325	1.48921	1.47242	1.40719	1.49972	1.67629	1.7421	1.77064	1.69635	1.83972
50.4	2.37363	2.35123	2.23671	2.197	2.05382	1.98865	1.9404	2.04012	1.60197	2.47277	1.32216	1.23027	1.44011	1.48063	1.2069	1.3516	1.47494	1.55863	1.51335	1.45659	1.58659	1.76951	1.78733	1.814	1.79179	1.87669
50.8	2.43098	2.39232	2.29605	2.28854	2.10859	2.09059	2.0282	2.05821	1.6949	2.54215	1.3678	1.30273	1.47015	1.50782	1.22028	1.40841	1.45902	1.60716	1.57341	1.553	1.68171	1.85421	1.80247	1.86531	1.87596	1.92028
51.2	2.51255	2.46704	2.33255	2.32264	2.19325	2.14534	2.11836	2.16788	1.70402	2.60437	1.4555	1.33109	1.53599	1.57388	1.28295	1.44584	1.47912	1.64868	1.6023	1.5982	1.71734	1.88133	1.79285	1.89302	1.92206	1.98492
51.6	2.62932	2.55606	2.3855	2.36022	2.28434	2.19438	2.1948	2.26329	1.72003	2.6617	1.51651	1.35674	1.59631	1.64336	1.36883	1.48314	1.52453	1.67998	1.66802	1.67736	1.78646	1.91227	1.84121	1.93058	2.04111	2.01158
52	2.68843	2.60233	2.50257	2.45255	2.36843	2.28593	2.27035	2.33923	1.75549	2.70868	1.57168	1.4043	1.62811	1.68217	1.4511	1.52692	1.58019	1.71071	1.7629	1.74637	1.87714	1.95745	1.91972	1.99417	2.1284	2.03017
52.4	2.76536	2.71016	2.60178	2.5548	2.45842	2.33079	2.32869	2.49151	1.78183	2.78162	1.68075	1.44464	1.67985	1.76044	1.49353	1.54971	1.67465	1.76618	1.80981	1.78528	1.90089	1.98886	1.95498	2.05169	2.14564	2.10295
52.8	2.86971	2.83009	2.70094	2.64688	2.54089	2.40206	2.40584	2.609	1.86391	2.8632	1.76452	1.48979	1.71207	1.83476	1.49518	1.60905	1.7469	1.80935	1.85842	1.88081	1.96301	2.05101	2.02919	2.14703	2.19167	2.19324
53.2	2.93786	2.90476	2.82771	2.72593	2.60878	2.54868	2.49068	2.68811	1.97465	2.93937	1.81386	1.53988	1.7143	1.87097	1.49562	1.6889	1.79427	1.84639	1.9285	1.98061	2.02719	2.15405	2.15688	2.23429	2.2446	2.30421
53.6	3.03562	3.01521	2.92296	2.77215	2.69796	2.65	2.57351	2.80569	2.04076	3.00387	1.89555	1.55027	1.7698	1.9368	1.53939	1.73787	1.87118	1.90728	1.96514	2.01343	2.0365	2.23889	2.22952	2.28182	2.26178	2.4275
54	3.17931	3.12787	2.9807	2.83732	2.81681	2.7152	2.63782	2.90167	2.12258	3.06096	1.9606	1.56671	1.84176	2.00911	1.61753	1.76165	1.94783	1.98307	2.01004	2.05774	2.0805	2.31385	2.29998	2.35553	2.33036	2.52219
54.4	3.26973	3.18694	3.08163	2.94572	2.92669	2.83041	2.69622	2.92855	2.25118	3.11558	2.00422	1.6256	1.90454	2.0406	1.69885	1.8116	1.98028	2.04088	2.09495	2.13752	2.19175	2.36632	2.39588	2.4595	2.42507	2.56463
54.8	3.35613	3.2915	3.1867	3.0593	3.01841	2.92209	2.76999	3.03676	2.33494	3.20305	2.12294	1.68426	1.99073	2.08856	1.76633	1.83834	2.03992	2.0959	2.13731	2.16228	2.24218	2.38949	2.4542	2.52511	2.48178	2.63914
55.2	3.4891	3.44024	3.28886	3.15528	3.09348	2.99742	2.89087	3.17209	2.40864	3.30313	2.25061	1.72941	2.10519	2.1542	1.81225	1.88052	2.12304	2.14102	2.17239	2.20369	2.28474	2.43705	2.50828	2.57366	2.55971	2.69981
55.6	3.5701	3.53694	3.4286	3.26308	3.15212	3.1173	3.02014	3.25724	2.4853	3.39031	2.31636	1.79265	2.17721	2.18611	1.86883	1.95975	2.16933	2.17864	2.25307	2.31702	2.37661	2.55855	2.59464	2.63192	2.67426	2.75003
56	3.65952	3.63489	3.5326	3.35431	3.23216	3.19552	3.13214	3.3955	2.52586	3.48105	2.41105	1.83857	2.26522	2.25949	1.93188	2.02163	2.20988	2.23101	2.30962	2.39002	2.44823	2.66002	2.65295	2.68593	2.72825	2.83859
56.4	3.78514	3.75868	3.59241	3.43409	3.32973	3.22883	3.23443	3.53002	2.56422	3.57692	2.52491	1.91889	2.34235	2.35563	1.9875	2.05294	2.27559	2.29601	2.3566	2.46864	2.53985	2.74357	2.72321	2.76934	2.78681	2.93249
56.8	3.85793	3.82501	3.6918	3.54931	3.42602	3.33679	3.34501	3.60735	2.67359	3.66262	2.60995	2.01237	2.37927	2.42481	2.03742	2.11957	2.31459	2.34233	2.43234	2.5817	2.6764	2.80122	2.84612	2.87709	2.92809	3.01809
57.2	3.9373	3.92368	3.8239	3.65437	3.52058	3.43922	3.45813	3.72467	2.76388	3.76138	2.74416	2.08417	2.427	2.50432	2.08854	2.19194	2.39265	2.40745	2.49117	2.65945	2.75365	2.85171	2.9337	2.97204	3.02777	3.12892
57.6	4.08696	4.06676	3.93625	3.7417	3.65967	3.50564	3.56871	3.87924	2.83711	3.84273	2.90401	2.12064	2.50396	2.60265	2.15457	2.25956	2.50269	2.50192	2.54466	2.71019	2.80596	2.91985	2.97483	3.06684	3.09854	3.23967
58	4.21471	4.16525	4.08397	3.85704	3.77747	3.67143	3.6526	3.98394	2.94348	3.90243	3.01517	2.18376	2.5514	2.65768	2.23849	2.35868	2.56308	2.58957	2.65866	2.82359	2.91314	3.04851	3.07175	3.19988	3.21236	3.32571
58.4	4.36361	4.27356	4.21087	3.97245	3.87689	3.84618	3.74277	4.10958	3.04479	3.98273	3.15411	2.25245	2.6096	2.70693	2.32373	2.43896	2.62225	2.68549	2.75256	2.9173	2.99201	3.17138	3.17243	3.31883	3.33705	3.44237
58.8	4.57702	4.44719	4.29476	4.09809	3.97769	3.97786	3.85376	4.27139	3.10916	4.08129	3.34481	2.32356	2.71448	2.77664	2.41203	2.48256	2.72406	2.78659	2.81815	2.98124	3.01876	3.2524	3.24568	3.44438	3.39701	3.56494
59.2	4.72353	4.60112	4.42165	4.27269	4.08265	4.14038	3.97954	4.34456	3.20942	4.18969	3.52044	2.39901	2.79585	2.83621	2.50875	2.55129	2.80812	2.85992	2.93072	3.08537	3.1025	3.34705	3.33947	3.57486	3.5219	3.6561
59.6	4.70747	4.69651	4.66013	4.48914	4.17658	4.40719	4.09627	4.24825	3.41082	4.30349	3.61807	2.51298	2.78915	2.87267	2.60897	2.69351	2.84085	2.89355	3.14526	3.30269	3.3328	3.52423	3.51742	3.72442	3.80757	3.68499
60	4.57194	4.73825	4.9548	4.73853	4.27796	4.77033	4.19845	3.98638	3.71301	4.37719	3.63829	2.66687	2.70179	2.87455	2.6998	2.88266	2.8258	2.87809	3.4602	3.6368	3.71666	3.76628	3.76161	3.88881	4.24883	3.6401

## Sheet: Figure 2f
Gate voltage (V) →	44	44.2	44.4	44.6	44.8	45	45.2	45.4	45.6	45.8	46	46.2	46.4	46.6	46.8	47	47.2	47.4	47.6	47.8	48	48.2	48.4	48.6	48.8	49
Bias voltage (mV)	dI/dV (arb. unit)
-60	6.85238	8.13101	7.35906	7.60824	7.21151	10.1315	5.43419	4.46082	6.22987	6.27923	6.74813	7.62623	11.1116	5.79617	4.22669	5.60184	6.32849	6.61066	8.00745	8.82581	8.23744	9.11477	8.23982	10.0928	9.57659	8.61258
-59.6	7.20379	7.96919	7.04232	7.52683	7.30661	9.96751	5.39212	4.30067	6.06361	6.02992	6.76045	7.21133	10.9545	5.66263	4.16284	5.78129	6.13471	6.52926	7.5054	8.51002	8.00591	8.73929	8.08176	9.72689	9.31421	8.51638
-59.2	7.34366	7.76465	6.76037	7.37901	7.27885	9.73672	5.31266	4.15412	5.90331	5.81736	6.70717	6.87208	10.714	5.52501	4.09628	5.81566	6.01083	6.43111	7.0979	8.18116	7.77076	8.40932	7.91344	9.36937	9.05175	8.31535
-58.8	7.15681	7.51467	6.56707	7.13698	7.07295	9.40466	5.186	4.09368	5.71561	5.71529	6.51938	6.6842	10.3655	5.37903	4.00011	5.64557	5.87475	6.29287	6.85428	7.85973	7.56148	8.13584	7.69772	9.06883	8.81443	8.14327
-58.4	6.90886	7.23012	6.37393	6.85839	6.88794	9.12683	5.0442	3.99649	5.57663	5.60202	6.34692	6.47269	9.97723	5.23171	3.91493	5.4968	5.77881	6.14784	6.6678	7.62202	7.36356	7.89924	7.48384	8.73396	8.57091	7.82905
-58	6.6576	6.96464	6.16967	6.63447	6.69168	8.89417	4.92662	3.91303	5.40875	5.5076	6.18396	6.2753	9.65448	5.06192	3.8237	5.35528	5.67027	6.00764	6.52169	7.4278	7.18476	7.66089	7.28112	8.39109	8.36439	7.64149
-57.6	6.43134	6.719	5.9446	6.42739	6.4754	8.64108	4.82698	3.78227	5.28698	5.38081	6.03823	6.0705	9.34738	4.91014	3.76885	5.23406	5.55852	5.86544	6.35198	7.26206	6.95175	7.44743	7.04724	8.07982	8.13274	7.33344
-57.2	6.20159	6.49987	5.76915	6.25213	6.20948	8.364	4.74752	3.70072	5.14864	5.2481	5.87472	5.92316	9.06703	4.76567	3.70089	5.09525	5.42323	5.72343	6.21497	7.09041	6.74348	7.2123	6.83037	7.83729	7.87266	7.15771
-56.8	6.0133	6.30298	5.59031	6.0975	5.98489	8.1184	4.65452	3.60291	5.03861	5.09262	5.73641	5.76252	8.76845	4.63184	3.59743	5.00953	5.27935	5.58204	6.04802	6.92791	6.55378	6.98348	6.63638	7.6199	7.56714	6.95083
-56.4	5.81719	6.11977	5.42842	5.924	5.80157	7.86125	4.53751	3.51565	4.94028	4.94005	5.61686	5.59563	8.49685	4.52679	3.48045	4.92261	5.12294	5.44404	5.92257	6.75529	6.38186	6.77766	6.46417	7.44484	7.28001	6.81958
-56	5.68772	5.95192	5.22771	5.74659	5.64851	7.65539	4.40935	3.38408	4.88166	4.83152	5.50209	5.41639	8.24574	4.46406	3.36414	4.85551	5.05166	5.30372	5.75436	6.54387	6.22365	6.57752	6.28884	7.29091	7.07135	6.68827
-55.6	5.57381	5.79172	5.04437	5.55889	5.48513	7.4023	4.27942	3.24205	4.81683	4.71896	5.365	5.24011	8.05733	4.40395	3.31205	4.73954	4.99592	5.18568	5.5977	6.29378	6.04204	6.42686	6.12804	7.06193	6.90269	6.46497
-55.2	5.4647	5.64935	4.91525	5.38091	5.33007	7.16102	4.14976	3.14167	4.72531	4.6508	5.20474	5.14311	7.86384	4.31206	3.27552	4.6076	4.89309	5.09983	5.41781	6.06977	5.89326	6.26247	5.95093	6.80927	6.74054	6.3414
-54.8	5.316	5.48553	4.84164	5.22786	5.20064	6.95197	4.01786	3.0575	4.61771	4.54345	5.05429	5.0573	7.64154	4.18704	3.25907	4.52507	4.7717	5.0581	5.27158	5.91683	5.76612	6.08252	5.80669	6.57211	6.52199	6.08872
-54.4	5.13191	5.33071	4.78667	5.11786	5.0412	6.75692	3.8871	3.02384	4.47402	4.45839	4.89795	4.98101	7.39999	4.04781	3.19834	4.44341	4.60152	4.99673	5.15303	5.85009	5.62716	5.89632	5.67258	6.40029	6.29946	6.00176
-54	5.00773	5.18445	4.68796	4.99832	4.89633	6.54169	3.76522	2.95536	4.34895	4.37891	4.79054	4.84901	7.19548	3.93763	3.1538	4.38886	4.47685	4.90517	5.03267	5.78625	5.48546	5.70473	5.5386	6.26127	6.12222	5.80237
-53.6	4.87681	5.05278	4.58496	4.87159	4.72108	6.30859	3.67798	2.91618	4.23394	4.30085	4.67976	4.71543	6.95334	3.86257	3.11555	4.31049	4.40118	4.71527	4.91827	5.66681	5.35117	5.56522	5.37531	6.12855	5.96566	5.68874
-53.2	4.7486	4.90529	4.46824	4.73981	4.55357	6.06344	3.63363	2.87667	4.12776	4.20476	4.6014	4.58144	6.75008	3.79343	3.07053	4.21308	4.40432	4.52142	4.79062	5.47809	5.25913	5.4321	5.19189	5.958	5.80038	5.43134
-52.8	4.59155	4.77349	4.35173	4.59635	4.44496	5.82784	3.6065	2.84638	4.02845	4.09914	4.55775	4.50585	6.53469	3.69618	3.05607	4.08959	4.37947	4.37866	4.70272	5.27218	5.14597	5.34208	5.01796	5.77315	5.62489	5.29468
-52.4	4.44861	4.61978	4.24433	4.46356	4.3563	5.63016	3.57466	2.82931	3.96437	4.02333	4.51398	4.44425	6.34833	3.57808	3.01423	3.97913	4.28858	4.31144	4.60113	5.1021	5.02572	5.19115	4.88041	5.6101	5.44895	5.10014
-52	4.36444	4.47935	4.13539	4.33494	4.30122	5.45254	3.52243	2.79331	3.932	3.95362	4.43648	4.34386	6.16351	3.45641	2.97187	3.8985	4.14469	4.27185	4.49483	4.95934	4.86838	5.04106	4.75713	5.46478	5.28351	4.99739
-51.6	4.28634	4.3648	4.0379	4.22941	4.23651	5.31254	3.43332	2.75522	3.91187	3.91628	4.32643	4.20994	5.95746	3.35064	2.89677	3.81115	3.98357	4.217	4.37233	4.85704	4.7244	4.88466	4.6452	5.37661	5.16144	4.88313
-51.2	4.21941	4.24869	3.91668	4.11827	4.16098	5.19627	3.33057	2.69726	3.87328	3.86163	4.20535	4.04924	5.76235	3.28908	2.82741	3.746	3.88598	4.12487	4.2524	4.72419	4.6099	4.7699	4.55454	5.25394	5.06673	4.77057
-50.8	4.08891	4.1445	3.80716	4.03332	4.0353	5.08081	3.25298	2.65912	3.79242	3.79032	4.0812	3.90259	5.59965	3.26443	2.78447	3.67748	3.82191	4.02089	4.15627	4.62016	4.49815	4.67274	4.48299	5.10699	4.98328	4.67846
-50.4	3.96304	4.03377	3.68265	3.96105	3.90562	4.96829	3.1882	2.60458	3.67963	3.73253	3.99175	3.80938	5.47788	3.23856	2.78869	3.64063	3.79194	3.93692	4.0813	4.48924	4.37663	4.57375	4.39807	4.90042	4.89523	4.58892
-50	3.85033	3.93912	3.57928	3.90002	3.77532	4.84446	3.15713	2.56122	3.58016	3.64291	3.93418	3.75064	5.34781	3.20454	2.80071	3.60545	3.73797	3.84982	4.0079	4.39195	4.25304	4.47792	4.29721	4.69282	4.74872	4.45239
-49.6	3.77451	3.84194	3.48973	3.82927	3.6689	4.71258	3.12663	2.50644	3.49768	3.52774	3.87207	3.67878	5.19063	3.14728	2.75736	3.54625	3.6781	3.75958	3.91611	4.2516	4.13453	4.38265	4.18464	4.56436	4.58618	4.29591
-49.2	3.73588	3.77737	3.41326	3.73687	3.60594	4.55745	3.07103	2.44206	3.43501	3.3939	3.81475	3.61456	5.02749	3.07501	2.70116	3.45111	3.57874	3.65371	3.83749	4.15584	4.01996	4.30911	4.08844	4.48326	4.43316	4.15824
-48.8	3.66174	3.69425	3.36978	3.66322	3.52522	4.42519	3.00864	2.3975	3.36454	3.27873	3.73174	3.54853	4.86001	3.01708	2.6206	3.33552	3.46903	3.54885	3.74325	4.04576	3.90894	4.20613	3.99077	4.40055	4.29852	4.05694
-48.4	3.55918	3.62832	3.33377	3.59891	3.44894	4.31079	2.945	2.346	3.27881	3.19989	3.6204	3.51271	4.70488	3.0018	2.59031	3.24373	3.37361	3.44273	3.66181	3.98734	3.81784	4.07055	3.88145	4.27404	4.17675	3.97792
-48	3.40934	3.55953	3.28129	3.55454	3.36453	4.21189	2.87949	2.31681	3.19828	3.15016	3.52274	3.45823	4.5538	2.97331	2.55873	3.15109	3.27944	3.36341	3.58709	3.94139	3.73602	3.91822	3.79155	4.12292	4.05461	3.89077
-47.6	3.29392	3.51668	3.21604	3.47546	3.30476	4.10012	2.81362	2.28271	3.11688	3.11667	3.43206	3.37033	4.42137	2.94398	2.52251	3.06672	3.18566	3.29438	3.49932	3.86247	3.66116	3.77506	3.72536	3.99267	3.96081	3.80527
-47.2	3.19743	3.46157	3.14084	3.38262	3.25411	3.99729	2.74624	2.24239	3.04815	3.06712	3.35702	3.229	4.29277	2.88331	2.465	2.97596	3.09004	3.23526	3.39195	3.76154	3.5875	3.64628	3.67464	3.93194	3.89169	3.73373
-46.8	3.11464	3.38034	3.07644	3.27476	3.18659	3.90126	2.70091	2.17211	2.97114	3.04051	3.30344	3.10901	4.19335	2.84249	2.40516	2.89803	3.04138	3.18926	3.27673	3.6353	3.50034	3.53468	3.60456	3.87921	3.83162	3.68635
-46.4	3.05444	3.25723	3.00876	3.16425	3.09736	3.81423	2.69505	2.09646	2.88216	2.98888	3.24329	3.0508	4.11648	2.8029	2.3641	2.84067	3.00971	3.14841	3.16315	3.49846	3.40904	3.4364	3.51397	3.78644	3.75445	3.58908
-46	3.02152	3.11577	2.96581	3.05254	2.98469	3.73376	2.69246	2.04301	2.78875	2.93998	3.17984	3.00116	4.01904	2.78445	2.31981	2.78726	2.9663	3.09871	3.06941	3.37297	3.29427	3.34379	3.41222	3.67178	3.64832	3.49627
-45.6	3.02386	3.0158	2.89766	2.96121	2.93167	3.63299	2.67612	1.99489	2.72175	2.88539	3.12159	2.96412	3.92916	2.7554	2.2862	2.74845	2.88301	3.0389	2.9869	3.28394	3.18445	3.27158	3.34412	3.56163	3.57085	3.38164
-45.2	2.9916	2.95298	2.84613	2.90043	2.90554	3.55239	2.63504	1.98695	2.6607	2.81622	3.05655	2.87166	3.8118	2.72328	2.2443	2.67366	2.7689	2.96159	2.92907	3.22305	3.07169	3.22524	3.27824	3.45702	3.48019	3.28078
-44.8	2.91992	2.9135	2.76616	2.87607	2.88503	3.46249	2.56512	1.95404	2.58877	2.74432	2.97586	2.79852	3.74236	2.70181	2.20236	2.57008	2.6923	2.85647	2.86685	3.15872	3.00953	3.17007	3.19618	3.38632	3.40058	3.19458
-44.4	2.80342	2.86208	2.70468	2.86395	2.82963	3.38146	2.52674	1.92	2.48075	2.6458	2.87703	2.72496	3.66454	2.649	2.14579	2.47164	2.63046	2.76084	2.79446	3.0838	2.9501	3.12836	3.09839	3.30667	3.29238	3.12077
-44	2.71721	2.80406	2.68201	2.81984	2.74053	3.26794	2.49069	1.86432	2.38024	2.54551	2.7557	2.67223	3.60119	2.58471	2.08605	2.39902	2.58318	2.63796	2.71038	3.00392	2.88453	3.05833	2.99129	3.21654	3.20188	3.03684
-43.6	2.65911	2.76899	2.65193	2.76127	2.67432	3.17491	2.46564	1.81225	2.30177	2.43277	2.6749	2.61676	3.47877	2.49499	2.03401	2.37683	2.52153	2.52375	2.61526	2.94283	2.82097	3.00736	2.86935	3.1081	3.0864	2.94661
-43.2	2.60552	2.75246	2.61719	2.70415	2.62805	3.06283	2.42783	1.76955	2.27671	2.34582	2.61077	2.55411	3.33841	2.44386	1.99519	2.36601	2.45805	2.42886	2.53539	2.92419	2.74884	2.94665	2.7757	3.02164	2.9559	2.85394
-42.8	2.56533	2.71797	2.54639	2.63012	2.56896	2.98399	2.39293	1.7637	2.2529	2.31369	2.57625	2.51795	3.19018	2.40985	1.97157	2.34046	2.39451	2.35845	2.4721	2.88855	2.69216	2.87031	2.69281	2.92418	2.82946	2.74748
-42.4	2.50867	2.6519	2.49438	2.5564	2.47449	2.91601	2.34261	1.75195	2.20348	2.3176	2.52984	2.44358	3.05093	2.36987	1.94888	2.25761	2.34801	2.3031	2.40511	2.83984	2.65186	2.72653	2.64172	2.85058	2.7444	2.65788
-42	2.45261	2.57929	2.45816	2.47259	2.38439	2.84167	2.29609	1.73022	2.14725	2.32045	2.45112	2.38758	2.93394	2.29705	1.93212	2.18022	2.28387	2.25541	2.35563	2.74648	2.59625	2.56929	2.60872	2.7504	2.71888	2.58445
-41.6	2.38935	2.52192	2.4482	2.39275	2.30223	2.75008	2.24262	1.68662	2.10325	2.27653	2.36443	2.27302	2.84421	2.20995	1.90256	2.09336	2.23187	2.22497	2.33742	2.64486	2.51263	2.42607	2.56947	2.64264	2.66402	2.52292
-41.2	2.33528	2.49787	2.4168	2.33216	2.25059	2.65311	2.20844	1.60545	2.06185	2.20487	2.2935	2.18576	2.76815	2.17432	1.85266	2.03995	2.18059	2.18399	2.31952	2.5288	2.41524	2.36199	2.49015	2.56504	2.58999	2.47598
-40.8	2.28974	2.46124	2.33821	2.28066	2.21564	2.57652	2.18489	1.52666	1.99393	2.1322	2.23985	2.10637	2.69871	2.1495	1.77506	2.00039	2.12465	2.14709	2.26578	2.43296	2.33456	2.34699	2.39542	2.53079	2.50984	2.42766
-40.4	2.25693	2.39297	2.2531	2.22575	2.16493	2.50573	2.16067	1.45296	1.92411	2.06848	2.20595	2.06495	2.63926	2.14917	1.69274	1.93356	2.10005	2.08748	2.16783	2.34125	2.28684	2.35645	2.31011	2.49808	2.43788	2.36329
-40	2.22899	2.30947	2.17065	2.16662	2.11491	2.44251	2.11041	1.41644	1.85126	2.01377	2.17971	2.04932	2.57929	2.08973	1.64819	1.86401	2.08536	2.04091	2.06573	2.26839	2.25836	2.3364	2.23219	2.44561	2.3575	2.29415
-39.6	2.18309	2.22545	2.11515	2.13443	2.05145	2.36547	2.04531	1.39238	1.82079	1.95349	2.14231	2.00604	2.51191	2.02031	1.60817	1.78246	2.04208	1.99567	1.99334	2.20654	2.20516	2.29343	2.18925	2.35889	2.23282	2.23538
-39.2	2.11562	2.15634	2.06028	2.06702	1.99386	2.28675	1.97498	1.37859	1.78751	1.91276	2.09559	1.95733	2.42681	1.94403	1.59074	1.7297	1.98129	1.93297	1.9497	2.15226	2.12488	2.2166	2.13453	2.25701	2.13275	2.16567
-38.8	2.03962	2.10266	2.00309	2.01413	1.94784	2.19972	1.92223	1.35971	1.73923	1.86303	2.03576	1.87812	2.31709	1.88983	1.55676	1.68337	1.91505	1.84361	1.93501	2.11345	2.04086	2.11887	2.08222	2.18281	2.06539	2.11281
-38.4	1.97906	2.05189	1.94144	1.94395	1.91433	2.12994	1.86181	1.34758	1.67093	1.82652	1.95851	1.82498	2.22803	1.86278	1.5247	1.67964	1.85643	1.75268	1.9212	2.04369	1.96299	2.05396	2.01628	2.13366	2.05359	2.07764
-38	1.9525	2.00535	1.88764	1.88904	1.87556	2.05934	1.81777	1.32823	1.60534	1.79078	1.89432	1.77639	2.1447	1.82877	1.4812	1.67991	1.83151	1.70135	1.89953	1.97895	1.90852	1.99661	1.96563	2.09703	2.04393	2.05279
-37.6	1.92354	1.98505	1.8476	1.85446	1.81141	1.99155	1.7824	1.30213	1.57438	1.75456	1.83736	1.74291	2.08569	1.81293	1.45044	1.6706	1.80731	1.67417	1.8704	1.93746	1.8372	1.94151	1.92881	2.0506	2.02922	2.02517
-37.2	1.87722	1.95186	1.80714	1.82694	1.74226	1.93176	1.76259	1.28605	1.54721	1.71289	1.77164	1.71211	2.028	1.76849	1.40699	1.64435	1.74317	1.64662	1.82042	1.87947	1.77784	1.8759	1.91014	1.99889	1.99726	1.96804
-36.8	1.83462	1.91024	1.76949	1.76566	1.66679	1.86216	1.74724	1.27127	1.53363	1.66654	1.70371	1.66358	1.95797	1.71719	1.38992	1.60945	1.66448	1.63451	1.77226	1.83172	1.73186	1.81294	1.89058	1.95886	1.92891	1.88656
-36.4	1.80272	1.84042	1.71129	1.70911	1.61246	1.77863	1.74335	1.27697	1.49737	1.62469	1.63075	1.62608	1.89154	1.65703	1.37681	1.56983	1.57765	1.6283	1.72009	1.76099	1.72343	1.76303	1.84637	1.94318	1.84132	1.80734
-36	1.7838	1.77986	1.6425	1.65521	1.5605	1.7006	1.72436	1.26494	1.44319	1.55914	1.58244	1.57632	1.83179	1.59056	1.36192	1.51518	1.50335	1.62152	1.63946	1.69302	1.71902	1.7298	1.77278	1.904	1.76615	1.75002
-35.6	1.75087	1.73435	1.56873	1.61223	1.52448	1.64375	1.68468	1.2512	1.39908	1.4988	1.53909	1.56115	1.76565	1.56291	1.32851	1.44802	1.45055	1.58512	1.56713	1.62759	1.69904	1.68031	1.67403	1.8338	1.73803	1.71026
-35.2	1.70407	1.71588	1.52233	1.59538	1.48853	1.60076	1.61373	1.23432	1.36282	1.43496	1.49734	1.54278	1.72766	1.53162	1.26445	1.35986	1.42432	1.51842	1.51288	1.57269	1.63387	1.60523	1.6151	1.73124	1.69535	1.68931
-34.8	1.64627	1.67717	1.51391	1.57247	1.4654	1.58233	1.53635	1.21606	1.34745	1.38724	1.44572	1.52423	1.69753	1.5077	1.20955	1.32116	1.40058	1.43633	1.46862	1.51318	1.55687	1.55391	1.57885	1.63634	1.66201	1.67949
-34.4	1.60764	1.60028	1.49787	1.53296	1.44595	1.55741	1.49387	1.19314	1.31909	1.35109	1.41341	1.48649	1.67056	1.43388	1.15928	1.29795	1.39068	1.39278	1.43879	1.43867	1.50854	1.51262	1.55668	1.57185	1.61887	1.64445
-34	1.57123	1.51924	1.48346	1.50651	1.4175	1.51324	1.48759	1.15215	1.27255	1.33324	1.39189	1.43044	1.64234	1.38096	1.1343	1.28637	1.38478	1.37019	1.41933	1.38707	1.48775	1.50617	1.52279	1.51887	1.56301	1.59071
-33.6	1.53837	1.44547	1.44343	1.46789	1.37905	1.47419	1.49439	1.10855	1.18579	1.31576	1.38116	1.38576	1.63206	1.3625	1.1036	1.26992	1.37645	1.34289	1.40796	1.34049	1.49644	1.47904	1.47239	1.49408	1.52393	1.51081
-33.2	1.50334	1.41675	1.40185	1.441	1.32597	1.43801	1.48297	1.06518	1.13416	1.30882	1.38257	1.3423	1.59039	1.37488	1.07951	1.23901	1.36747	1.30819	1.41035	1.3323	1.50927	1.43691	1.42302	1.48565	1.48829	1.45733
-32.8	1.46236	1.40754	1.36902	1.42459	1.29233	1.4029	1.45191	1.04255	1.09281	1.28719	1.34904	1.33075	1.55975	1.38743	1.05302	1.18598	1.35002	1.25146	1.38254	1.30705	1.4931	1.39471	1.39352	1.47287	1.44492	1.42366
-32.4	1.42926	1.39717	1.35234	1.41254	1.27132	1.36579	1.40424	1.02814	1.09103	1.2387	1.33052	1.31308	1.48288	1.35709	1.02658	1.12981	1.30202	1.21142	1.32684	1.30513	1.41683	1.38426	1.35631	1.44126	1.41573	1.41536
-32	1.40246	1.36884	1.32289	1.38679	1.26057	1.35548	1.35243	1.01925	1.08513	1.19259	1.27933	1.29762	1.4005	1.31327	1.00629	1.07839	1.2527	1.18538	1.2638	1.30444	1.32225	1.38047	1.2991	1.38845	1.3853	1.38277
-31.6	1.38023	1.33649	1.29048	1.35971	1.23756	1.33449	1.30709	1.0104	1.06039	1.17255	1.21765	1.26734	1.32672	1.2589	0.98989	1.05193	1.19683	1.17101	1.2186	1.30733	1.22085	1.35405	1.24036	1.34032	1.32645	1.35666
-31.2	1.35722	1.30504	1.26152	1.31957	1.19804	1.32956	1.2753	0.99138	1.01634	1.16206	1.15585	1.24635	1.28851	1.24725	0.97168	1.03494	1.15164	1.14063	1.19605	1.31744	1.17634	1.30518	1.19882	1.31587	1.30783	1.32589
-30.8	1.33517	1.26984	1.23689	1.26914	1.16284	1.30444	1.26959	0.95852	0.97997	1.15803	1.12403	1.2268	1.27565	1.22779	0.93125	1.01773	1.11052	1.11264	1.18507	1.27369	1.16578	1.2416	1.19698	1.30854	1.31871	1.30796
-30.4	1.31493	1.25175	1.22566	1.24081	1.13764	1.26614	1.26342	0.92234	0.93586	1.13705	1.11521	1.20353	1.27682	1.19834	0.86651	0.98158	1.09236	1.10285	1.17062	1.22725	1.16718	1.21889	1.22711	1.27933	1.32737	1.28927
-30	1.30387	1.23405	1.21809	1.22427	1.11907	1.2369	1.27058	0.89661	0.90263	1.10629	1.12955	1.18317	1.2924	1.15078	0.79724	0.93293	1.08908	1.10373	1.13917	1.18335	1.16297	1.198	1.24699	1.26518	1.30477	1.27524
-29.6	1.29564	1.22718	1.21253	1.21954	1.10182	1.23178	1.26747	0.87759	0.87579	1.07505	1.13329	1.16486	1.29204	1.1084	0.74614	0.88698	1.09557	1.11547	1.09993	1.16484	1.14232	1.19246	1.2273	1.27933	1.26929	1.26316
-29.2	1.26512	1.21266	1.2067	1.20332	1.08768	1.23091	1.28396	0.85758	0.85771	1.04642	1.11159	1.14736	1.28505	1.08878	0.72428	0.8412	1.07465	1.09645	1.0556	1.12556	1.13149	1.17549	1.19252	1.2921	1.20132	1.23422
-28.8	1.22787	1.20235	1.20554	1.17283	1.07149	1.22328	1.26462	0.81968	0.84786	1.03599	1.11281	1.11458	1.25221	1.1016	0.7069	0.8268	1.01976	1.06846	1.03952	1.10595	1.12547	1.16154	1.16347	1.29917	1.15687	1.19974
-28.4	1.19374	1.20196	1.2076	1.13194	1.07118	1.20079	1.23656	0.76975	0.84948	1.03622	1.13593	1.06062	1.222	1.12959	0.69051	0.81977	0.96074	1.03658	1.03638	1.09144	1.12668	1.14402	1.14607	1.26033	1.10499	1.19074
-28	1.18053	1.20462	1.19908	1.09142	1.08543	1.16037	1.20756	0.73894	0.84321	1.03356	1.1667	1.00002	1.19062	1.14649	0.65996	0.836	0.92316	1.01475	1.04147	1.08855	1.13737	1.13855	1.14098	1.21492	1.05419	1.18759
-27.6	1.1893	1.21824	1.1852	1.05273	1.08756	1.13051	1.20087	0.70708	0.83974	1.03504	1.19282	0.97709	1.15072	1.13651	0.64784	0.8359	0.91706	1.0032	1.04159	1.11283	1.14432	1.12067	1.12874	1.18596	1.03258	1.18671
-27.2	1.19789	1.20767	1.15909	1.01524	1.07337	1.13101	1.22011	0.69181	0.83677	1.02283	1.18479	0.99453	1.0948	1.11917	0.63691	0.83882	0.91097	1.02127	1.04461	1.12556	1.14499	1.09922	1.1197	1.19474	1.04775	1.1635
-26.8	1.20191	1.19503	1.12774	1.01821	1.05511	1.13788	1.22281	0.65915	0.83319	1.03788	1.16162	1.05444	1.04064	1.08515	0.62458	0.82843	0.90782	1.05208	1.05962	1.13155	1.14118	1.09088	1.12377	1.20487	1.08484	1.12417
-26.4	1.19386	1.16494	1.11805	1.03316	1.05511	1.15993	1.21591	0.62567	0.83471	1.04903	1.12765	1.13406	1.01999	1.06692	0.59507	0.80597	0.91851	1.09375	1.0819	1.12914	1.14192	1.09151	1.1411	1.23622	1.13312	1.11303
-26	1.19272	1.12747	1.08347	1.06535	1.06361	1.14962	1.19854	0.60812	0.8491	1.06414	1.10209	1.19	1.03932	1.04367	0.55443	0.77988	0.95753	1.12262	1.10482	1.10788	1.13129	1.1267	1.14722	1.24849	1.16316	1.12876
-25.6	1.18497	1.09143	1.06287	1.08353	1.06849	1.12482	1.20212	0.60037	0.86269	1.07031	1.09074	1.21491	1.08752	1.02058	0.53127	0.77507	1.01393	1.13335	1.11198	1.09281	1.1377	1.14808	1.15098	1.22736	1.17473	1.13298
-25.2	1.17956	1.08669	1.06472	1.09457	1.05811	1.0884	1.20269	0.59058	0.88537	1.11316	1.1057	1.2257	1.11875	1.00313	0.54407	0.81338	1.08626	1.15055	1.14551	1.13505	1.15829	1.15348	1.13887	1.19508	1.17204	1.13682
-24.8	1.15505	1.1136	1.09989	1.09893	1.05173	1.07003	1.22483	0.564	0.90393	1.17208	1.14126	1.2341	1.11302	1.01311	0.54719	0.86317	1.15374	1.18036	1.18488	1.19821	1.1611	1.15741	1.12664	1.18051	1.16768	1.16941
-24.4	1.13066	1.13253	1.1449	1.09905	1.05405	1.05872	1.2447	0.5291	0.93489	1.24516	1.19264	1.26069	1.09171	1.05415	0.53497	0.92346	1.2407	1.2342	1.22456	1.24348	1.18663	1.15467	1.13339	1.21237	1.1784	1.19766
-24	1.10422	1.14297	1.17673	1.07905	1.04492	1.06353	1.253	0.50228	0.98776	1.32252	1.24825	1.30263	1.06908	1.08833	0.50426	0.95192	1.33264	1.29344	1.25281	1.2732	1.20528	1.16189	1.13371	1.27507	1.19994	1.22849
-23.6	1.09371	1.11626	1.19018	1.06365	1.03291	1.08003	1.27364	0.51483	1.04394	1.36928	1.32887	1.33582	1.07892	1.11108	0.49016	0.99348	1.41757	1.3523	1.27548	1.29488	1.24612	1.18229	1.16875	1.31161	1.19909	1.24453
-23.2	1.09503	1.09169	1.1915	1.06441	1.03885	1.12301	1.29148	0.53047	1.10607	1.41724	1.40912	1.38027	1.10487	1.10695	0.49234	1.01768	1.48367	1.42209	1.30826	1.31875	1.29953	1.21959	1.20309	1.33189	1.21189	1.25926
-22.8	1.10879	1.08449	1.21221	1.07084	1.06293	1.1908	1.33334	0.5658	1.16739	1.46448	1.47926	1.42834	1.13213	1.11041	0.51493	1.07087	1.5564	1.50737	1.34945	1.35184	1.35795	1.28794	1.25183	1.34185	1.24032	1.27046
-22.4	1.12621	1.0948	1.21062	1.09123	1.09256	1.24665	1.39044	0.58696	1.23261	1.53904	1.53394	1.47599	1.14462	1.12156	0.53054	1.14112	1.62382	1.59523	1.4025	1.36251	1.39732	1.37648	1.29687	1.3669	1.28829	1.29198
-22	1.14358	1.10329	1.23133	1.12241	1.13695	1.28457	1.43427	0.59647	1.29771	1.64117	1.6061	1.51659	1.15307	1.14459	0.54168	1.24372	1.71038	1.69651	1.45468	1.38418	1.44036	1.43635	1.34593	1.39612	1.34699	1.32425
-21.6	1.16875	1.11386	1.24107	1.15138	1.17297	1.29888	1.45984	0.58877	1.36596	1.75759	1.68164	1.54751	1.17872	1.15931	0.54126	1.35764	1.81957	1.78337	1.53605	1.44156	1.48835	1.48388	1.39556	1.42993	1.363	1.36282
-21.2	1.18581	1.1228	1.25235	1.18483	1.20054	1.30307	1.49537	0.57203	1.44795	1.8558	1.76612	1.57183	1.21164	1.1752	0.53908	1.46479	1.95237	1.85641	1.62691	1.52164	1.50587	1.52229	1.45105	1.44109	1.33856	1.38988
-20.8	1.2051	1.13227	1.23933	1.19	1.20523	1.32587	1.55377	0.56352	1.55051	1.94412	1.83834	1.61418	1.22472	1.21128	0.55318	1.57817	2.09566	1.94232	1.71996	1.61514	1.55433	1.5373	1.49539	1.43351	1.32339	1.39831
-20.4	1.20029	1.15308	1.21502	1.18154	1.19842	1.34661	1.61959	0.58259	1.67575	2.02236	1.89505	1.68079	1.21855	1.27708	0.57649	1.70415	2.22852	2.0438	1.8014	1.6869	1.60145	1.56302	1.53075	1.41937	1.33435	1.39843
-20	1.20107	1.17914	1.22301	1.1864	1.20717	1.3558	1.68961	0.62791	1.79833	2.08839	1.94434	1.75621	1.20356	1.36507	0.59642	1.85649	2.32762	2.13109	1.88026	1.76058	1.65606	1.59282	1.57885	1.4244	1.39419	1.4219
-19.6	1.21375	1.20242	1.23392	1.22837	1.26107	1.37435	1.71549	0.68221	1.93586	2.18886	1.97672	1.83799	1.21201	1.45501	0.60548	2.01002	2.3928	2.2389	1.96377	1.8302	1.71541	1.64981	1.59949	1.48905	1.46477	1.48709
-19.2	1.23658	1.22284	1.28434	1.274	1.32791	1.40434	1.73723	0.73965	2.07202	2.29449	2.00302	1.8962	1.24691	1.53213	0.59091	2.17427	2.45982	2.32231	2.04991	1.9149	1.77343	1.71417	1.62874	1.58301	1.55251	1.55265
-18.8	1.2373	1.23652	1.32888	1.31976	1.40206	1.46194	1.77032	0.78734	2.21999	2.409	2.04943	1.93779	1.32224	1.589	0.59762	2.3291	2.55341	2.39134	2.13085	1.99732	1.8261	1.76857	1.65964	1.66156	1.62048	1.59852
-18.4	1.2242	1.24897	1.37622	1.3464	1.44852	1.53073	1.81394	0.83247	2.35464	2.51078	2.13587	1.97168	1.39198	1.64627	0.6342	2.49037	2.65256	2.45804	2.19853	2.0549	1.8777	1.81294	1.70474	1.69946	1.67695	1.60015
-18	1.21273	1.28028	1.41234	1.38565	1.47809	1.58527	1.87898	0.88767	2.48075	2.60745	2.2317	2.03171	1.47097	1.69584	0.71263	2.66322	2.7527	2.51829	2.25372	2.08628	1.9392	1.86671	1.76208	1.71539	1.6909	1.57511
-17.6	1.22883	1.32923	1.44274	1.42907	1.48178	1.62457	1.95678	0.95624	2.60674	2.70081	2.30594	2.11226	1.52741	1.75511	0.80989	2.82947	2.83074	2.57602	2.30703	2.11414	1.99695	1.9338	1.81025	1.74257	1.69466	1.55774
-17.2	1.25917	1.37973	1.4824	1.48335	1.49422	1.66055	2.02815	1.03708	2.72353	2.77466	2.37308	2.2162	1.57033	1.8174	0.91699	2.96698	2.89219	2.64876	2.37792	2.17365	2.07575	1.97649	1.84057	1.79317	1.71427	1.59392
-16.8	1.28945	1.41214	1.50962	1.53151	1.51398	1.67955	2.09422	1.13537	2.8177	2.79606	2.43647	2.30294	1.59921	1.8954	1.00681	3.06347	2.94852	2.70887	2.43958	2.23378	2.15169	1.9971	1.87217	1.84701	1.74623	1.64457
-16.4	1.31703	1.44255	1.5495	1.57613	1.57063	1.70204	2.14485	1.24606	2.89428	2.79944	2.50759	2.36646	1.63698	1.98997	1.10339	3.14432	2.99843	2.74251	2.4991	2.30705	2.19306	2.00909	1.91123	1.86796	1.78561	1.70504
-16	1.33481	1.46362	1.55496	1.60219	1.6274	1.74983	2.18038	1.36209	2.98201	2.80667	2.56013	2.38933	1.66454	2.08806	1.21611	3.23903	3.02761	2.77389	2.54845	2.35453	2.22775	2.03405	1.95041	1.862	1.83849	1.74405
-15.6	1.338	1.48054	1.56115	1.62984	1.69349	1.80537	2.21673	1.47459	3.07716	2.82321	2.55976	2.38653	1.7151	2.16439	1.33096	3.35202	3.0301	2.77546	2.5855	2.38246	2.24861	2.07141	1.99679	1.85408	1.88385	1.775
-15.2	1.32802	1.48631	1.57831	1.66789	1.74307	1.87385	2.24749	1.58524	3.17009	2.84022	2.53512	2.38484	1.79505	2.2167	1.45487	3.43818	3.01581	2.78098	2.6017	2.40523	2.29199	2.10548	2.04897	1.89181	1.91872	1.80508
-14.8	1.31991	1.48099	1.61633	1.7223	1.78259	1.92495	2.26974	1.68282	3.2327	2.83406	2.52095	2.38781	1.8811	2.27625	1.57804	3.4707	2.98951	2.7838	2.62116	2.42195	2.31083	2.13577	2.0863	1.95519	1.91665	1.84937
-14.4	1.31457	1.48618	1.67305	1.78017	1.81691	1.97237	2.3033	1.80279	3.23822	2.80009	2.52077	2.3898	1.96017	2.3532	1.69846	3.47519	2.97279	2.7791	2.62066	2.43516	2.32614	2.16907	2.12465	2.00911	1.8896	1.90109
-14	1.32141	1.50466	1.70981	1.79753	1.86131	2.01704	2.33483	1.92352	3.23682	2.75095	2.51206	2.36891	2.01551	2.44821	1.83335	3.46816	2.95115	2.76724	2.62694	2.43991	2.31458	2.20216	2.13803	2.02377	1.87834	1.95187
-13.6	1.33385	1.51613	1.74428	1.80542	1.91952	2.05503	2.35237	2.04677	3.22659	2.70229	2.49385	2.34267	2.04667	2.51496	1.97287	3.47444	2.89685	2.73956	2.61645	2.42491	2.30676	2.21625	2.14937	2.02504	1.92485	1.98547
-13.2	1.35127	1.51211	1.75064	1.82195	1.96172	2.05878	2.33717	2.15894	3.21327	2.64734	2.46945	2.32721	2.06107	2.54479	2.1204	3.45284	2.80458	2.6812	2.57708	2.3817	2.30007	2.20587	2.15995	2.02683	1.99052	1.99365
-12.8	1.36678	1.52664	1.77246	1.872	1.99042	2.04278	2.28836	2.25742	3.17999	2.58392	2.45204	2.33852	2.05761	2.53012	2.2607	3.38585	2.67637	2.59755	2.52748	2.35425	2.30783	2.19795	2.17772	2.06704	2.05405	1.99321
-12.4	1.38348	1.5643	1.80047	1.90867	1.99373	2.02417	2.23758	2.34443	3.12176	2.50681	2.43015	2.3394	2.03234	2.50765	2.40198	3.28373	2.5641	2.50862	2.49043	2.33774	2.3113	2.1955	2.17861	2.10001	2.08562	1.99893
-12	1.39381	1.61571	1.82944	1.9259	1.99717	2.01773	2.20683	2.42974	3.03034	2.41286	2.36645	2.30067	2.02418	2.49656	2.51314	3.17127	2.45327	2.41512	2.46168	2.31765	2.30061	2.20195	2.16205	2.10938	2.08217	2.00183
-11.6	1.41045	1.65908	1.85009	1.91157	1.99286	2.03566	2.18421	2.50031	2.93336	2.31114	2.28418	2.23143	2.03594	2.49226	2.61665	3.06455	2.34775	2.33887	2.41628	2.28731	2.26458	2.17888	2.12179	2.07769	2.08792	1.99981
-11.2	1.43148	1.66479	1.84924	1.8893	1.97235	2.04147	2.15418	2.53925	2.83405	2.20208	2.18093	2.15076	2.04615	2.47414	2.68393	2.94052	2.21738	2.25302	2.33459	2.21335	2.19867	2.1303	2.07967	2.02828	2.07727	1.99818
-10.8	1.45437	1.64774	1.85385	1.88639	1.93715	2.0033	2.0811	2.56607	2.71222	2.0897	2.06758	2.07983	2.03211	2.44894	2.72634	2.79131	2.07697	2.15462	2.21498	2.12185	2.12502	2.06749	2.04291	1.98714	2.04393	2.00592
-10.4	1.46681	1.62576	1.82335	1.88002	1.9037	1.93539	1.98785	2.57819	2.57535	1.97482	1.94992	2.02138	1.98802	2.41113	2.76158	2.59319	1.93519	2.05811	2.09405	2.0439	2.07388	2.01498	2.02176	1.95962	2.00117	2.01674
-10	1.46363	1.60975	1.79618	1.8619	1.85174	1.85748	1.89454	2.57876	2.41472	1.85598	1.85263	1.95926	1.93416	2.37182	2.79452	2.38403	1.80875	1.95594	1.97463	1.9817	2.01165	1.97474	2.01475	1.93534	1.96163	2.00818
-9.6	1.44572	1.59931	1.75911	1.81457	1.79222	1.7945	1.81207	2.55784	2.23558	1.73038	1.79101	1.87859	1.88294	2.31985	2.81008	2.15554	1.67936	1.84462	1.85715	1.92962	1.94047	1.92455	2.00195	1.90417	1.93152	1.96867
-9.2	1.42385	1.58907	1.73491	1.76061	1.73075	1.74021	1.72939	2.51238	2.06115	1.59814	1.73479	1.80206	1.82518	2.23393	2.7929	1.94757	1.5404	1.7208	1.75148	1.8697	1.86454	1.88122	1.96621	1.88312	1.91588	1.9223
-8.8	1.40042	1.56936	1.70933	1.71731	1.67442	1.67018	1.64641	2.46393	1.8832	1.47977	1.65466	1.7215	1.745	2.11443	2.73363	1.75789	1.41534	1.58412	1.65573	1.78913	1.78954	1.82374	1.91568	1.85817	1.89021	1.88555
-8.4	1.39201	1.54991	1.66495	1.69813	1.61433	1.56784	1.53209	2.40991	1.71515	1.36342	1.53382	1.64731	1.65131	1.99293	2.65271	1.59137	1.2809	1.44575	1.5758	1.69653	1.69917	1.76702	1.83968	1.8367	1.84263	1.85416
-8	1.38162	1.52651	1.60924	1.67029	1.54118	1.46757	1.40274	2.34258	1.5451	1.25115	1.40912	1.5772	1.56415	1.87382	2.58719	1.42621	1.14948	1.30028	1.49411	1.59869	1.5965	1.70246	1.77807	1.79947	1.78125	1.82043
-7.6	1.37555	1.4856	1.54389	1.60383	1.44808	1.36286	1.29216	2.24824	1.37689	1.12033	1.2922	1.48708	1.50191	1.75444	2.49841	1.26256	1.00533	1.15205	1.3885	1.47974	1.47746	1.65346	1.72061	1.73848	1.71021	1.78507
-7.2	1.35692	1.42388	1.48966	1.50178	1.38237	1.28214	1.18308	2.15537	1.20939	1.01103	1.18516	1.38855	1.43658	1.64677	2.38861	1.09474	0.87339	1.02265	1.26751	1.36381	1.37205	1.56513	1.66957	1.65849	1.64086	1.73895
-6.8	1.32748	1.37902	1.42902	1.39581	1.3249	1.20885	1.07888	2.07825	1.06256	0.91845	1.08247	1.29756	1.33451	1.53932	2.26861	0.94191	0.76	0.93844	1.14011	1.26268	1.30594	1.45436	1.60141	1.57092	1.61029	1.67716
-6.4	1.29149	1.3326	1.37421	1.32323	1.26682	1.1192	0.97338	1.99879	0.91789	0.84198	0.99639	1.19927	1.20275	1.42105	2.14756	0.80077	0.66721	0.88095	1.01874	1.18844	1.24278	1.33638	1.51629	1.49544	1.55289	1.58908
-6	1.26434	1.29558	1.32533	1.26025	1.18747	0.99518	0.87188	1.89656	0.77848	0.76179	0.92276	1.09369	1.05864	1.29665	2.02069	0.66148	0.59146	0.83608	0.91344	1.13216	1.16745	1.23354	1.39862	1.43326	1.49159	1.50074
-5.6	1.23244	1.22154	1.26543	1.18262	1.0915	0.85074	0.78739	1.76009	0.64929	0.66701	0.84532	0.97913	0.9296	1.16924	1.88502	0.5323	0.52352	0.76329	0.82089	1.04802	1.06324	1.14402	1.28082	1.37848	1.40209	1.42876
-5.2	1.19627	1.14951	1.1905	1.06655	0.98777	0.73003	0.72603	1.61063	0.53493	0.56091	0.74466	0.87186	0.82929	1.04841	1.72131	0.4292	0.46102	0.65347	0.72778	0.93925	0.95697	1.05646	1.18296	1.28767	1.3322	1.37761
-4.8	1.15529	1.08216	1.09655	0.94367	0.89167	0.65069	0.6529	1.45196	0.45716	0.46091	0.64288	0.7853	0.73104	0.93304	1.57471	0.33964	0.40384	0.54672	0.65972	0.83172	0.87368	0.95775	1.10071	1.1725	1.26285	1.32595
-4.4	1.10506	1.04617	1.00223	0.8507	0.80751	0.60614	0.57292	1.29946	0.39909	0.37289	0.57207	0.72604	0.65755	0.82252	1.42931	0.26269	0.34128	0.46897	0.586	0.73423	0.81874	0.86788	1.01763	1.0466	1.19059	1.25699
-4	1.04919	0.98815	0.90129	0.79289	0.72773	0.55979	0.50103	1.14326	0.34459	0.29714	0.52315	0.66164	0.602	0.71552	1.2746	0.19141	0.26468	0.41964	0.51097	0.64032	0.7658	0.78418	0.91646	0.94054	1.10116	1.16777
-3.6	0.99956	0.91885	0.81942	0.73035	0.64795	0.51305	0.44087	0.98886	0.28381	0.24474	0.47851	0.59736	0.53836	0.64018	1.10454	0.14444	0.19471	0.37044	0.44046	0.56072	0.68312	0.68687	0.80108	0.8574	1.01687	1.06572
-3.2	0.95396	0.83567	0.75449	0.65057	0.56623	0.46476	0.39274	0.84055	0.21605	0.21131	0.40721	0.53011	0.43092	0.58872	0.93994	0.13638	0.14736	0.30681	0.37874	0.49212	0.57731	0.59349	0.70711	0.7832	0.93947	0.94844
-2.8	0.92158	0.76332	0.69963	0.55445	0.48895	0.41965	0.35632	0.71335	0.14542	0.17664	0.32475	0.46915	0.31364	0.54316	0.78808	0.13643	0.10781	0.22592	0.33855	0.45208	0.47778	0.53222	0.64315	0.68941	0.84645	0.84727
-2.4	0.89034	0.71625	0.64365	0.48067	0.42361	0.3668	0.31758	0.60137	0.08746	0.16117	0.25658	0.41251	0.20201	0.49465	0.66735	0.10807	0.07699	0.17879	0.31356	0.43337	0.40967	0.49416	0.59097	0.60175	0.73357	0.76421
-2	0.85447	0.66711	0.57438	0.44406	0.36602	0.2952	0.28459	0.50523	0.05634	0.16733	0.20496	0.36824	0.14051	0.44101	0.55854	0.05163	0.0034	0.15256	0.27382	0.39629	0.35433	0.46577	0.53733	0.51435	0.62223	0.68783
-1.6	0.80442	0.60721	0.49564	0.43252	0.31525	0.2321	0.25306	0.41902	0.025	0.18156	0.15775	0.33627	0.12243	0.394	0.46273	0	0	0.14383	0.21003	0.33891	0.30861	0.43142	0.47597	0.45157	0.54828	0.60176
-1.2	0.7599	0.55035	0.426	0.3932	0.27505	0.18237	0.2251	0.33737	0.02571	0.16911	0.12421	0.30355	0.11155	0.36406	0.37161	0	0.0724	0.13555	0.15107	0.29315	0.27412	0.38494	0.40609	0.41247	0.50552	0.52707
-0.8	0.72433	0.51942	0.38395	0.33381	0.24316	0.15582	0.1974	0.25863	0.01153	0.12258	0.11164	0.25765	0.09347	0.35101	0.28455	0	0.08512	0.10838	0.09644	0.2419	0.2544	0.34252	0.35187	0.38717	0.46261	0.47088
-0.4	0.7024	0.51378	0.359	0.26577	0.2259	0.13757	0.18117	0.19054	0.02733	0.06722	0.12912	0.20392	0.07275	0.33925	0.22622	0	0.0705	0.0701	0.07001	0.1958	0.25326	0.29654	0.31288	0.36928	0.41035	0.44232
-1.98952e-13	0.68654	0.50121	0.35117	0.21389	0.21434	0.1432	0.17827	0.13162	0.02641	0	0.1632	0.15364	0.06055	0.32001	0.19426	0	0.06866	0.0187	0.06875	0.17055	0.24912	0.27032	0.29676	0.37806	0.34966	0.42181
0.4	0.67771	0.46108	0.34227	0.19123	0.20402	0.14295	0.19818	0.09415	0.0203	0	0.16694	0.1194	0.07459	0.29915	0.17542	0.00612	0.07076	0.01531	0.08589	0.17227	0.23361	0.24711	0.29064	0.36119	0.30966	0.3923
0.8	0.68095	0.41161	0.32093	0.1793	0.19677	0.13476	0.23418	0.07746	0	0	0.14536	0.10307	0.12044	0.29146	0.14368	0	0.04702	0.05303	0.10781	0.18253	0.21957	0.21704	0.26892	0.33367	0.28184	0.36506
1.2	0.69147	0.38905	0.30557	0.17362	0.20102	0.11508	0.264	0.07313	0	0.01743	0.10956	0.10132	0.15351	0.31683	0.11121	0	0.02826	0.06778	0.11867	0.18961	0.2155	0.20575	0.24433	0.30658	0.27602	0.35927
1.6	0.7036	0.38328	0.31833	0.17318	0.20283	0.08947	0.28335	0.05958	0	0.02555	0.08528	0.1033	0.15976	0.35754	0.08035	0	0.0078	0.06137	0.11245	0.16154	0.20614	0.19958	0.23904	0.28222	0.27732	0.35719
2	0.70829	0.38613	0.34444	0.19351	0.21359	0.08172	0.28096	0.04436	0.03339	0.0246	0.07774	0.10879	0.16233	0.39757	0.07031	0	0	0.0465	0.11478	0.12638	0.19965	0.22678	0.24866	0.2887	0.28836	0.35694
2.4	0.71112	0.39048	0.37759	0.22696	0.21696	0.09565	0.30399	0.03566	0.03767	0.05192	0.08436	0.11059	0.18548	0.42116	0.0371	0	0	0.03533	0.13412	0.12343	0.21322	0.25293	0.27548	0.32243	0.29533	0.36254
2.8	0.7271	0.41706	0.39692	0.26217	0.22334	0.11458	0.35632	0.03172	0.0282	0.09454	0.09846	0.11864	0.25536	0.45378	0.01702	0	0.06571	0.05253	0.17386	0.14861	0.22191	0.29065	0.29784	0.3416	0.29433	0.3733
3.2	0.7584	0.48163	0.40079	0.29512	0.25073	0.16244	0.42634	0.032	0	0.13852	0.1415	0.14058	0.34539	0.50028	0.01244	0	0.1107	0.08836	0.20268	0.17881	0.23261	0.31525	0.30842	0.34202	0.29625	0.38072
3.6	0.78183	0.5556	0.40746	0.34599	0.29055	0.22785	0.48687	0.0165	0	0.16229	0.18724	0.1726	0.4102	0.56156	0	0	0.12493	0.11967	0.21806	0.20186	0.25761	0.34161	0.32001	0.32396	0.32177	0.38796
4	0.78988	0.62257	0.44241	0.39755	0.35327	0.30976	0.53973	0	0	0.16869	0.23021	0.2006	0.4454	0.61972	0	0	0.14795	0.14754	0.23822	0.21844	0.2945	0.34617	0.33492	0.31127	0.36682	0.38022
4.4	0.79751	0.67255	0.48494	0.44791	0.42773	0.38267	0.60523	0.01693	0.06154	0.17841	0.24836	0.22539	0.46304	0.66238	0	0.03106	0.19556	0.19015	0.26842	0.23523	0.35419	0.35465	0.35231	0.33154	0.42744	0.38682
4.8	0.79523	0.71314	0.5397	0.50175	0.4982	0.44314	0.69258	0.02901	0.08513	0.21267	0.26657	0.25595	0.51514	0.69081	0	0.06797	0.23582	0.25328	0.29755	0.26667	0.40439	0.39223	0.38347	0.39697	0.46476	0.41961
5.2	0.79793	0.7532	0.59906	0.54359	0.55904	0.49131	0.76924	0	0.09249	0.25328	0.28147	0.29684	0.58862	0.73492	0	0.10439	0.26265	0.32877	0.32801	0.3171	0.42056	0.43864	0.41889	0.48147	0.50522	0.48089
5.6	0.80574	0.79145	0.63995	0.57345	0.60931	0.55066	0.80067	0	0.11387	0.29578	0.29489	0.36241	0.66071	0.78522	0	0.12669	0.28291	0.39172	0.3584	0.36306	0.42925	0.47025	0.45489	0.56691	0.54246	0.55778
6	0.80238	0.81084	0.67071	0.59491	0.6472	0.61433	0.81192	0.02611	0.13877	0.32565	0.30409	0.42266	0.70319	0.83891	0	0.14514	0.3298	0.43778	0.38652	0.39794	0.46896	0.48561	0.49923	0.62101	0.58522	0.6122
6.4	0.79859	0.81875	0.69418	0.61769	0.69084	0.67262	0.82816	0.0495	0.16658	0.34634	0.34388	0.47504	0.72362	0.87822	0.00593	0.16008	0.41099	0.47167	0.42382	0.44651	0.51735	0.50615	0.55357	0.6596	0.60338	0.6385
6.8	0.80592	0.82102	0.71335	0.67373	0.74242	0.72566	0.86229	0.04784	0.18542	0.38232	0.40654	0.50567	0.74133	0.91542	0	0.18411	0.49506	0.51108	0.47455	0.51627	0.563	0.53279	0.61066	0.69469	0.60254	0.64498
7.2	0.81313	0.82679	0.74125	0.759	0.79738	0.77121	0.90653	0.03471	0.17676	0.41895	0.47668	0.52182	0.80093	0.94185	0	0.21809	0.54234	0.53706	0.54105	0.57909	0.59957	0.5773	0.65857	0.7171	0.60254	0.65347
7.6	0.82623	0.84351	0.78087	0.82445	0.85309	0.82094	0.9432	0.00594	0.16296	0.4541	0.53565	0.53646	0.88433	0.9748	0	0.25944	0.57717	0.57076	0.59611	0.63199	0.6237	0.62834	0.69131	0.73558	0.61564	0.67902
8	0.84299	0.87334	0.8101	0.85853	0.9168	0.87029	0.97982	0	0.17427	0.49861	0.58642	0.56219	0.95466	0.98975	0.03284	0.29629	0.62084	0.61374	0.63724	0.65951	0.66921	0.68561	0.71966	0.73643	0.64614	0.70022
8.4	0.85477	0.8924	0.84611	0.89179	0.96576	0.91346	1.01436	0	0.20858	0.54668	0.63412	0.60209	0.99736	0.98863	0.07129	0.33488	0.66511	0.66006	0.6621	0.68614	0.72209	0.75627	0.76267	0.75475	0.65403	0.704
8.8	0.85068	0.91528	0.88228	0.93452	0.99083	0.95139	1.04937	0.04151	0.25892	0.60418	0.68801	0.6645	1.01734	0.98562	0.12073	0.36399	0.70557	0.71848	0.70631	0.74228	0.77623	0.80212	0.81211	0.75628	0.67702	0.71344
9.2	0.84516	0.91943	0.90749	0.96974	0.9979	1.00418	1.0641	0.07836	0.31087	0.67655	0.72761	0.72627	1.03689	0.99482	0.15175	0.38499	0.74479	0.79253	0.77079	0.80743	0.83037	0.8268	0.83721	0.76523	0.71909	0.74792
9.6	0.83374	0.92552	0.93106	0.99069	1.02297	1.05385	1.07696	0.13457	0.34984	0.75201	0.73902	0.76687	1.07841	1.00251	0.15143	0.42044	0.78604	0.8598	0.83069	0.85676	0.87582	0.85218	0.83396	0.75185	0.76943	0.79976
10	0.84053	0.91334	0.95134	0.98318	1.05811	1.08103	1.07561	0.19443	0.40082	0.813	0.73436	0.79213	1.10229	0.99443	0.15024	0.47428	0.84703	0.89877	0.87973	0.899	0.92207	0.87209	0.81822	0.74776	0.82545	0.85035
10.4	0.85236	0.90426	0.97104	0.978	1.1	1.09933	1.06394	0.22506	0.455	0.87358	0.7636	0.81843	1.09267	0.97469	0.17673	0.56001	0.93621	0.90907	0.92129	0.93643	0.95864	0.89739	0.80198	0.75858	0.84859	0.84966
10.8	0.86192	0.88293	0.98582	0.99422	1.1137	1.11064	1.04584	0.22663	0.50511	0.93267	0.82491	0.85798	1.06364	0.93482	0.22502	0.65417	1.02396	0.90003	0.95664	0.94861	0.97862	0.9084	0.81255	0.79291	0.84024	0.80536
11.2	0.83608	0.87852	0.98417	1.01006	1.12945	1.13469	1.014	0.23233	0.57298	0.9894	0.87647	0.92442	1.04652	0.89311	0.26842	0.73296	1.08574	0.92519	0.98552	0.9484	0.9841	0.91429	0.82797	0.83959	0.81166	0.76188
11.6	0.80328	0.87852	0.97199	1.00577	1.16634	1.15662	0.96898	0.27969	0.64783	1.0236	0.91748	0.96998	1.04666	0.8567	0.28075	0.79385	1.12941	0.96347	1.01956	0.92611	0.99092	0.90924	0.86594	0.86047	0.80706	0.7347
12	0.76873	0.87677	0.95738	0.99151	1.20604	1.1693	0.92069	0.34893	0.71775	1.02727	0.94526	0.98333	1.05666	0.82938	0.2794	0.86111	1.15007	0.98481	1.02477	0.89529	0.99099	0.90531	0.90117	0.84496	0.7915	0.72803
12.4	0.75744	0.86828	0.9569	0.98867	1.22762	1.16624	0.87323	0.38801	0.7913	1.02514	0.97965	0.97937	1.02917	0.81449	0.30219	0.91464	1.16535	0.98268	1.01321	0.89453	0.98985	0.90111	0.91621	0.80467	0.77365	0.74295
12.8	0.7584	0.86731	0.95844	1.00161	1.20917	1.156	0.84864	0.39034	0.85441	1.05175	1.02073	0.98328	0.9659	0.78505	0.35506	0.95079	1.17591	1.00069	0.98477	0.91552	0.95917	0.90945	0.89894	0.77247	0.76208	0.75974
13.2	0.7608	0.86277	0.94869	1.04339	1.17628	1.13157	0.84118	0.39419	0.9016	1.11292	1.01852	1.00544	0.90594	0.73726	0.41684	0.98612	1.17892	1.02874	0.97108	0.9407	0.91847	0.91814	0.87531	0.76327	0.76783	0.7617
13.6	0.76507	0.85901	0.92449	1.06144	1.14515	1.09365	0.83423	0.4241	0.94609	1.17492	0.99719	1.0419	0.87647	0.67805	0.47148	1.03461	1.166	1.06865	0.98433	0.95652	0.90543	0.92053	0.85747	0.75875	0.7925	0.75566
14	0.76435	0.84111	0.90426	1.05986	1.12457	1.04473	0.82266	0.48811	0.98305	1.1978	0.99007	1.06272	0.89036	0.64743	0.50561	1.10594	1.15348	1.07486	1.00405	0.95459	0.91044	0.91471	0.84995	0.7493	0.80284	0.74521
14.4	0.75479	0.81525	0.87995	1.03828	1.09663	1.00612	0.81286	0.56281	1.02013	1.18127	1.01067	1.05082	0.90785	0.62736	0.53002	1.1691	1.14056	1.04481	1.00618	0.93278	0.91278	0.88891	0.833	0.74955	0.78629	0.7488
14.8	0.73395	0.78043	0.853	1.02237	1.0673	0.99512	0.7876	0.61835	1.08247	1.15276	1.0249	1.03531	0.87794	0.6118	0.56817	1.20427	1.1279	1.01569	0.99319	0.9162	0.90155	0.82764	0.78713	0.77502	0.78852	0.75521
15.2	0.7033	0.75833	0.83557	1.01208	1.03541	0.99318	0.75886	0.65587	1.13243	1.11429	1.01276	1.00608	0.81019	0.57968	0.61407	1.21737	1.10115	1.00929	0.97548	0.89825	0.87435	0.76637	0.74897	0.78141	0.79671	0.73949
15.6	0.67591	0.73622	0.81391	1.00306	1.02203	0.97069	0.71441	0.7018	1.15851	1.0821	1.03238	0.97797	0.74383	0.54957	0.66834	1.22754	1.07052	1.00565	0.96757	0.88118	0.8444	0.73062	0.71418	0.75364	0.78231	0.69274
16	0.67254	0.74925	0.80565	0.97201	1.03366	0.92733	0.6779	0.75929	1.16793	1.06533	1.06849	0.94711	0.7292	0.53859	0.71278	1.23182	1.02888	0.98632	0.9702	0.86385	0.82749	0.73601	0.6852	0.67382	0.73066	0.64253
16.4	0.68029	0.75476	0.79871	0.92884	1.03448	0.87667	0.64865	0.84264	1.18244	1.05798	1.08216	0.91964	0.75345	0.52861	0.7503	1.23041	0.99766	0.93825	0.9643	0.8375	0.80644	0.74765	0.65551	0.60772	0.66989	0.60113
16.8	0.67867	0.74588	0.7967	0.88561	0.9979	0.84593	0.62468	0.90522	1.21112	1.03954	1.02557	0.8973	0.76631	0.51801	0.79162	1.22662	0.97268	0.88572	0.92908	0.81775	0.77182	0.72038	0.62869	0.57884	0.67786	0.57004
17.2	0.66299	0.71405	0.78452	0.83979	0.92418	0.83125	0.59419	0.95054	1.23975	1.01145	0.94422	0.89345	0.7317	0.49114	0.85974	1.21721	0.95687	0.83527	0.87156	0.7773	0.73813	0.65554	0.61059	0.5687	0.6902	0.5528
17.6	0.62935	0.67521	0.77721	0.8028	0.83508	0.81394	0.56182	0.97888	1.24067	0.96367	0.84416	0.89222	0.68423	0.47196	0.92063	1.19145	0.91759	0.79768	0.79032	0.73223	0.70484	0.61649	0.61722	0.54979	0.64522	0.54381
18	0.60742	0.64805	0.75825	0.75502	0.76618	0.77658	0.51996	1.0318	1.22784	0.93297	0.80652	0.86994	0.643	0.45506	0.98224	1.15768	0.86795	0.77879	0.73845	0.69783	0.67409	0.60408	0.63474	0.51589	0.54713	0.5372
18.4	0.59137	0.64033	0.74602	0.70384	0.74005	0.73022	0.48921	1.09851	1.21729	0.91536	0.76004	0.81814	0.64029	0.44129	1.02497	1.13982	0.82322	0.75707	0.69331	0.66852	0.64956	0.61509	0.63474	0.46196	0.4669	0.51172
18.8	0.57695	0.64007	0.74464	0.66566	0.75011	0.68636	0.46675	1.17146	1.20165	0.89414	0.71756	0.75398	0.64124	0.42138	1.06452	1.12174	0.76053	0.72168	0.64427	0.64252	0.62283	0.63016	0.61735	0.43189	0.41303	0.48611
19.2	0.56103	0.62659	0.73829	0.63858	0.76049	0.65925	0.45357	1.22039	1.18487	0.85947	0.6942	0.71303	0.62015	0.40872	1.10438	1.1047	0.70531	0.67951	0.58908	0.63371	0.58185	0.62616	0.56587	0.44109	0.44085	0.46176
19.6	0.54944	0.61194	0.71737	0.63088	0.76143	0.67643	0.43947	1.24949	1.16122	0.81833	0.66716	0.70749	0.59524	0.40309	1.15678	1.07634	0.62419	0.62855	0.54029	0.61823	0.55318	0.5848	0.51917	0.4675	0.40644	0.44622
20	0.54037	0.57557	0.70069	0.63467	0.72241	0.69823	0.42951	1.27916	1.13097	0.75669	0.64534	0.69367	0.57121	0.3838	1.19014	1.02352	0.5571	0.59134	0.50877	0.59477	0.53787	0.5269	0.49139	0.48633	0.37004	0.42999
20.4	0.52949	0.53784	0.67485	0.62974	0.67852	0.69636	0.41187	1.32747	1.10694	0.70429	0.64534	0.647	0.55556	0.36484	1.20908	0.95371	0.5085	0.57753	0.50589	0.56636	0.52537	0.4582	0.4891	0.49612	0.35403	0.40658
20.8	0.51814	0.51385	0.64	0.61586	0.64144	0.65081	0.40715	1.36551	1.0775	0.64893	0.63369	0.56353	0.53954	0.34789	1.20346	0.89997	0.51224	0.54226	0.5126	0.49907	0.48754	0.41669	0.48725	0.479	0.34108	0.37493
21.2	0.50179	0.50711	0.61241	0.60841	0.62331	0.58265	0.41333	1.38853	1.05195	0.59695	0.60132	0.49773	0.52969	0.35057	1.19842	0.84098	0.49939	0.48447	0.50934	0.42793	0.44342	0.41382	0.47948	0.47321	0.33771	0.36166
21.6	0.49356	0.51164	0.59684	0.59503	0.59849	0.53036	0.41307	1.37231	1.03458	0.55172	0.56649	0.4744	0.5205	0.36278	1.22022	0.78346	0.48909	0.43966	0.50676	0.40117	0.39242	0.42812	0.43724	0.4698	0.34238	0.36493
22	0.48707	0.51625	0.58789	0.58456	0.56635	0.50887	0.40653	1.36251	0.99361	0.52108	0.53369	0.48076	0.52425	0.35709	1.25113	0.72474	0.44332	0.40596	0.48152	0.40757	0.35566	0.4263	0.3943	0.43973	0.35525	0.36273
22.4	0.49056	0.50186	0.56978	0.57136	0.53084	0.50749	0.38283	1.36865	0.92785	0.49126	0.49121	0.47026	0.52227	0.34516	1.26836	0.66072	0.39551	0.38318	0.42326	0.40977	0.34082	0.39622	0.35251	0.38496	0.35349	0.3621
22.8	0.5087	0.48779	0.52042	0.54681	0.52584	0.5005	0.34906	1.41301	0.8491	0.47508	0.45669	0.43258	0.50338	0.33116	1.26315	0.60601	0.33314	0.36122	0.36204	0.41011	0.34076	0.36538	0.33925	0.33674	0.36659	0.37009
23.2	0.52553	0.47748	0.47371	0.51311	0.53884	0.48619	0.32749	1.44259	0.77496	0.44941	0.40237	0.38434	0.49317	0.33986	1.24712	0.56829	0.28842	0.32733	0.30264	0.36994	0.32939	0.35276	0.34384	0.28912	0.3561	0.37695
23.6	0.53976	0.48766	0.46031	0.48471	0.56066	0.45083	0.32718	1.45376	0.70298	0.42197	0.35927	0.3529	0.48317	0.33991	1.24041	0.52699	0.25314	0.29733	0.26578	0.32969	0.32766	0.35851	0.36353	0.26305	0.34023	0.395
24	0.53989	0.5049	0.46836	0.46098	0.55735	0.43159	0.32484	1.40755	0.64788	0.39482	0.32095	0.36089	0.49493	0.34131	1.24062	0.47807	0.24914	0.30154	0.24425	0.29921	0.333	0.35718	0.36499	0.2484	0.32682	0.40136
24.4	0.53502	0.51871	0.47318	0.44564	0.52534	0.43071	0.32199	1.36228	0.59284	0.36412	0.28686	0.36707	0.50184	0.33239	1.2325	0.44863	0.25635	0.3166	0.23652	0.26735	0.34951	0.31953	0.3597	0.23009	0.32437	0.37154
24.8	0.51285	0.52344	0.45194	0.44798	0.48632	0.4482	0.3057	1.3279	0.55566	0.31664	0.26093	0.35727	0.50544	0.32826	1.21132	0.42585	0.2496	0.32451	0.24268	0.24389	0.36803	0.27102	0.34422	0.22021	0.33564	0.33964
25.2	0.47428	0.51845	0.43103	0.45277	0.45393	0.47251	0.29424	1.30446	0.52156	0.26282	0.26902	0.32163	0.47538	0.31856	1.19014	0.39836	0.2109	0.31779	0.28292	0.23674	0.35941	0.24824	0.32607	0.21654	0.36613	0.3178
25.6	0.43769	0.50704	0.43532	0.45833	0.43286	0.4602	0.28672	1.26903	0.49299	0.22216	0.27865	0.29498	0.43541	0.30222	1.18036	0.37168	0.19392	0.28572	0.3179	0.21438	0.32017	0.27081	0.30358	0.20462	0.37939	0.30289
26	0.42789	0.50562	0.46015	0.46634	0.4258	0.44096	0.28942	1.21111	0.47486	0.21961	0.29152	0.31656	0.3919	0.29285	1.19857	0.34803	0.20067	0.25271	0.31061	0.22023	0.27793	0.29394	0.28523	0.20854	0.3564	0.29836
26.4	0.43991	0.51113	0.47652	0.46609	0.43186	0.40153	0.29165	1.16423	0.4623	0.26821	0.28386	0.34467	0.36376	0.28728	1.22563	0.32887	0.22625	0.25347	0.28223	0.24314	0.24965	0.31049	0.27261	0.21228	0.32491	0.29496
26.8	0.46394	0.51035	0.47429	0.45707	0.43436	0.37055	0.29772	1.16413	0.44352	0.30893	0.26669	0.34182	0.3678	0.29726	1.23281	0.31236	0.24219	0.27462	0.24826	0.2655	0.21362	0.3053	0.27382	0.2024	0.28989	0.27816
27.2	0.50414	0.5145	0.45555	0.45189	0.43993	0.3473	0.28662	1.19414	0.40585	0.30639	0.25363	0.29451	0.37125	0.29804	1.22204	0.27048	0.24219	0.28447	0.23621	0.26887	0.18	0.28855	0.2693	0.18366	0.27763	0.2742
27.6	0.51988	0.4992	0.44527	0.45763	0.44924	0.3558	0.27977	1.21264	0.35601	0.26063	0.25425	0.26062	0.37574	0.28516	1.20185	0.21961	0.2233	0.26351	0.24575	0.25642	0.17218	0.28911	0.27605	0.16552	0.28069	0.29924
28	0.51874	0.47884	0.44723	0.47474	0.46143	0.37342	0.28018	1.19228	0.31526	0.23099	0.25566	0.26674	0.37044	0.26955	1.18863	0.19498	0.19949	0.22203	0.26515	0.25277	0.18361	0.29815	0.29039	0.14737	0.28889	0.32321
28.4	0.50318	0.47009	0.44808	0.48269	0.47488	0.41297	0.29761	1.13874	0.29702	0.23668	0.25455	0.31283	0.37147	0.26832	1.18322	0.19639	0.17438	0.1936	0.28292	0.26164	0.20173	0.28897	0.29982	0.16484	0.30361	0.35581
28.8	0.49819	0.46341	0.45327	0.4825	0.48319	0.43852	0.31421	1.10579	0.28993	0.26531	0.26148	0.33137	0.37919	0.2914	1.17526	0.20629	0.17136	0.20213	0.29065	0.26075	0.21917	0.27565	0.29396	0.18997	0.32468	0.36826
29.2	0.52985	0.45997	0.4547	0.44634	0.48151	0.45183	0.32354	1.11611	0.27948	0.27005	0.27209	0.30658	0.39572	0.30796	1.14742	0.21236	0.19097	0.23615	0.29624	0.24616	0.24277	0.27873	0.28357	0.21825	0.34384	0.35159
29.6	0.57359	0.45641	0.44697	0.4192	0.47913	0.46351	0.31084	1.14188	0.27396	0.25511	0.28778	0.27783	0.40858	0.32084	1.1201	0.20776	0.2254	0.26552	0.29724	0.23227	0.25674	0.30151	0.2807	0.24184	0.36054	0.329
30	0.579	0.4603	0.44178	0.42595	0.48913	0.45889	0.31291	1.13674	0.24625	0.23579	0.2846	0.26797	0.41424	0.31053	1.11016	0.20505	0.23379	0.27254	0.28161	0.22676	0.26609	0.33488	0.2988	0.23716	0.37748	0.3246
30.4	0.55376	0.47022	0.45825	0.47007	0.48932	0.45027	0.32832	1.09419	0.21448	0.22346	0.27945	0.2997	0.42835	0.30166	1.11172	0.19304	0.21176	0.25955	0.26974	0.22642	0.25667	0.33846	0.32282	0.23767	0.3987	0.33435
30.8	0.5194	0.48409	0.48298	0.49645	0.48319	0.44783	0.35036	1.05096	0.18834	0.21433	0.27761	0.32537	0.44268	0.30545	1.1189	0.1741	0.19267	0.26589	0.27809	0.23784	0.25687	0.29387	0.31759	0.26638	0.39809	0.3487
31.2	0.49741	0.50198	0.50903	0.51172	0.4615	0.44089	0.35757	1.05258	0.18802	0.20378	0.28545	0.32035	0.45694	0.31661	1.11453	0.17713	0.17759	0.27267	0.28751	0.24727	0.26997	0.25889	0.30593	0.29832	0.39533	0.35153
31.6	0.50143	0.51547	0.50766	0.50648	0.45668	0.43558	0.35326	1.08743	0.21464	0.19383	0.29379	0.28897	0.46039	0.32754	1.10891	0.20949	0.16998	0.27141	0.28694	0.26625	0.28281	0.27165	0.30931	0.33538	0.39725	0.32303
32	0.52426	0.53213	0.48732	0.50926	0.47106	0.42846	0.34102	1.09566	0.24187	0.20692	0.30575	0.26698	0.45429	0.33055	1.11068	0.24732	0.18192	0.26056	0.27803	0.27651	0.30045	0.31799	0.33021	0.36162	0.41089	0.30056
32.4	0.54511	0.53998	0.47313	0.5335	0.50214	0.40953	0.34517	1.06799	0.2436	0.22506	0.32886	0.28168	0.4476	0.3267	1.1239	0.28119	0.19838	0.25968	0.24437	0.28806	0.31242	0.36769	0.35951	0.3657	0.39426	0.29773
32.8	0.5832	0.55255	0.47657	0.54549	0.5314	0.39666	0.34175	1.03251	0.23456	0.24717	0.35246	0.32	0.44944	0.31761	1.13035	0.28704	0.22369	0.27292	0.23709	0.28676	0.3197	0.38241	0.35741	0.36775	0.3705	0.30805
33.2	0.61781	0.56597	0.48473	0.52927	0.55897	0.38779	0.33864	1.04012	0.24436	0.25055	0.35884	0.36777	0.45804	0.32982	1.11963	0.27416	0.26337	0.30311	0.26691	0.28758	0.31282	0.3536	0.33199	0.37559	0.34361	0.32378
33.6	0.64136	0.58237	0.50263	0.53173	0.58473	0.39079	0.35026	1.07174	0.26519	0.24243	0.34719	0.37868	0.47656	0.35112	1.08835	0.26339	0.27557	0.29934	0.29699	0.28311	0.33033	0.32514	0.3195	0.36127	0.33977	0.34272
34	0.65945	0.5956	0.51396	0.54353	0.60449	0.42359	0.37095	1.08606	0.30697	0.24273	0.32911	0.3648	0.49199	0.36328	1.05484	0.26231	0.26914	0.2861	0.31444	0.28655	0.37739	0.33383	0.33581	0.36656	0.36575	0.37198
34.4	0.66407	0.5978	0.51364	0.58291	0.59961	0.4845	0.39201	1.0552	0.32608	0.27693	0.32727	0.33948	0.51102	0.37633	1.05	0.26988	0.28101	0.28403	0.31997	0.29391	0.42056	0.36152	0.36703	0.37967	0.39127	0.40142
34.8	0.66107	0.59968	0.5182	0.62204	0.5868	0.52086	0.39751	1.02086	0.31704	0.32245	0.3234	0.33563	0.52352	0.38235	1.06369	0.27989	0.30763	0.29225	0.33472	0.31242	0.44623	0.38178	0.40933	0.40753	0.40276	0.42219
35.2	0.65061	0.60857	0.51608	0.65474	0.58661	0.5268	0.40938	1.02647	0.29907	0.34005	0.33389	0.36439	0.52954	0.39835	1.07664	0.28184	0.33642	0.3203	0.37686	0.32315	0.43861	0.37372	0.42698	0.452	0.41273	0.42734
35.6	0.64917	0.61492	0.52926	0.65499	0.59799	0.4995	0.43044	1.06784	0.28874	0.33341	0.33867	0.3928	0.52829	0.41592	1.05661	0.28076	0.35046	0.353	0.42225	0.33842	0.4223	0.36159	0.43036	0.45915	0.43495	0.41539
36	0.65248	0.6192	0.55241	0.6719	0.61049	0.48719	0.45975	1.09547	0.30037	0.30959	0.3654	0.40505	0.54079	0.43287	1.03048	0.27502	0.34259	0.35714	0.42125	0.3506	0.40579	0.38318	0.4431	0.43905	0.46399	0.41231
36.4	0.66996	0.62698	0.5809	0.66963	0.61825	0.50793	0.46981	1.08358	0.34389	0.31255	0.383	0.40586	0.56834	0.44424	1.01628	0.26799	0.34947	0.35199	0.3842	0.38425	0.40619	0.43401	0.45227	0.4278	0.49663	0.4281
36.8	0.69057	0.65486	0.598	0.67304	0.62738	0.55304	0.46701	1.05548	0.38323	0.33863	0.38919	0.41496	0.60714	0.4511	1.03918	0.26707	0.3637	0.34402	0.37742	0.43227	0.40466	0.4732	0.48101	0.44868	0.52085	0.46409
37.2	0.71923	0.68844	0.61882	0.675	0.66033	0.59002	0.4779	1.0455	0.39027	0.36726	0.38208	0.42628	0.64374	0.46147	1.06421	0.29304	0.38003	0.33743	0.409	0.47568	0.40426	0.47376	0.51688	0.49391	0.52644	0.50253
37.6	0.75924	0.73661	0.63168	0.6791	0.70841	0.61089	0.51027	1.07583	0.37868	0.39885	0.39268	0.43707	0.65844	0.46984	1.08268	0.32719	0.37393	0.36919	0.46306	0.50045	0.42177	0.46128	0.53803	0.54809	0.54698	0.53682
38	0.78501	0.77	0.65626	0.70131	0.74492	0.63107	0.53916	1.12552	0.35693	0.41172	0.42303	0.43281	0.66483	0.48991	1.07644	0.37049	0.35885	0.41349	0.46821	0.51737	0.43661	0.47782	0.53981	0.56938	0.56338	0.54821
38.4	0.80664	0.8076	0.67749	0.72498	0.75493	0.64269	0.54766	1.14792	0.3539	0.40608	0.44204	0.417	0.66975	0.51138	1.06676	0.38358	0.3599	0.45322	0.44523	0.52047	0.46575	0.50418	0.53624	0.55115	0.58882	0.55262
38.8	0.82455	0.84805	0.69163	0.74007	0.75017	0.66487	0.5405	1.11801	0.35606	0.38273	0.46601	0.42692	0.66784	0.53424	1.06983	0.37584	0.38121	0.47323	0.42721	0.53856	0.51113	0.52648	0.54669	0.52841	0.60307	0.57237
39.2	0.86042	0.88228	0.72733	0.74581	0.74811	0.67206	0.53827	1.08934	0.35206	0.37645	0.49298	0.45171	0.67482	0.54149	1.08023	0.36729	0.39446	0.47355	0.47443	0.55301	0.55699	0.56055	0.57014	0.52577	0.62867	0.59628
39.6	0.9053	0.90964	0.78457	0.75622	0.76337	0.66606	0.55612	1.07189	0.3539	0.38771	0.53351	0.50351	0.69158	0.54695	1.08429	0.36756	0.40397	0.47712	0.54833	0.5689	0.56594	0.59889	0.59065	0.57364	0.64936	0.62397
40	0.94182	0.92079	0.83282	0.77661	0.79788	0.66187	0.58988	1.11549	0.39806	0.42784	0.57213	0.54831	0.73236	0.56535	1.07997	0.37465	0.4079	0.51672	0.60478	0.58638	0.56207	0.64733	0.58989	0.63958	0.66736	0.6463
40.4	0.97205	0.95256	0.86655	0.81183	0.83208	0.6545	0.62686	1.16894	0.44861	0.45599	0.59298	0.5637	0.76845	0.58543	1.08226	0.37893	0.41577	0.55475	0.60063	0.61576	0.56688	0.69634	0.60983	0.69853	0.67426	0.65574
40.8	1.00293	0.99865	0.87736	0.86655	0.8746	0.6808	0.65627	1.20075	0.49586	0.46726	0.60493	0.56405	0.8057	0.6069	1.11349	0.37335	0.4546	0.58475	0.58826	0.64224	0.5989	0.71232	0.65959	0.7251	0.69664	0.66757
41.2	1.04703	1.05454	0.88133	0.90902	0.91605	0.72654	0.67188	1.18311	0.51978	0.47935	0.61854	0.59375	0.82231	0.61682	1.16776	0.37065	0.48975	0.61167	0.59385	0.67348	0.65077	0.71071	0.73636	0.73209	0.74583	0.70092
41.6	1.09185	1.09454	0.91893	0.93868	0.94638	0.77914	0.67593	1.17978	0.53374	0.48877	0.6332	0.65954	0.86574	0.62847	1.22542	0.38818	0.50772	0.65202	0.64402	0.69102	0.69475	0.70475	0.80676	0.73601	0.80346	0.75131
42	1.13865	1.12216	0.98078	0.95017	0.96776	0.8065	0.68827	1.22229	0.55977	0.50703	0.65134	0.73152	0.91263	0.65446	1.24015	0.41557	0.53408	0.70549	0.69456	0.72501	0.73853	0.71639	0.84899	0.75986	0.85794	0.80542
42.4	1.18755	1.15859	1.04979	0.96368	0.9949	0.83187	0.70637	1.29076	0.57855	0.53601	0.68384	0.76716	0.96759	0.70581	1.23505	0.44571	0.56575	0.74346	0.73939	0.76622	0.78766	0.76286	0.86524	0.81668	0.90415	0.85997
42.8	1.24631	1.21636	1.11244	1.00401	1.04667	0.84499	0.74937	1.35762	0.5844	0.56417	0.71602	0.74657	1.01617	0.74903	1.20992	0.49106	0.58556	0.75475	0.7566	0.79986	0.83331	0.8418	0.88072	0.88449	0.9512	0.89836
43.2	1.31114	1.29182	1.13754	1.04465	1.09469	0.88985	0.79341	1.37483	0.58997	0.59677	0.75299	0.72516	1.05269	0.76977	1.23136	0.5317	0.61297	0.76686	0.78963	0.84052	0.86292	0.90679	0.89085	0.94889	1.01082	0.93906
43.6	1.36497	1.35159	1.1368	1.10057	1.13014	0.94701	0.83184	1.36556	0.61741	0.62237	0.78984	0.73555	1.10288	0.77066	1.28334	0.58273	0.64543	0.80445	0.83898	0.8646	0.89086	0.95397	0.91831	0.99046	1.06338	0.99991
44	1.40835	1.41039	1.14845	1.15131	1.15002	1.00999	0.84076	1.37364	0.66536	0.64816	0.83294	0.78204	1.15932	0.76843	1.35766	0.62192	0.6735	0.84374	0.89938	0.89976	0.94681	0.98425	0.97374	1.00801	1.10553	1.05741
44.4	1.45756	1.45292	1.18658	1.20123	1.19248	1.06416	0.83926	1.40745	0.73101	0.6673	0.87776	0.84684	1.21884	0.79804	1.41865	0.65725	0.70911	0.87951	0.9648	0.93788	1.01298	1.01468	1.03012	1.02607	1.13442	1.11366
44.8	1.5183	1.50822	1.23779	1.25311	1.25669	1.10527	0.86317	1.45105	0.79022	0.70388	0.91166	0.89951	1.26903	0.86166	1.45747	0.69027	0.7337	0.8999	1.0043	0.98019	1.07387	1.04896	1.07121	1.06202	1.16346	1.1579
45.2	1.591	1.57254	1.30235	1.31515	1.33841	1.15169	0.92183	1.5006	0.82637	0.74762	0.92043	0.93299	1.3057	0.93254	1.50357	0.72652	0.73895	0.91371	1.00549	1.01486	1.11678	1.08078	1.10511	1.1121	1.19465	1.18948
45.6	1.66814	1.62946	1.36034	1.38136	1.41382	1.20485	0.98313	1.56308	0.87622	0.79445	0.93263	0.96846	1.32459	0.99471	1.57164	0.7564	0.7562	0.94321	1.01522	1.05917	1.15054	1.11275	1.13632	1.17778	1.24055	1.2049
46	1.73579	1.6738	1.42373	1.43955	1.47303	1.24015	1.03106	1.62856	0.93689	0.84287	0.9455	1.0076	1.3603	1.04132	1.65012	0.78275	0.79692	1.00213	1.06401	1.0999	1.16952	1.16484	1.1822	1.23247	1.29274	1.21716
46.4	1.79443	1.69999	1.50608	1.49339	1.51911	1.26196	1.06892	1.71315	1.00676	0.88596	0.96874	1.05257	1.42593	1.07684	1.71121	0.82458	0.84486	1.06426	1.12196	1.12893	1.18296	1.20977	1.23457	1.27243	1.33756	1.25812
46.8	1.84292	1.74453	1.59748	1.52387	1.55725	1.28407	1.11788	1.80008	1.05016	0.93866	0.99817	1.09994	1.51095	1.12061	1.74707	0.87259	0.9086	1.1117	1.18124	1.16478	1.19953	1.25022	1.26451	1.30113	1.37166	1.31809
47.2	1.88461	1.81967	1.6828	1.56805	1.6042	1.33187	1.18344	1.87078	1.07062	0.97221	1.0482	1.14462	1.59428	1.16489	1.78428	0.93017	0.96927	1.13235	1.21853	1.18094	1.22934	1.28808	1.30363	1.34194	1.385	1.39158
47.6	1.92553	1.93423	1.73904	1.62807	1.66291	1.39453	1.24019	1.9152	1.08805	0.99372	1.10779	1.17658	1.66726	1.20671	1.85266	0.99181	1.01937	1.14571	1.24333	1.19918	1.27165	1.33077	1.36644	1.39424	1.40346	1.42933
48	1.982	2.02194	1.77325	1.68714	1.73601	1.45894	1.27561	1.93821	1.13849	1.00001	1.17014	1.21024	1.72002	1.23576	1.9596	1.04197	1.05026	1.18996	1.29513	1.2291	1.30487	1.37634	1.44264	1.44518	1.44492	1.44374
48.4	2.04671	2.07459	1.79941	1.76187	1.80322	1.51505	1.3114	1.95062	1.22644	1.02798	1.22581	1.2278	1.79042	1.26676	2.03667	1.08776	1.07216	1.2748	1.34455	1.29095	1.33375	1.42022	1.51756	1.49101	1.52554	1.46557
48.8	2.10859	2.11848	1.85841	1.84827	1.88144	1.57396	1.37571	1.98253	1.31049	1.07268	1.2602	1.25784	1.87647	1.31912	2.08819	1.12466	1.08921	1.35155	1.37111	1.36436	1.38188	1.45296	1.55318	1.52509	1.61266	1.52666
49.2	2.17648	2.19037	1.93239	1.93	1.9646	1.6445	1.46508	2.04558	1.38691	1.10729	1.29343	1.31191	1.96642	1.3954	2.11535	1.16926	1.12626	1.40194	1.38316	1.42415	1.45253	1.47371	1.56917	1.55899	1.69734	1.59965
49.6	2.24762	2.29067	2.01214	2.0005	2.05257	1.71528	1.5684	2.13379	1.44011	1.12567	1.32163	1.37036	2.06886	1.47391	2.15688	1.23577	1.16961	1.41694	1.4025	1.44541	1.52619	1.52054	1.59179	1.58583	1.7709	1.66219
50	2.32566	2.38733	2.07792	2.06324	2.12272	1.78513	1.63105	2.20388	1.50527	1.1444	1.34708	1.42384	2.15792	1.53268	2.20777	1.3269	1.21276	1.43238	1.44853	1.44644	1.59356	1.5673	1.6446	1.62407	1.83619	1.72561
50.4	2.40725	2.45346	2.13527	2.11997	2.194	1.83436	1.67265	2.2665	1.6003	1.19715	1.37828	1.46392	2.22737	1.58482	2.25175	1.39785	1.25965	1.45616	1.5191	1.48476	1.65231	1.62794	1.7057	1.67493	1.90079	1.7767
50.8	2.48956	2.49216	2.20396	2.2036	2.26047	1.88691	1.70839	2.29812	1.70974	1.27729	1.41727	1.49588	2.29306	1.63885	2.30123	1.46631	1.29579	1.49614	1.59256	1.55274	1.68005	1.68935	1.77406	1.75211	1.93742	1.83094
51.2	2.55553	2.5612	2.26581	2.28438	2.34513	1.957	1.77939	2.32936	1.82096	1.34925	1.46001	1.52866	2.34789	1.71151	2.34765	1.53725	1.33199	1.53367	1.64574	1.62525	1.70799	1.73548	1.80731	1.84522	1.97336	1.8802
51.6	2.6227	2.65696	2.33969	2.3528	2.41296	2.07059	1.86933	2.37743	1.92043	1.40734	1.49556	1.56495	2.39154	1.79269	2.41411	1.63266	1.35061	1.57841	1.69453	1.67747	1.74502	1.77621	1.84611	1.92938	2.01451	1.92173
52	2.69065	2.77482	2.40499	2.42992	2.48481	2.16861	1.92623	2.44196	2.01525	1.42038	1.54057	1.58641	2.45687	1.86635	2.47973	1.73771	1.37481	1.62441	1.72115	1.69838	1.7989	1.8161	1.90001	1.97896	2.06654	1.96118
52.4	2.76852	2.87745	2.48601	2.51001	2.55834	2.2409	1.95823	2.51809	2.11987	1.44735	1.59464	1.62024	2.51529	1.93628	2.5339	1.83171	1.41252	1.67392	1.74438	1.73444	1.87703	1.85087	1.96888	2.01985	2.11183	2.02001
52.8	2.86921	2.96575	2.56783	2.5973	2.65819	2.28263	1.98385	2.58599	2.24029	1.49145	1.67428	1.66107	2.59039	1.98997	2.59151	1.90947	1.46767	1.72268	1.77961	1.8075	1.95738	1.87281	2.03469	2.07846	2.14424	2.07714
53.2	2.98391	3.04024	2.65532	2.69292	2.75829	2.34848	2.06129	2.66611	2.35248	1.54616	1.74429	1.69998	2.69077	2.03999	2.66655	2.00158	1.50885	1.77684	1.82274	1.87658	2.00397	1.92083	2.08783	2.15998	2.19466	2.12848
53.6	3.0947	3.14423	2.72639	2.76663	2.83926	2.45013	2.18006	2.72608	2.48075	1.60436	1.80303	1.74956	2.80578	2.08912	2.75117	2.11907	1.55535	1.83639	1.88572	1.9334	2.05497	1.98862	2.12274	2.25888	2.28945	2.20562
54	3.21143	3.27577	2.79905	2.86332	2.89291	2.55453	2.29479	2.80672	2.62785	1.65403	1.83902	1.81151	2.92078	2.15909	2.84281	2.25501	1.60493	1.87587	1.93714	1.97062	2.1075	2.08796	2.1674	2.34526	2.41145	2.28785
54.4	3.30498	3.40841	2.88013	2.97245	2.95812	2.64068	2.37456	2.89374	2.7901	1.70679	1.86955	1.89037	3.01624	2.24045	2.92836	2.4021	1.64454	1.90241	1.98951	2.03055	2.16793	2.19746	2.21601	2.40668	2.52455	2.35983
54.8	3.3835	3.50987	2.96497	3.07078	3.06035	2.71603	2.42384	2.95218	2.95744	1.77264	1.92184	1.98842	3.08826	2.33619	3.01006	2.54589	1.69346	1.92701	2.04928	2.11442	2.24332	2.28628	2.27794	2.47823	2.63628	2.4264
55.2	3.45079	3.57127	3.0846	3.15686	3.1874	2.79775	2.50076	3.01476	3.12056	1.85888	2.00565	2.09336	3.17483	2.42959	3.07792	2.69688	1.72468	1.97132	2.12124	2.20571	2.30589	2.37945	2.36439	2.55661	2.73306	2.49008
55.6	3.54614	3.62657	3.19708	3.23607	3.33196	2.89427	2.58763	3.0664	3.29326	1.92545	2.10418	2.17829	3.28991	2.51747	3.16545	2.84624	1.75884	2.0357	2.18472	2.26227	2.35375	2.4581	2.47486	2.63932	2.82486	2.56394
56	3.67321	3.72758	3.29701	3.31603	3.44725	3.00848	2.70107	3.14861	3.49178	1.99966	2.20123	2.2302	3.42277	2.59497	3.20828	3.00248	1.80429	2.10499	2.2433	2.32893	2.43329	2.52891	2.56591	2.73328	2.93053	2.64718
56.4	3.83483	3.89698	3.36835	3.42655	3.55004	3.10394	2.7811	3.24647	3.70605	2.05075	2.26983	2.26812	3.584	2.66406	3.26298	3.17068	1.86154	2.16241	2.28235	2.41314	2.53148	2.58106	2.65274	2.83372	3.0044	2.73143
56.8	3.9878	4.08116	3.44636	3.57	3.63695	3.20322	2.85495	3.36891	3.91609	2.10155	2.31919	2.31548	3.72766	2.7361	3.3389	3.36864	1.91945	2.23495	2.33541	2.50313	2.64197	2.62768	2.72607	2.93628	3.09153	2.79624
57.2	4.10742	4.22794	3.55381	3.72551	3.74243	3.30736	2.93047	3.47514	4.15823	2.16278	2.35346	2.38711	3.86464	2.82192	3.44876	3.58673	1.99814	2.34057	2.41057	2.59732	2.73755	2.6675	2.80596	3.03212	3.18586	2.88219
57.6	4.20829	4.33096	3.6852	3.8737	3.83541	3.41257	3.01356	3.56501	4.42775	2.21654	2.37982	2.46988	3.96943	2.91403	3.59212	3.8183	2.09107	2.45566	2.50506	2.66598	2.79336	2.74062	2.90707	3.11858	3.28088	2.96278
58	4.29156	4.42327	3.82379	4.00479	3.95596	3.53271	3.11232	3.65797	4.74171	2.2789	2.42715	2.54315	4.06158	3.01975	3.72722	4.04083	2.15881	2.55029	2.60615	2.74207	2.84202	2.84767	2.99078	3.19721	3.35659	3.04577
58.4	4.42518	4.55799	3.94485	4.11309	4.08219	3.6463	3.2118	3.72683	5.05009	2.33242	2.5052	2.61559	4.16182	3.12007	3.84457	4.2764	2.22866	2.61976	2.71139	2.83275	2.89864	2.97448	3.05768	3.29926	3.44249	3.13147
58.8	4.5999	4.72733	4.06469	4.22663	4.22538	3.74357	3.3215	3.8118	5.32232	2.41712	2.60507	2.68005	4.32481	3.21759	3.92299	4.52664	2.29069	2.66645	2.79816	2.92728	2.97417	3.10256	3.11935	3.41187	3.52027	3.25152
59.2	4.81024	4.89427	4.19773	4.35292	4.36568	3.83241	3.42497	3.91004	5.57241	2.51386	2.71653	2.75448	4.48817	3.31311	4.01333	4.81335	2.36572	2.72481	2.88883	3.02401	3.07048	3.20036	3.19548	3.55712	3.61782	3.39579
59.6	4.98634	5.01952	4.39229	4.51481	4.52343	3.92019	3.58638	4.11432	5.8927	2.63324	2.84074	2.87015	4.64624	3.44621	4.0762	5.16409	2.4248	2.80865	2.9766	3.18521	3.19548	3.28315	3.29073	3.75006	3.70801	3.57618
60	5.12681	5.10679	4.62171	4.68793	4.66799	4.00035	3.75049	4.37903	6.25569	2.74112	2.98101	3.02338	4.77043	3.59933	4.15592	5.54626	2.46245	2.89174	3.06313	3.36588	3.33792	3.35388	3.41019	3.98066	3.77476	3.76393

## Sheet: Figure 2g
Gate voltage (V) →	44	44.2	44.4	44.6	44.8	45	45.2	45.4	45.6	45.8	46	46.2	46.4	46.6	46.8	47	47.2	47.4	47.6	47.8	48	48.2	48.4	48.6	48.8	49
Bias voltage (mV)	dI/dV (arb. unit)
-60	7.96368	7.43936	8.17456	9.9615	7.95684	6.30799	5.55332	6.24641	6.7588	7.40617	5.52712	7.21103	6.4432	9.59744	12.1476	6.7775	6.16543	6.62291	5.35587	7.05936	8.8948	8.60678	7.58357	8.43141	10.5462	7.10366
-59.6	7.42297	7.25594	7.31546	9.2875	7.85673	5.2615	6.07245	6.59234	6.01896	7.12088	6.37527	7.76161	7.2639	8.73228	11.7241	6.07288	5.10571	6.52421	5.56106	6.78969	7.80598	8.08414	8.1959	8.46543	9.82246	7.97238
-59.2	7.03783	6.97069	6.69359	8.71337	7.7656	4.49713	6.40793	6.7855	5.4625	6.86227	6.90852	8.17425	7.79787	7.93426	11.255	5.54997	4.27013	6.43006	5.58717	6.50769	7.10478	7.63258	8.57903	8.25867	9.16573	8.53457
-58.8	6.80014	6.72676	6.44864	8.33703	7.60726	4.39878	6.15772	6.66061	5.30393	6.6205	6.73802	7.87538	7.55812	7.72504	10.9709	5.40116	4.06962	6.31689	5.42298	6.37874	6.85579	7.36273	8.22681	8.03085	8.84338	8.21199
-58.4	6.59063	6.50179	6.26677	8.10705	7.40873	4.28718	6.08737	6.47638	5.13982	6.41366	6.59783	7.62002	7.35712	7.4628	10.6972	5.27773	4.00681	6.16647	5.27813	6.1652	6.77185	7.15634	7.9252	7.75506	8.54362	7.982
-58	6.40257	6.34857	6.01767	7.79852	7.28296	4.1341	6.1527	6.38378	5.02154	6.23214	6.42121	7.45339	7.16947	7.14583	10.4669	5.12408	3.85239	5.96869	5.20211	6.00176	6.60458	6.96639	7.64685	7.53277	8.29995	7.81712
-57.6	6.18096	6.24574	5.78586	7.59634	7.03108	3.98252	5.88077	6.20003	4.87517	6.05553	6.17182	7.07354	6.85969	6.9586	10.209	4.96279	3.77275	5.72659	5.10171	5.83513	6.38423	6.77509	7.46054	7.22079	8.12528	7.52217
-57.2	6.06435	6.05489	5.64065	7.40601	6.83112	3.81984	5.78553	6.04921	4.73183	5.95538	6.00662	6.91304	6.66186	6.7983	9.75969	4.81079	3.68612	5.56632	5.04463	5.63699	6.24058	6.61741	7.36224	6.99686	7.88229	7.35485
-56.8	5.90076	5.9379	5.48895	7.16254	6.64027	3.75766	5.47996	5.89377	4.66579	5.76274	5.78023	6.62249	6.4341	6.64663	9.39962	4.65488	3.54079	5.44773	4.90409	5.57287	6.08081	6.39479	7.2468	6.82606	7.71527	7.08856
-56.4	5.78603	5.74026	5.41453	7.03816	6.45262	3.70026	5.24151	5.72753	4.56075	5.63739	5.63535	6.31215	6.18262	6.52599	9.00237	4.53983	3.46732	5.41497	4.79173	5.39922	5.94287	6.23577	6.99679	6.65712	7.49384	6.85986
-56	5.61632	5.54355	5.29761	6.77725	6.27161	3.65006	5.31696	5.61548	4.43694	5.47367	5.50046	6.18261	6.07013	6.2432	8.63748	4.36991	3.39795	5.30149	4.65797	5.31009	5.77931	6.01616	6.77386	6.47953	7.25025	6.76861
-55.6	5.45544	5.42141	5.15357	6.52193	6.1375	3.65115	5.07428	5.50391	4.35945	5.33034	5.27096	5.94865	5.77962	6.02309	8.35088	4.23357	3.36068	5.16369	4.50275	5.20375	5.60931	5.81879	6.4852	6.31007	6.98181	6.50164
-55.2	5.26572	5.24695	4.99708	6.32907	6.0041	3.51978	5.01081	5.36584	4.17273	5.19685	5.10368	5.89418	5.6074	5.79202	8.05306	4.14806	3.3418	5.00434	4.42886	5.02036	5.4607	5.67408	6.28573	6.12755	6.68764	6.43681
-54.8	5.07334	5.10561	4.83027	6.07069	5.82974	3.40906	4.91744	5.24025	4.0908	5.04986	5.01845	5.74485	5.46983	5.63946	7.87615	4.03362	3.28897	4.89166	4.33304	4.95533	5.30044	5.46936	6.09803	6.02868	6.459	6.18834
-54.4	4.9417	4.89603	4.69606	5.94557	5.68143	3.28133	4.69786	5.07485	4.04264	4.92771	4.87827	5.56449	5.36806	5.50053	7.70486	3.96346	3.22895	4.79105	4.2347	4.86048	5.22437	5.43734	5.91861	5.83482	6.24486	6.00781
-54	4.81421	4.76734	4.59096	5.7603	5.53702	3.11944	4.72704	4.98413	3.98855	4.86409	4.85139	5.37952	5.34601	5.36913	7.48102	3.86749	3.13704	4.77652	4.19038	4.75453	5.10198	5.3439	5.76099	5.66603	6.09659	5.86826
-53.6	4.70572	4.63331	4.4934	5.58458	5.3766	3.07055	4.5644	4.81614	3.98183	4.78318	4.70777	5.14308	5.18337	5.27583	7.28276	3.7533	3.06689	4.67203	4.08579	4.72003	4.98356	5.24981	5.53715	5.47374	5.99254	5.59634
-53.2	4.63686	4.49683	4.39159	5.49731	5.27238	2.99833	4.52202	4.72591	3.89009	4.76056	4.56758	4.99704	5.04991	5.1034	6.98836	3.68963	3.06689	4.62874	4.02287	4.55847	4.89602	5.12818	5.43529	5.25033	5.78774	5.52623
-52.8	4.52479	4.37065	4.23781	5.22589	5.1922	2.90138	4.49254	4.61587	3.79068	4.62266	4.41598	4.91796	4.86159	4.86418	6.7761	3.59494	3.03788	4.46687	3.94712	4.48285	4.71517	4.85814	5.32849	5.14803	5.71747	5.37537
-52.4	4.39862	4.23376	4.13994	5.08437	5.03379	2.80018	4.34402	4.50333	3.70532	4.5063	4.29301	4.77579	4.66544	4.70387	6.53433	3.53953	3.05931	4.36355	3.89602	4.35669	4.65212	4.67771	5.23165	5.03364	5.60875	5.14911
-52	4.26858	4.106	4.00201	4.8775	4.99387	2.71621	4.29712	4.40236	3.60442	4.34379	4.2068	4.78842	4.58503	4.49089	6.27018	3.46025	2.98261	4.28018	3.85243	4.28673	4.55088	4.56534	5.21013	4.98036	5.44775	5.07636
-51.6	4.14987	4.09869	3.88568	4.65318	4.89838	2.71266	4.16747	4.30564	3.59067	4.18934	4.12158	4.62507	4.39752	4.4502	6.09422	3.39475	2.95067	4.17945	3.77429	4.26776	4.39532	4.45528	5.01756	4.96283	5.35592	4.8837
-51.2	4.07184	3.92399	3.77946	4.60996	4.79651	2.70893	3.98402	4.21576	3.4933	4.08083	4.07978	4.5622	4.32021	4.41149	5.85689	3.30593	2.88003	4.13573	3.70963	4.15466	4.33741	4.48922	4.85812	4.85582	5.11777	4.81332
-50.8	3.98922	3.89789	3.66164	4.42544	4.73014	2.68306	3.9699	4.19888	3.44758	3.99751	3.98451	4.45946	4.26419	4.33011	5.65608	3.22636	2.85753	4.05729	3.64139	4.0984	4.17033	4.37903	4.68636	4.75068	4.98486	4.77206
-50.4	3.86051	3.75696	3.60307	4.34115	4.60234	2.62803	3.78696	4.15704	3.3929	3.93343	3.88972	4.30641	4.16996	4.25468	5.52831	3.17975	2.83968	3.95871	3.5881	3.89727	4.1092	4.31812	4.54663	4.60645	4.88827	4.59255
-50	3.69709	3.7442	3.5361	4.30016	4.49448	2.5491	3.79836	4.05147	3.32238	3.91402	3.83766	4.1768	4.15918	4.16076	5.30097	3.16005	2.77873	3.89116	3.57767	3.74454	4.00374	4.23938	4.47325	4.3911	4.77268	4.56694
-49.6	3.54859	3.67783	3.39812	4.11095	4.38655	2.51376	3.74006	3.91221	3.29683	3.81718	3.75801	4.08523	4.02013	4.08678	5.13594	3.13608	2.72947	3.75527	3.46969	3.67497	3.87199	4.10733	4.40439	4.27857	4.66642	4.39793
-49.2	3.45785	3.63827	3.31621	4.09321	4.30116	2.46136	3.63091	3.72575	3.24413	3.75316	3.69846	3.95284	3.88256	4.05136	4.94789	3.11308	2.70423	3.62621	3.35108	3.55959	3.80751	4.09097	4.3292	4.10822	4.51441	4.30945
-48.8	3.39457	3.56617	3.22153	3.9259	4.30357	2.40019	3.70269	3.62192	3.12864	3.60462	3.55953	3.93481	3.75375	3.97696	4.7739	3.03259	2.62489	3.55356	3.22563	3.58428	3.71427	4.02903	4.24036	4.04979	4.42004	4.23379
-48.4	3.36561	3.4847	3.21812	3.81919	4.27915	2.38086	3.53596	3.51412	3.06738	3.52124	3.42006	3.78256	3.60236	3.90044	4.69139	2.96475	2.60023	3.45129	3.12529	3.56505	3.61098	3.93124	4.12465	4.01509	4.34569	4.04547
-48	3.28996	3.30532	3.27568	3.83551	4.25127	2.31749	3.61678	3.49703	2.96349	3.45464	3.31768	3.68339	3.54662	3.74267	4.53716	2.88304	2.53654	3.39008	3.0722	3.52049	3.57049	3.86151	4.03929	3.97711	4.24868	4.03937
-47.6	3.22679	3.24217	3.21679	3.65099	4.13539	2.3132	3.47751	3.43065	2.93371	3.41026	3.21367	3.59007	3.47396	3.64759	4.39765	2.86475	2.45886	3.27531	2.98648	3.54309	3.44278	3.6736	3.90401	3.92786	4.19759	3.84238
-47.2	3.19678	3.06057	3.19706	3.65188	3.99464	2.25729	3.36715	3.35234	2.89048	3.32196	3.22137	3.53144	3.47719	3.52153	4.26477	2.83857	2.45945	3.13295	2.90077	3.40778	3.45077	3.60137	3.79408	3.78601	3.99356	3.7682
-46.8	3.15389	3.04588	3.09301	3.53324	3.95595	2.26751	3.37453	3.30834	2.85621	3.22032	3.14702	3.50062	3.51541	3.42741	4.12292	2.82731	2.42325	3.01553	2.84954	3.32904	3.35158	3.49061	3.69076	3.62961	3.87143	3.79421
-46.4	3.12858	2.99046	2.9719	3.43785	3.9211	2.23804	3.15351	3.26057	2.77931	3.07492	3.15625	3.41796	3.42765	3.39603	4.03152	2.79667	2.36959	2.89873	2.79013	3.21555	3.26732	3.40765	3.59928	3.48358	3.73767	3.69775
-46	3.04441	2.93884	2.90961	3.45156	3.95256	2.21234	3.08912	3.21588	2.69609	3.03644	3.1456	3.28726	3.35351	3.32842	3.90185	2.75074	2.29348	2.84104	2.79086	3.07575	3.15188	3.35626	3.50452	3.32442	3.6264	3.7285
-45.6	2.94654	2.93041	2.84301	3.32055	3.92234	2.17257	2.95673	3.19454	2.62427	2.96727	3.08228	3.19861	3.1852	3.27005	3.80666	2.69367	2.18943	2.78137	2.70495	2.98337	3.02181	3.20548	3.4686	3.26666	3.53236	3.58225
-45.2	2.90139	2.92848	2.7862	3.304	3.85701	2.11272	2.8331	3.067	2.5786	2.94871	3.05731	3.10317	3.06206	3.25292	3.74579	2.65152	2.12071	2.69129	2.61252	2.81577	2.94852	3.12469	3.38164	3.17018	3.41142	3.34888
-44.8	2.84922	2.88218	2.77881	3.25318	3.81663	2.09597	2.89284	3.00013	2.51017	2.8887	2.98001	3.08594	3.02303	3.1516	3.60242	2.60565	2.05609	2.68008	2.54713	2.71494	2.89142	3.01949	3.33304	3.12593	3.25381	3.28581
-44.4	2.80412	2.8696	2.67679	3.12142	3.7087	2.05765	2.79968	2.88591	2.48915	2.83418	2.85693	3.05571	2.92483	3.11941	3.47537	2.57519	2.04048	2.58188	2.45457	2.6023	2.82416	2.896	3.23223	3.1378	3.2006	3.10033
-44	2.74156	2.75998	2.59657	3.1007	3.6605	2.04287	2.72037	2.78933	2.42446	2.7563	2.81098	2.98385	2.9162	2.98808	3.29592	2.54516	1.99847	2.5501	2.41271	2.53616	2.85949	2.87932	3.11185	3.05945	3.11938	3.1237
-43.6	2.66281	2.68665	2.52907	2.97632	3.62324	2.01494	2.66171	2.71939	2.3899	2.72103	2.70385	2.90244	2.8159	2.86922	3.15845	2.49402	1.98095	2.47357	2.39224	2.56728	2.77964	2.76415	2.9756	3.0008	3.15978	3.07757
-43.2	2.60805	2.60255	2.45396	2.94793	3.5725	1.99744	2.51484	2.63348	2.33675	2.63914	2.63234	2.80919	2.76488	2.75365	3.09292	2.43188	1.96623	2.36329	2.3262	2.51115	2.766	2.72388	2.8784	2.8382	3.10469	2.9488
-42.8	2.54394	2.57352	2.40747	2.93325	3.59771	1.96035	2.53492	2.55099	2.23924	2.5856	2.54171	2.69462	2.71952	2.66124	3.03067	2.36974	1.90161	2.33626	2.2729	2.53538	2.71876	2.69895	2.80433	2.73709	3.05139	2.95347
-42.4	2.51951	2.50856	2.38923	2.7801	3.52964	1.90825	2.38081	2.49527	2.16169	2.50703	2.44266	2.66256	2.64207	2.57931	2.96296	2.34319	1.85152	2.26459	2.18114	2.50609	2.58298	2.5632	2.77801	2.63979	2.98265	2.85572
-42	2.51371	2.44143	2.38529	2.75506	3.48887	1.8434	2.33799	2.41362	2.08958	2.4248	2.39983	2.62664	2.60938	2.55101	2.87185	2.30154	1.81616	2.19975	2.11901	2.41683	2.50772	2.50471	2.7047	2.57457	2.83616	2.79909
-41.6	2.47088	2.37571	2.35503	2.58329	3.41286	1.79775	2.29841	2.37903	2.0335	2.36233	2.33471	2.58523	2.52809	2.50669	2.77746	2.25065	1.7644	2.16995	2.09263	2.44002	2.35086	2.38877	2.63438	2.54309	2.76775	2.77572
-41.2	2.46403	2.34346	2.31396	2.50317	3.30923	1.75312	2.17649	2.30965	1.99022	2.32333	2.30515	2.5745	2.41	2.51786	2.68511	2.18826	1.7533	2.08486	2.04452	2.27326	2.24094	2.30338	2.5823	2.47376	2.64766	2.56524
-40.8	2.35234	2.32397	2.22886	2.4674	3.25113	1.74935	2.23071	2.24542	1.95421	2.22283	2.21512	2.52528	2.38594	2.46545	2.57796	2.12984	1.68149	2.08166	2.02393	2.19861	2.19729	2.30114	2.52549	2.40101	2.54844	2.54553
-40.4	2.26214	2.31402	2.1246	2.36232	3.16762	1.64959	2.1321	2.13281	1.90441	2.17353	2.14803	2.45854	2.27135	2.43092	2.47912	2.11474	1.6269	2.00968	1.9507	2.09643	2.17398	2.21812	2.48364	2.38833	2.46315	2.39894
-40	2.20633	2.24526	2.07263	2.39728	3.08412	1.57851	2.0657	2.04167	1.88319	2.1055	2.11979	2.3972	2.25673	2.3531	2.39187	2.11498	1.56473	1.95359	1.92013	2.00048	2.17646	2.17127	2.40024	2.2758	2.36996	2.28493
-39.6	2.14012	2.17737	2.00215	2.30099	3.04113	1.53791	2.03794	2.0105	1.85291	2.07142	2.03309	2.27007	2.19215	2.27816	2.28953	2.07895	1.50119	1.93284	1.91209	2.00327	2.11582	2.09399	2.29921	2.26946	2.34059	2.26433
-39.2	2.12796	2.11826	1.9521	2.24085	2.93001	1.50629	1.87652	1.96399	1.8158	2.00316	1.99906	2.17055	2.13621	2.2041	2.23909	2.02268	1.50075	1.87533	1.88425	1.95	2.03758	2.0235	2.24045	2.20678	2.32617	2.14728
-38.8	2.10249	2.04329	1.94843	2.20076	2.89523	1.56974	1.8535	1.96824	1.80196	1.93639	1.93836	2.07518	2.13796	2.1269	2.16169	1.928	1.4713	1.88173	1.84086	1.89322	1.97397	2.04254	2.20028	2.10164	2.28441	2.17017
-38.4	2.06772	1.98137	1.92412	2.10574	2.85159	1.55431	1.77124	1.95555	1.78219	1.83796	1.84412	2.01173	2.09873	2.07072	2.09521	1.842	1.42742	1.83918	1.76956	1.88374	1.88289	2.04331	2.19506	2.0468	2.25886	2.1237
-38	2.05761	1.88357	1.90784	2.10112	2.7632	1.50037	1.73467	1.87898	1.71381	1.78487	1.82768	1.97025	2.08094	2.01462	2.05242	1.79301	1.4238	1.77348	1.67853	1.76875	1.85134	2.04989	2.15349	1.9765	2.1201	2.03916
-37.6	2.01351	1.85601	1.87305	2.05186	2.67488	1.44521	1.73919	1.83973	1.66978	1.73459	1.78878	1.93717	2.0471	1.94015	1.9885	1.74169	1.37537	1.73279	1.61162	1.77376	1.80149	2.02183	2.10149	1.91427	2.03302	2.06761
-37.2	1.95145	1.80029	1.79412	1.95483	2.55862	1.34738	1.66461	1.79789	1.55727	1.70333	1.81189	1.90146	1.94175	1.8613	1.93478	1.72193	1.38662	1.64313	1.55653	1.68898	1.74966	1.90474	2.01752	1.87055	1.92056	1.99465
-36.8	1.89773	1.81439	1.7214	1.93366	2.4869	1.29919	1.65786	1.7679	1.50911	1.62608	1.80719	1.84385	1.87057	1.73443	1.89294	1.68554	1.37107	1.55829	1.51281	1.64656	1.78134	1.81839	1.87953	1.78458	1.87244	2.01755
-36.4	1.83202	1.79292	1.67592	1.79326	2.42131	1.27337	1.60874	1.76553	1.46852	1.60781	1.75917	1.76791	1.76279	1.654	1.807	1.63881	1.31662	1.51377	1.4566	1.62369	1.715	1.6958	1.80162	1.74884	1.81838	1.98876
-36	1.8239	1.73638	1.62715	1.74877	2.38607	1.25399	1.51064	1.70326	1.45702	1.57717	1.70815	1.73753	1.71676	1.59961	1.73455	1.59483	1.27216	1.40054	1.40882	1.55879	1.66528	1.64333	1.76006	1.72011	1.81914	1.88559
-35.6	1.81152	1.6651	1.60177	1.66873	2.34309	1.26328	1.4874	1.63548	1.43645	1.56372	1.61915	1.65779	1.68171	1.5522	1.65379	1.51953	1.22148	1.38656	1.36237	1.55671	1.58859	1.60127	1.72539	1.72265	1.82924	1.86378
-35.2	1.78538	1.60534	1.55044	1.57886	2.24604	1.20474	1.35057	1.55836	1.44038	1.55513	1.57255	1.66889	1.67854	1.55248	1.57194	1.4832	1.19536	1.29771	1.30277	1.49376	1.51363	1.5773	1.72002	1.694	1.84019	1.75634
-34.8	1.7688	1.55326	1.53677	1.58467	2.18038	1.18427	1.32081	1.51833	1.40681	1.4934	1.54802	1.64699	1.68649	1.52658	1.55175	1.45219	1.18392	1.25362	1.26416	1.42952	1.50012	1.53857	1.65075	1.61901	1.79563	1.70675
-34.4	1.69126	1.55367	1.49895	1.53012	2.08203	1.15748	1.28374	1.46666	1.397	1.45577	1.50093	1.59361	1.6629	1.51809	1.52776	1.43054	1.14537	1.229	1.21805	1.39521	1.48858	1.47434	1.60452	1.57685	1.74963	1.67932
-34	1.61887	1.56162	1.47645	1.54696	2.00132	1.12183	1.27413	1.40091	1.35322	1.4122	1.52639	1.52402	1.63035	1.53562	1.52638	1.41751	1.10311	1.22272	1.17712	1.30076	1.46478	1.40984	1.57841	1.49432	1.66467	1.60019
[truncated: 235 more rows]

## Sheet: Figure 2h
Gate voltage (V) →	44	44.2	44.4	44.6	44.8	45	45.2	45.4	45.6	45.8	46	46.2	46.4	46.6	46.8	47	47.2	47.4	47.6	47.8	48	48.2	48.4	48.6	48.8	49
Bias voltage (mV)	dI/dV (arb. unit)
[truncated: 301 more rows]

[truncated: 9 more sheets: Figure 2i, Figure 2j, Figure 3a, Figure 3b, Figure 3c, Figure 3d, Figure 3f, Figure 3h, Figure 4d]
